# Supplementary material for: Cdk5rap3 is essential for intestinal Paneth cell development and maintenance
Source: Cell Death Dis. 2021 Jan 27;12(1):131. doi: 10.1038/s41419-021-03401-8 (PMC7841144; doi:10.1038/s41419-021-03401-8)
Supplement: Supplementary file 2 — Supplementary table 1 [file 41419_2021_3401_MOESM2_ESM.xls]

Gene_ID	A5	A6	A7	A8	A1	A2	A3	log2FoldChange	pvalue	padj	GeneName	Chrom	Strand	Start	End	GeneLength	GeneType	GeneDescription	A5_readcount	A6_readcount	A7_readcount	A8_readcount	A1_readcount	A2_readcount	A3_readcount	A5_fpkm	A6_fpkm	A7_fpkm	A8_fpkm	A1_fpkm	A2_fpkm	A3_fpkm
ENSMUSG00000000142	687.158444198963	564.571972898093	590.472703496639	470.089855158246	463.713026502178	412.855652692594	382.842351335534	0.44562	0.0084284	0.046795	Axin2	chr11	+	108920349	108950783	4260	protein_coding	axin2	652	586	759	576	423	355	324	8.22708837962	6.76124930787	7.72452911997	6.18363007584	5.36906423598	5.07371406362	4.34375639641
ENSMUSG00000000159	1737.92066638664	1762.11969015463	1618.15971445719	1717.94990470157	1279.321753967	1273.45616816448	1448.65655165853	0.35247	0.0021342	0.015841	Igsf5	chr16	+	96361668	96525580	1851	protein_coding	immunoglobulin_superfamily_member_5	1649	1829	2080	2105	1167	1095	1226	47.887526245	48.5675526671	48.7188192447	52.0087358739	34.0904134933	36.0176136121	37.8280628371
ENSMUSG00000000184	1288.94904487014	763.039253473191	1236.95862787833	1186.65043298627	647.882739155526	710.576912099084	772.774375843949	0.62947	0.00089713	0.007814	Ccnd2	chr6	-	127125779	127151048	5701	protein_coding	cyclin_D2	1223	792	1590	1454	591	611	654	11.5314410226	6.82830754942	12.0916598413	11.6639052222	5.60536982827	6.52525372995	6.55174155641
ENSMUSG00000000278	406.814661749693	239.894916811647	427.878770649738	511.712394417049	272.965824111211	181.42389245083	235.140826900529	0.73336	0.0027187	0.019226	Scpep1	chr11	-	88924020	88955465	2097	protein_coding	serine_carboxypeptidase_1	386	249	550	627	249	156	199	9.89457262047	5.83633013099	11.3711423673	13.6741307069	6.4204984918	4.52932414263	5.41981791667
ENSMUSG00000000301	20.0245558892336	25.0492684220997	29.562533244891	35.0935134927162	5.48124144801629	0	5.90806097740022	1.9061	1.7967e-05	0.00029869	Pemt	chr11	-	59970614	60046489	1003	protein_coding	phosphatidylethanolamine_N-methyltransferase	19	26	38	43	5	0	5	1.01826504145	1.27412297806	1.6425647615	1.96064126595	0.269548489818	0.0	0.284707640177
ENSMUSG00000000303	19491.2703481835	17561.4640306936	17406.8863514325	17003.2153513314	11313.2823487056	13699.8298273768	15675.2673852383	0.38921	0.0050327	0.031272	Cdh1	chr8	+	106603351	106670246	4430	protein_coding	cadherin_1	18494	18228	22375	20834	10320	11780	13266	224.406428152	202.243338992	218.977329798	215.079763427	125.963234138	161.90072687	171.027645564
ENSMUSG00000000340	261.373150554207	255.309851225247	340.747093717428	284.012620824773	198.42094041819	151.186577042358	168.970543953646	0.69552	0.00022668	0.002555	Dbt	chr3	+	116513070	116549976	3296	protein_coding	dihydrolipoamide_branched_chain_transacylase_E2	248	265	438	348	181	130	143	4.04457267933	3.95182408693	5.76138298124	4.82861587005	2.96933504169	2.40139379225	2.47787209484
ENSMUSG00000000385	2082.55381248029	2186.99381992947	2626.39769038821	3091.49370024207	1738.64978731077	1920.06952843795	1676.70770538618	0.4757	0.0033585	0.022717	Tmprss2	chr16	-	97564684	97611195	3159	protein_coding	transmembrane_protease_serine_2	1976	2270	3376	3788	1586	1651	1419	33.6236983234	35.3195502189	46.3332377895	54.8391810976	27.1469716091	31.8203301768	25.6544565897
ENSMUSG00000000394	397.329345802161	140.661276524098	360.974090148143	681.467064335304	93.181104616277	117.460340625217	79.1680170971629	1.737	2.9929e-07	8.4798e-06	Gcg	chr2	-	62474530	62483650	1088	protein_coding	glucagon	377	146	464	835	85	101	67	18.6260438462	6.5957303684	18.489659914	35.0984709182	4.22433023886	5.65196823999	3.51702906756
ENSMUSG00000000555	49.5344277259989	18.3052346161498	56.791182286238	84.8773349591277	4.38499315841304	9.30378935645282	9.45289756384035	2.0042	2.2619e-06	4.9758e-05	Itga5	chr15	-	103344289	103366763	4379	protein_coding	integrin_alpha_5_(fibronectin_receptor_alpha)	47	19	73	104	4	8	8	0.576940569452	0.213264018769	0.722749421716	1.08614800944	0.0493915752979	0.111230086802	0.104338620908
ENSMUSG00000000628	1029.68374230427	955.725933643189	770.181787169529	681.467064335304	362.858183858679	446.581889109735	781.045661212309	0.64994	0.0072219	0.041735	Hk2	chr6	-	82725025	82774454	5513	protein_coding	hexokinase_2	977	992	990	835	331	384	661	9.52609125161	8.84428263419	7.78550951926	6.92674339906	3.24644338038	4.24082612102	6.84768095074
ENSMUSG00000000690	23.1863278717441	9.63433400849989	24.894764837803	44.0709239210855	8.76998631682607	6.97784201733962	8.2712853683603	1.1659	0.0081252	0.045554	Hoxb6	chr11	+	96292476	96301569	1964	protein_coding	homeobox_B6	22	10	32	54	8	6	7	0.602128749186	0.250263462909	0.706396164985	1.25742732258	0.220250212047	0.186001737566	0.203557264937
ENSMUSG00000000740	3745.64587528085	1720.69205391808	3708.54199943146	4391.5859559141	1478.8389426748	1874.71355532524	1108.35223936028	1.0965	2.3429e-05	0.00037995	Rpl13	chr8	+	123102350	123105244	1969	protein_coding	ribosomal_protein_L13	3554	1786	4767	5381	1349	1612	938	97.0241559751	44.5835525596	104.963734419	124.982121535	37.045380955	49.8455687388	27.2074082057
ENSMUSG00000000776	60.0736676677007	78.0381054688491	90.2435225370357	111.809566244235	36.1761935569075	25.5854207302453	21.2690195186408	1.4285	4.2457e-06	8.5756e-05	Polr3d	chr14	-	70438748	70443471	2049	protein_coding	polymerase_(RNA)_III_(DNA_directed)_polypeptide_D	57	81	116	137	33	22	18	1.495343831	1.94304112901	2.45445949078	3.05780104867	0.870842895508	0.653714257099	0.501719056686
ENSMUSG00000000916	48.4805037318287	30.8298688271996	52.9013752803313	66.9225141023891	9.86623460642933	15.1186577042358	30.7219170824811	1.1526	0.0024432	0.017667	Nsun5	chr5	+	135369953	135376805	2243	protein_coding	NOL1/NOP2/Sun_domain_family_member_5	46	32	68	82	9	13	26	1.10239370398	0.701228627591	1.31437556601	1.6719188541	0.216960697065	0.352875342811	0.662024595678
ENSMUSG00000000934	15.8088599125528	15.4149344135998	10.8914596165388	17.1386926359777	4.38499315841304	0	1.18161219548004	1.61	0.00071472	0.0065175	Top1mt	chr15	-	75657035	75678800	1903	protein_coding	DNA_topoisomerase_1_mitochondrial	15	16	14	21	4	0	1	0.423702119883	0.413256913213	0.318954758152	0.504674222887	0.113655127814	0.0	0.0300117459902
ENSMUSG00000000957	400.491117784672	805.430323110591	345.414862124516	570.473626311829	232.404637395891	225.616891893981	250.501785441769	1.0798	2.1649e-05	0.00035266	Mmp14	chr14	+	54431604	54441258	2597	protein_coding	matrix_metallopeptidase_14_(membrane-inserted)	380	836	444	699	212	194	212	7.86538187581	15.822432838	7.41226364802	12.3093704689	4.4139940455	4.54817340782	4.66223286689
ENSMUSG00000000959	727.20755597743	711.977283228142	779.517323983705	1005.46996797736	442.884308999717	410.529705353481	433.651675741176	0.88365	6.7768e-08	2.243e-06	Oxa1l	chr14	+	54360841	54369669	2534	protein_coding	oxidase_assembly_1-like	690	739	1002	1232	404	353	367	14.636951922	14.3343089586	17.1435575198	22.2348761014	8.62070107782	8.48155200217	8.27159960984
ENSMUSG00000001056	158.088599125528	77.0746720679991	145.478782020911	177.099823905103	42.7536832945271	76.7562621907358	60.2622219694822	1.0883	0.00028973	0.0031144	Nhp2	chr11	+	51619735	51623714	1042	protein_coding	NHP2_ribonucleoprotein	150	80	187	217	39	66	51	7.73805311072	3.77364638121	7.780611406	9.52407115508	2.02378661731	3.85641222494	2.79532627984
ENSMUSG00000001082	119.093411341231	62.6231710552493	173.485392463439	300.33518523999	76.7373802722281	39.5411047649245	76.8047927062028	1.1065	0.0028291	0.019808	Mfsd10	chr5	-	34633642	34637212	1907	protein_coding	major_facilitator_superfamily_domain_containing_10	113	65	223	368	70	34	65	3.18519420232	1.6753347496	5.06983713245	8.82526473855	1.98479281281	1.08551407339	1.9466716939
ENSMUSG00000001119	15.8088599125528	18.3052346161498	21.0049578318963	18.7709490774994	1.09624828960326	1.1629736695566	7.08967317288026	1.5893	0.00058793	0.0055851	Col6a1	chr10	-	76708792	76726168	4100	protein_coding	collagen_type_VI_alpha_1	15	19	27	23	1	1	6	0.196659788814	0.227776375168	0.285508962171	0.256551522201	0.0131881529408	0.0148498948203	0.0835790526138
ENSMUSG00000001123	8909.87344671477	9414.67119310609	8508.56384472034	9316.10363998502	3751.36164702235	3194.68867027199	3915.86281582086	1.2995	7.3679e-28	2.6171e-25	Lgals9	chr11	-	78962974	78984946	1586	protein_coding	lectin_galactose_binding_soluble_9	8454	9772	10937	11415	3422	2747	3314	286.528104413	302.844163615	298.974994838	329.157192453	116.666092932	105.453915759	119.338169345
ENSMUSG00000001225	3571.74841624277	4472.25784674565	4574.41303894629	4744.96947550354	2712.11826847846	2663.20970328462	2165.89515431492	0.76949	1.8228e-07	5.4284e-06	Slc26a3	chr12	+	31390871	31473917	3462	protein_coding	solute_carrier_family_26_member_3	3389	4642	5880	5814	2474	2290	1833	52.6202214441	65.9047938137	73.6359849799	76.803070044	38.6402976719	40.2731549591	30.2388626087
ENSMUSG00000001247	2101.52444437536	1953.84293692378	2022.69964307149	2194.56878562591	1399.90906582336	1397.89435080704	1566.81777120654	0.50041	1.2628e-05	0.00022372	Lsr	chr7	-	30957775	30973464	2167	protein_coding	lipolysis_stimulated_lipoprotein_receptor	1994	2028	2600	2689	1277	1202	1326	49.4623115665	45.9989557294	52.0180747704	56.7495611468	31.8639650911	33.771689734	34.9473832826
ENSMUSG00000001300	2022.48014481259	1749.59505594358	1972.1321519947	1740.80149488288	844.111182994509	1265.31535247758	1062.26936373656	0.80092	5.1003e-07	1.3529e-05	Efnb2	chr8	-	8617434	8660773	4324	protein_coding	ephrin_B2	1919	1816	2535	2133	770	1088	899	23.8559906323	20.6428231529	25.4174581005	22.5598281292	9.62881564159	15.3197064789	11.8741917218
ENSMUSG00000001349	3.16177198251057	2.89030020254997	33.4523402507977	45.7031803626072	0	4.65189467822641	0	1.3048	0.0064422	0.038199	Cnn1	chr9	+	22099281	22109630	2368	protein_coding	calponin_1	3	3	43	56	0	4	0	0.0681000957886	0.0622699460919	0.787275244474	1.08152595288	0.0	0.102845555344	0.0
ENSMUSG00000001403	126.470879300423	36.6104692322996	155.592280236269	221.170747826188	62.4861525073857	68.6154465038396	38.9932024508414	1.0099	0.0080226	0.045187	Ube2c	chr2	+	164769898	164778822	2191	protein_coding	ubiquitin-conjugating_enzyme_E2C	120	38	200	271	57	59	33	2.94406256189	0.852472056768	3.9575595277	5.6566268394	1.40669618543	1.6395205646	0.860204306911
ENSMUSG00000001416	824.168563441087	524.107770062394	773.293632774255	941.811966758013	480.156750846227	550.086545700273	436.014900132136	0.61927	0.0019826	0.014929	Cct3	chr3	+	88297116	88321767	3335	protein_coding	chaperonin_containing_Tcp1_subunit_3_(gamma)	782	544	994	1154	438	473	369	12.6043101428	8.01755586168	12.9220192618	15.8248858894	7.10143479795	8.63520270618	6.31917784605
ENSMUSG00000001424	1812.74926997272	1571.35987678633	1883.44455226003	2090.10437336852	1103.92202763048	1110.63985442656	1172.1592979162	0.69074	3.0965e-07	8.7056e-06	Snd1	chr6	+	28475139	28935162	3781	protein_coding	staphylococcal_nuclease_and_tudor_domain_containing_1	1720	1631	2421	2561	1007	955	992	24.4528754424	21.2024582523	27.7605425706	30.9765835846	14.4009328344	15.3781441865	14.984251203
ENSMUSG00000001467	1763.21484224673	1048.21554012479	1092.2578072586	1543.29846545875	972.37223287809	773.377490255141	870.848188068792	0.6138	0.0020667	0.015441	Cyp51	chr5	-	4081145	4104746	3931	protein_coding	cytochrome_P450_family_51	1673	1088	1404	1891	887	665	737	22.8771048828	13.6039424058	15.484739439	21.9998186851	12.2008027983	10.2997298977	10.7076580719
ENSMUSG00000001506	16.862783906723	16.3783678144498	15.5592280236269	26.9322312851078	0	10.4667630260094	1.18161219548004	1.264	0.0081659	0.04564	Col1a1	chr11	+	94936224	94953042	5930	protein_coding	collagen_type_I_alpha_1	16	17	20	33	0	9	1	0.145035212436	0.140907192236	0.146222814927	0.25450121676	0.0	0.0924049104335	0.00963108813144
ENSMUSG00000001518	133.848347259614	177.271745756398	133.03139960201	154.248233723799	69.0636422450053	76.7562621907358	62.6254463604423	1.0436	2.7631e-06	5.9261e-05	Itfg2	chr6	-	128409444	128424931	3190	protein_coding	integrin_alpha_FG-GAP_repeat_containing_2	127	184	171	189	63	66	53	2.14003661516	2.83508492702	2.32404891882	2.70957850012	1.06786830866	1.25968073304	0.948888617188
ENSMUSG00000001576	459.510861458202	294.810620660097	503.341026564329	768.792783956714	131.549794752391	186.075787129056	129.977341502805	1.6125	2.6004e-09	1.1761e-07	Ergic1	chr17	+	26561489	26656931	3195	protein_coding	endoplasmic_reticulum-golgi_intermediate_compartment_(ERGIC)_1	436	306	647	942	120	160	110	7.33539986403	4.70749098568	8.7795702075	13.4837489154	2.03085172047	3.04899248894	1.96630947986
ENSMUSG00000001670	98.0149314578275	250.492684220997	45.1217612685179	76.7160527515192	6.57748973761955	27.9113680693585	49.6277122101618	1.4678	0.00074109	0.0067117	Tat	chr8	+	109990437	109999803	2375	protein_coding	tyrosine_aminotransferase	93	260	58	94	6	24	42	2.10488077122	5.38082251367	1.05877631508	1.81006785641	0.136601499935	0.615254589609	1.00998686738
ENSMUSG00000001672	2181.62266793229	2039.58850959943	1876.4428996494	1912.18842124266	1550.09508149901	1416.50192951994	1563.2729346201	0.40072	0.00066575	0.0061991	Marveld3	chr8	-	109947914	109962203	2447	protein_coding	MARVEL_(membrane-associating)_domain_containing_3	2070	2117	2412	2343	1414	1218	1323	45.4720508831	42.5231885133	42.7349472324	43.7893940713	31.245197327	30.3054371695	30.8784807991
ENSMUSG00000001750	688.212368193133	689.818315008592	924.218144603435	998.940942211272	462.616778212575	526.827072309141	577.808363589741	0.63712	0.00042727	0.0042912	Tcirg1	chr19	-	3896050	3907133	3041	protein_coding	T_cell_immune_regulator_1_ATPase_H+_transporting_lysosomal_V0_protein_A3	653	716	1188	1224	422	453	489	11.5426340588	11.5727223895	16.9371314619	18.4075341209	7.50349957851	9.06961843138	9.18380152282
ENSMUSG00000001755	398.383269796331	377.665893133196	538.349289617489	576.186523857155	343.12571464582	275.624759684915	291.858212283571	0.6127	0.0017734	0.013635	Coasy	chr11	+	101082565	101086619	2386	protein_coding	Coenzyme_A_synthase	378	392	692	706	313	237	247	8.51587987437	8.07522367694	12.5740589778	13.5320900209	7.09319223343	6.04762900123	5.91230138181
ENSMUSG00000001794	2663.26593326807	1869.06079764898	2902.57398780759	1969.31739669591	1274.93676080859	1468.83574464999	1433.29559311729	0.7295	4.042e-05	0.0006056	Capns1	chr7	-	30186942	30195164	1546	protein_coding	calpain_small_subunit_1	2527	1940	3731	2413	1163	1263	1213	87.8625732628	61.6781265094	104.629848719	71.380313139	40.6759829675	49.7394633559	44.8106621781
ENSMUSG00000001829	219.216190787399	208.101614583598	226.386767743771	319.92226253825	177.592222915728	134.904945668566	138.248626871165	0.65992	0.0022573	0.016552	Clpb	chr7	+	101663633	101790168	4627	protein_coding	ClpB_caseinolytic_peptidase_B	208	216	291	392	162	116	117	2.416417663	2.29452706481	2.72667469335	3.87451354979	1.89314268064	1.52639074488	1.44416366036
ENSMUSG00000001909	187.598470962294	120.429175106249	228.720651947315	277.483595058687	120.587311856358	103.504656590538	82.712853683603	0.90776	0.00086147	0.0075896	Trmt1	chr8	+	84686307	84699808	3647	protein_coding	tRNA_methyltransferase_1	178	125	294	340	110	89	70	2.62356848325	1.68466356304	3.49503400055	4.26357365731	1.63089031432	1.48580384424	1.09620638425
ENSMUSG00000002014	2096.25482440451	1493.32177131748	2257.64398622826	2686.6941027447	1221.22059461803	1129.24743313946	905.114941737713	0.93329	2.0596e-06	4.5722e-05	Ssr4	chrX	+	73787028	73790830	2568	protein_coding	signal_sequence_receptor_delta	1989	1550	2902	3292	1114	971	766	41.6339800571	29.667135272	48.9939242774	58.6266965573	23.4562187469	23.0213848401	17.0358497299
ENSMUSG00000002103	1272.08626096342	1313.15972535853	1204.28424902872	1331.9212562817	998.682191828569	840.829963089424	926.383961256354	0.46574	0.00014455	0.0017627	Acp2	chr2	+	91202885	91214098	4656	protein_coding	acid_phosphatase_2_lysosomal	1207	1363	1548	1632	911	723	784	13.9348553394	14.3887085973	14.4144415895	16.0301578641	10.5796971755	9.45436924741	9.61685662664
ENSMUSG00000002297	71.6668316035728	74.1843718654492	115.91624877602	116.706335568801	46.0424281633369	47.6819204518207	54.354160992082	0.85798	0.0021143	0.015717	Dbf4	chr5	-	8396973	8422716	2509	protein_coding	DBF4_homolog_(S._cerevisiae)	68	77	149	143	42	41	46	1.4568552975	1.50844332279	2.57469295706	2.60654959479	0.90514146529	0.994925197011	1.04709773635
ENSMUSG00000002524	1447.03764399567	1373.85602961208	1369.99002748034	1415.1663347993	891.249859447449	994.342487470895	834.218210008911	0.61856	2.3457e-07	6.8048e-06	Puf60	chr15	-	76070184	76080946	1912	protein_coding	poly-U_binding_splicing_factor_60	1373	1426	1761	1734	813	855	706	38.6003120352	36.6581522533	39.9311029321	41.4755182813	22.9916685134	27.2261016175	21.0885569819
ENSMUSG00000002660	232.917202711612	210.028481385298	269.952606209926	288.909390149338	161.148498571679	155.838471720585	142.975075653085	0.68186	0.00028305	0.0030534	Clpp	chr17	+	56990264	56996371	1207	protein_coding	caseinolytic_mitochondrial_matrix_peptidase_proteolytic_subunit	221	218	347	354	147	134	121	9.84222229463	8.87744839861	12.4641320838	13.4130211204	6.58533535828	6.75934731922	5.72543054428
ENSMUSG00000002679	241.348594664973	210.991914786148	240.390072965035	227.699773592275	156.763505413266	151.186577042358	139.430239066645	0.60511	0.00041802	0.0042158	Med6	chr12	-	81573557	81595008	1059	protein_coding	mediator_complex_subunit_6	229	219	309	279	143	130	118	11.6237882101	10.164524987	12.6503446359	12.0486630639	7.30142971597	7.47402638267	6.36379377629
ENSMUSG00000002763	1036.0072862693	1004.86103708654	1197.28259641809	1243.77940843952	627.054021653064	665.220938986377	753.868580716268	0.70105	1.0042e-06	2.4212e-05	Pex6	chr17	+	46711463	46725541	3383	protein_coding	peroxisomal_biogenesis_factor_6	983	1043	1539	1524	572	572	638	15.6192323748	15.1537892735	19.7231582794	20.602199377	9.1424346074	10.2944053599	10.770819087
ENSMUSG00000002767	381.520485889608	312.152421875396	483.114030133614	564.760728766503	286.120803586451	262.832049319792	238.685663486969	0.69363	0.0011296	0.009486	Mrpl2	chr17	+	46646229	46650139	1031	protein_coding	mitochondrial_ribosomal_protein_L2	362	324	621	692	261	226	202	18.8737444913	15.4463288975	26.1139623014	30.6957356214	13.6883050068	13.3461809317	11.1898110855
ENSMUSG00000002797	85.3678435277853	52.9888370467494	82.4639085252223	89.7741042836927	46.0424281633369	30.2373154084717	27.177080496041	1.0386	0.00062436	0.0058775	Ggct	chr6	-	54982580	54992950	3960	protein_coding	gamma-glutamyl_cyclotransferase	81	55	106	110	42	26	23	1.0995070011	0.682663112712	1.16051435615	1.27036381766	0.573484832427	0.399747168649	0.331713159153
ENSMUSG00000002825	41.1030357726374	13.4880676118998	38.1201086578858	66.1063858816283	13.1549794752391	6.97784201733962	7.08967317288026	1.5239	0.00039885	0.0040534	Qtrt1	chr9	+	21411837	21420277	1319	protein_coding	queuine_tRNA-ribosyltransferase_1	39	14	49	81	12	6	6	1.58938085577	0.521701605469	1.61061271165	2.80847679478	0.491931102873	0.276957856392	0.2597984198
ENSMUSG00000002845	308.799730291865	391.153960745096	378.089240974133	488.860804235745	177.592222915728	229.105812902651	257.591458614649	0.78655	0.00011806	0.0014784	Tmem39a	chr16	+	38558698	38592162	2871	protein_coding	transmembrane_protein_39a	293	406	486	599	162	197	218	5.48583314297	6.95075169306	7.3391018489	9.54166679349	3.05105231045	4.17772903044	4.33663980182
ENSMUSG00000002968	771.472363732578	971.140868056789	991.122825105031	877.337837317906	601.840310992189	700.110149073075	662.884441664304	0.45323	0.0017287	0.013362	Med25	chr7	-	44879391	44892397	2297	protein_coding	mediator_complex_subunit_25	732	1008	1274	1075	549	602	561	17.1300350657	21.5694201429	24.046300537	21.4031692397	12.9234712471	15.9566871552	13.948641628
ENSMUSG00000002981	5840.84677569119	5474.22858362964	6254.80966549799	6276.84214587164	4156.97351417556	3849.44284623236	3835.51318652822	0.58716	8.9153e-08	2.8803e-06	Clptm1	chr7	-	19631581	19665030	4130	protein_coding	cleft_lip_and_palate_associated_transmembrane_protein_1	5542	5682	8040	7691	3792	3310	3246	72.1314455753	67.6223268917	84.400658497	85.1654364115	49.6462109932	48.7961071688	44.8878200006
ENSMUSG00000002984	341.471374111141	293.847187259247	409.207697021386	529.667215273787	255.425851477559	279.113680693585	211.508582990928	0.6279	0.004014	0.026272	Tomm40	chr7	-	19701313	19715438	2766	protein_coding	translocase_of_outer_mitochondrial_membrane_40_homolog_(yeast)	324	305	526	649	233	240	179	6.29652599326	5.41984163237	8.24467244875	10.7305785379	4.5548237543	5.28282592307	3.69599100466
ENSMUSG00000003234	819.952867464407	857.45572675649	872.872692125466	931.202299888122	742.160092061406	621.027939543226	673.518951423625	0.35203	0.0066786	0.039393	Abcf3	chr16	+	20548577	20561379	3090	protein_coding	ATP-binding_cassette_sub-family_F_(GCN20)_member_3	778	890	1122	1141	677	534	570	13.5340969657	14.1569748423	15.7425186117	16.8872052344	11.8467171903	10.521799262	10.5352883473
ENSMUSG00000003235	642.893636443815	615.633943143143	613.811545532079	715.744449607259	452.750543606146	314.002890780283	401.748146463215	0.71029	1.4169e-05	0.00024535	Eif2b5	chr16	+	20498817	20509955	3186	protein_coding	eukaryotic_translation_initiation_factor_2B_subunit_5_epsilon	610	639	789	877	413	270	340	10.2918211304	9.85811817	10.7367062115	12.5888030293	7.009259063	5.15970921724	6.09485244526
ENSMUSG00000003316	2229.04924766995	2313.20359544082	2456.80210493068	2034.60765435678	1621.35122032322	1608.39258499678	1777.14474200199	0.42959	0.00036829	0.0038038	Glg1	chr8	-	111154421	111259216	7021	protein_coding	golgi_apparatus_protein_1	2115	2401	3158	2493	1479	1383	1504	16.1927109975	16.8086223644	19.5008252512	16.2387995881	11.3903490412	11.9930720125	12.2342940236
ENSMUSG00000003355	116.985563352891	47.2082366416495	139.25509081146	208.928824514776	5.48124144801629	19.7705523824622	9.45289756384035	2.6582	2.9063e-11	1.9871e-09	Fkbp11	chr15	-	98724373	98728198	731	protein_coding	FK506_binding_protein_11	111	49	179	256	5	17	8	8.16232283531	3.29471335383	10.6163564542	16.0159684591	0.369845602308	1.4159202038	0.625032586806
ENSMUSG00000003402	4699.44709000487	4669.7616939199	4612.53314760418	5032.24660921136	3566.0956860794	2731.82514978846	3706.7174572209	0.50087	0.00026225	0.0028565	Prkcsh	chr9	+	22003035	22014219	2013	protein_coding	protein_kinase_C_substrate_80K-H	4459	4847	5929	6166	3253	2349	3137	119.069865644	118.349977013	127.696064663	140.084589563	87.3792112359	71.0471197344	89.0022107139
ENSMUSG00000003429	3201.82109428903	2082.94301263768	3360.01529170222	3767.24786703205	1898.70203759284	1797.95729313451	1506.55554923706	0.80428	3.2451e-05	0.00050115	Rps11	chr7	-	45122388	45124389	602	protein_coding	ribosomal_protein_S11	3038	2162	4319	4616	1732	1546	1275	271.268549004	176.521712254	311.047382258	350.671059409	155.567627348	156.358045363	120.960547491
ENSMUSG00000003438	366.765549971226	303.481521267747	494.005489750153	647.189679063349	252.13710660875	174.44605043349	160.699258585286	1.1178	1.3573e-05	0.00023718	Timm50	chr7	-	28305516	28312072	1515	protein_coding	translocase_of_inner_mitochondrial_membrane_50	348	315	635	793	230	150	136	12.3473789518	10.2196695685	18.1719247772	23.9381823542	8.20886351367	6.02817512509	5.12691746287
ENSMUSG00000003458	3553.83170834188	3583.97225116196	3338.23237246914	3267.77739592642	2382.14753330788	2336.41410213922	2463.66142757589	0.51506	6.483e-07	1.668e-05	Ncstn	chr1	-	172066013	172082795	3016	protein_coding	nicastrin	3372	3720	4291	4004	2173	2009	2085	60.0986054887	60.6248302748	61.6832169462	60.7146293546	38.9579612055	40.5560671902	39.4825116749
ENSMUSG00000003526	1191.98803740648	864.19976056244	1226.84512966298	1341.71479493083	609.514049019412	484.960020205103	445.467797695976	1.1271	9.9023e-10	4.8392e-08	Prodh	chr16	-	18060357	18090203	2385	protein_coding	proline_dehydrogenase	1131	897	1577	1644	556	417	377	25.4907367354	18.4860018748	28.6670595032	31.524197981	12.6053305845	10.6452264882	9.02782261531
ENSMUSG00000003746	5855.60171160957	5118.72165871599	5528.19371679462	4736.80819329593	4606.43531291289	3423.79448317464	4169.90943784907	0.37609	0.0085932	0.04751	Man1a	chr10	-	53904788	54075796	5134	protein_coding	mannosidase_1_alpha	5556	5313	7106	5804	4202	2944	3529	58.1720727862	50.8654492568	60.0080033564	51.7013824539	44.2555778137	34.9131613634	39.2577897144
ENSMUSG00000003808	231.863278717441	190.759813368298	264.506876401656	341.141596278032	121.683560145962	167.468208416151	100.437036615804	0.91869	0.00017768	0.0020834	Farsa	chr8	+	84856989	84869257	3341	protein_coding	phenylalanyl-tRNA_synthetase_alpha_subunit	220	198	340	418	111	144	85	3.53960150674	2.91291389848	4.41206883353	5.72177034667	1.79644669362	2.62417776173	1.45302303881
ENSMUSG00000003814	19906.5164018865	22883.4701369889	22394.3968944061	25083.7008650845	11341.7848042353	9648.02956264158	10443.0885836526	1.0881	3.6232e-18	5.3842e-16	Calr	chr8	-	84841850	84846934	2184	protein_coding	calreticulin	18888	23752	28786	30735	10346	8296	8838	464.880689059	534.547722631	571.437220843	643.592834109	256.146055099	231.272153142	231.116745628
ENSMUSG00000003848	89.583539504466	59.7328708526993	127.58566979374	174.65143924282	33.983696977701	36.0521837562547	35.4483658644013	1.4555	1.0807e-05	0.00019502	Nob1	chr8	-	107412486	107425051	2137	protein_coding	NIN1/RPN12_binding_protein_1_homolog_(S._cerevisiae)	85	62	164	214	31	31	30	2.13807319924	1.42602158874	3.32720196474	4.57972992573	0.784377275985	0.883210871159	0.801764426103
ENSMUSG00000003970	4152.46053703054	2134.96841628358	3764.55522031652	4388.32144303105	1576.40504044949	1887.50626569037	1447.47493946305	1.0793	7.9634e-07	1.9656e-05	Rpl8	chr15	+	76904071	76906318	862	protein_coding	ribosomal_protein_L8	3940	2216	4839	5377	1438	1623	1225	245.69545464	126.357615962	243.381853509	285.274785282	90.2026822605	114.635330746	81.1631461239
ENSMUSG00000004085	79.0442995627641	72.2575050637492	110.470518967751	114.257950906518	42.7536832945271	33.7262364171415	48.4461000146818	1.0687	0.00014474	0.0017627	Zak	chr2	+	72285637	72442610	6663	protein_coding	sterile_alpha_motif_and_leucine_zipper_containing_kinase_AZK	75	75	142	140	39	29	41	0.605061634502	0.553261415075	0.923971060616	0.960923554109	0.316491918841	0.264993620612	0.351434257451
ENSMUSG00000004100	83.2599955394449	48.1716700424994	161.038010044538	186.893362554233	38.3686901361141	72.1043675125094	23.6322439096009	1.1375	0.0032574	0.02218	Ppan	chr9	+	20888175	20892178	1834	protein_coding	peter_pan_homolog_(Drosophila)	79	50	207	229	35	62	20	2.31545276615	1.34001483411	4.89340151449	5.71040311495	1.03189746293	2.05825695929	0.622817367715
ENSMUSG00000004233	89.583539504466	87.672439477349	94.9112909441238	100.383771153584	47.1386764529401	33.7262364171415	50.8093244056419	1.0048	7.906e-05	0.001072	Wars2	chr3	+	99141068	99239186	4410	protein_coding	tryptophanyl_tRNA_synthetase_2_(mitochondrial)	85	91	122	123	43	29	43	1.0360685775	1.01424233889	1.19939181051	1.2755489761	0.527227066546	0.400374715224	0.556877814657
ENSMUSG00000004264	1127.6986737621	950.908766638939	1241.62639628542	1566.15005564006	811.223734306412	911.771356932377	679.427012401025	0.58593	0.0017554	0.013526	Phb2	chr6	+	124712336	124716950	2373	protein_coding	prohibitin_2	1070	987	1596	1919	740	784	575	24.2378562587	20.4436457824	29.1591585095	36.983486717	16.8617176665	20.1152557566	13.8388549331
ENSMUSG00000004356	87.4756915161257	30.8298688271996	126.807708392559	133.028899984017	26.3099589504782	54.6597624691603	28.358692691521	1.1044	0.0040653	0.026501	Utp20	chr10	-	88746607	88826814	8831	protein_coding	UTP20_small_subunit_(SSU)_processome_component_homolog_(yeast)	83	32	163	163	24	47	24	0.505215159728	0.178106195412	0.800235028199	0.84412805821	0.146949864045	0.324037451238	0.155214184449
ENSMUSG00000004393	227.647582740761	198.467280575098	302.626985059542	395.822187069009	123.876056725168	120.949261633887	107.526709788684	1.1731	1.865e-06	4.1849e-05	Ddx56	chr11	-	6258919	6267772	1956	protein_coding	DEAD_(Asp-Glu-Ala-Asp)_box_polypeptide_56	216	206	389	485	113	104	91	5.93598871757	5.17651292829	8.62224956006	11.3397506423	3.1237583116	3.23721633507	2.65706752984
ENSMUSG00000004394	5717.53766837327	6590.84789521477	6407.29010012954	6536.37092007359	5172.09943034817	4115.76381656082	4735.90167948401	0.42605	0.00071368	0.0065122	Tmed4	chr11	-	6270369	6274870	2003	protein_coding	transmembrane_emp24_protein_transport_domain_containing_4	5425	6841	8236	8009	4718	3539	4008	145.588462396	167.871733146	178.268753	182.863892843	127.363451252	107.573883601	114.281732051
ENSMUSG00000004460	3344.10083350201	3555.06924913646	3982.38441264729	4309.97313383801	2132.20292327834	1811.91297716919	2022.92007866183	0.91455	1.695e-11	1.216e-09	Dnajb11	chr16	+	22857845	22879634	2534	protein_coding	DnaJ_(Hsp40)_homolog_subfamily_B_member_11	3173	3690	5119	5281	1945	1558	1712	67.3087658673	71.5745602941	87.5827055328	95.3103739381	41.5031277138	37.4341586951	38.5857725669
ENSMUSG00000004846	363.603777988715	312.152421875396	400.650121608391	468.457598716724	245.55961687113	209.335260520189	229.232765923128	0.73263	6.8094e-05	0.00095351	Plod3	chr5	+	136987019	136996648	3280	protein_coding	procollagen-lysine_2-oxoglutarate_5-dioxygenase_3	345	324	515	574	224	180	194	5.6539689284	4.85523326016	6.80727386657	8.00329205129	3.69268282343	3.34122633458	3.37798670981
ENSMUSG00000004864	5775.50348805263	5384.62927735059	5464.40088189775	5700.65562201449	4637.13026502178	4254.15768323805	4428.6825086592	0.32641	0.0011144	0.0093867	Mapk13	chr17	+	28769307	28778698	1392	protein_coding	mitogen-activated_protein_kinase_13	5480	5589	7024	6985	4230	3658	3748	211.616481565	197.348489842	218.768659434	229.486843096	164.311879636	159.996948661	153.776650587
ENSMUSG00000004880	396.275421807991	145.478443528348	557.020363245841	749.205706658454	200.613436997396	224.453918224424	174.878604931046	1.0361	0.0021545	0.015943	Lbr	chr1	-	181815316	181842401	3551	protein_coding	lamin_B_receptor	376	151	716	918	183	193	148	5.69174374234	2.09009106207	8.74182660438	11.8228621363	2.78655904013	3.30913032141	2.38035150315
ENSMUSG00000004929	118.039487347061	69.3672048611992	127.58566979374	154.248233723799	41.6574350049238	59.3116571473867	55.5357731875621	1.0535	0.0003062	0.0032478	Thop1	chr10	+	81070035	81082559	2832	protein_coding	thimet_oligopeptidase_1	112	72	164	189	38	51	47	2.12585157776	1.2496206131	2.51067464642	3.05210290091	0.725534685093	1.09643820866	0.947839185421
ENSMUSG00000004996	128.578727288763	96.3433400849989	162.593932846901	144.454695074669	39.4649384257173	77.9192358602924	76.8047927062028	0.94624	0.00075333	0.0067972	Mri1	chr8	-	84249906	84257326	2819	protein_coding	methylthioribose-1-phosphate_isomerase_homolog_(S._cerevisiae)	122	100	209	177	36	67	65	2.3263385684	1.74358794307	3.21433434084	2.87149990995	0.690518401585	1.44706140729	1.31688645628
ENSMUSG00000005103	6214.9897936216	6352.87984520483	5694.67745664743	5320.33987113994	4638.22651331139	4453.02618073223	4781.98455510774	0.3453	0.0025531	0.018316	Wdr1	chr5	-	38526814	38561666	2948	protein_coding	WD_repeat_domain_1	5897	6594	7320	6519	4231	3829	4047	107.525585165	109.941180697	107.652331432	101.130957322	77.6038697015	79.0797197406	78.4035587011
ENSMUSG00000005142	1060.24753813521	1071.33794174519	1199.61648062163	1243.77940843952	893.442356026656	768.725595576914	732.599561197627	0.5085	0.00020073	0.0022982	Man2b1	chr8	+	85083269	85098739	4325	protein_coding	mannosidase_2_alpha_B1	1006	1112	1542	1524	815	661	620	12.5031670897	12.637396406	15.4574588793	16.1149689	10.1891822085	9.30513293702	8.18720430614
ENSMUSG00000005148	2750.74162478419	2028.02730878923	2262.31175463534	2196.20104206743	1468.97270806837	1911.92871275105	1516.0084468009	0.48704	0.0018237	0.013934	Klf5	chr14	+	99298691	99313405	1721	protein_coding	Kruppel-like_factor_5	2610	2105	2908	2691	1340	1644	1283	81.520681778	60.1187805709	73.2577152424	71.5094510169	42.100936814	58.1605061285	42.5770763572
ENSMUSG00000005320	27.4020238484249	11.5612008101999	30.3404946460724	34.2773852719554	1.09624828960326	6.97784201733962	5.90806097740022	1.6332	0.00029503	0.0031499	Fgfr4	chr13	+	55152640	55168759	3324	protein_coding	fibroblast_growth_factor_receptor_4	26	12	39	42	1	6	5	0.420455946401	0.17744311955	0.50867855608	0.577855021753	0.016266975649	0.109899943616	0.0859090743373
ENSMUSG00000005360	8.43139195336151	7.70746720679991	52.9013752803313	85.6934631798885	2.19249657920652	0	3.54483658644013	1.9813	4.0306e-05	0.00060451	Slc1a3	chr15	-	8634124	8710764	4435	protein_coding	solute_carrier_family_1_(glial_high_affinity_glutamate_transporter)_member_3	8	8	68	105	2	0	3	0.0969626617527	0.088661545191	0.664745072055	1.0827452606	0.0243839580868	0.0	0.0386329330007
ENSMUSG00000005374	493.236429271648	546.266738281944	612.255622729717	741.044424450845	442.884308999717	325.632627475849	306.037558629331	0.7089	0.00027451	0.00297	Tbl2	chr5	+	135149657	135163873	5601	protein_coding	transducin_(beta)-like_2	468	567	787	908	404	280	259	4.49146941351	4.97572556924	6.09184714526	7.41397116083	3.90017077865	3.04368492301	2.64097470602
ENSMUSG00000005378	384.682257872119	338.165123698346	329.855634100889	437.444726327812	288.313300165657	274.461786015358	249.320173246289	0.44594	0.0081904	0.045717	Wbscr22	chr5	-	135052957	135064959	1607	protein_coding	Williams_Beuren_syndrome_chromosome_region_22	365	351	424	536	263	236	211	12.209142251	10.7356951988	11.4390462983	15.2538520384	8.84927524338	8.94135546246	7.49888388469
ENSMUSG00000005580	315.123274256886	343.945724103446	343.858939322153	371.338340446184	262.003341215179	267.483943998019	207.963746404488	0.46897	0.0043406	0.027945	Adcy9	chr16	-	4287529	4420498	4974	protein_coding	adenylate_cyclase_9	299	357	442	455	239	230	176	3.231272418	3.52777898053	3.85262134392	4.18346588929	2.59812446054	2.81532987849	2.02086330137
ENSMUSG00000005625	1284.73334889346	1373.85602961208	1201.95036482517	1218.47943359594	1031.56964051667	915.260277941046	999.643917376117	0.36413	0.0026461	0.018807	Psmd4	chr3	-	95032694	95042614	2120	protein_coding	proteasome_(prosome_macropain)_26S_subunit_non-ATPase_4	1219	1426	1545	1493	941	787	846	30.9083634753	33.061503353	31.5960258713	32.2073181471	24.0005721043	22.6019601966	22.7910614698
ENSMUSG00000005779	1983.48495702829	1657.10544946198	2195.40707413375	2140.70432305569	1569.82755071187	1195.53693230419	1478.19685654553	0.48276	0.0017276	0.013361	Psmb4	chr3	-	94884093	94886961	1183	protein_coding	proteasome_(prosome_macropain)_subunit_beta_type_4	1882	1720	2822	2623	1432	1028	1251	85.5151458127	71.4632289757	103.421802514	101.401449344	65.4524797517	52.9073006668	60.39522665
ENSMUSG00000005802	1989.80850099332	1979.85563874673	2168.1784250924	2096.63339913461	1613.677482296	1699.1045312222	1668.43642001782	0.30671	0.0038682	0.025524	Slc30a4	chr2	-	122681233	122702663	5458	protein_coding	solute_carrier_family_30_(zinc_transporter)_member_4	1888	2055	2787	2569	1472	1461	1412	18.5941626145	18.5061990027	22.1382493793	21.5258936081	14.5828399832	16.2976099237	14.7751267678
ENSMUSG00000005813	1010.71311040921	1062.66704113754	931.997758615248	926.305530563557	621.572780205048	497.752730570226	619.164790431543	0.74515	1.2389e-07	3.88e-06	Metap1	chr3	-	138458960	138489382	2549	protein_coding	methionyl_aminopeptidase_1	959	1103	1198	1135	567	428	524	20.2235287992	21.2688794661	20.3763701145	20.3636977598	12.0276575683	10.2230660772	11.740632708
ENSMUSG00000005823	923.237418893085	781.344488089341	948.334948040057	1062.59894343062	498.792971769483	514.034361944018	541.17838552986	0.82326	2.2666e-08	8.4854e-07	Gpr108	chr17	-	57234914	57247641	2095	protein_coding	G_protein-coupled_receptor_108	876	811	1219	1302	455	442	458	22.4764772475	19.0272384141	25.2266461952	28.4221922967	11.7434364254	12.845336226	12.4856599044
ENSMUSG00000005846	200.245558892336	157.039644338548	289.401641239459	390.925417744444	137.031036200407	146.534682364132	109.889934179644	0.8955	0.0013229	0.010799	Rsl1d1	chr16	-	11192970	11203331	1945	protein_coding	ribosomal_L1_domain_containing_1	190	163	372	479	125	126	93	5.25100173046	4.11914359423	8.29207405699	11.2628039444	3.47502744585	3.94419314354	2.73082200185
ENSMUSG00000005882	349.902766064503	351.653191310246	466.776840708806	552.518805455091	255.425851477559	261.669075650236	263.49951959205	0.69565	0.00043147	0.0043275	Uqcc1	chr2	-	155846894	155930310	3067	protein_coding	ubiquinol-cytochrome_c_reductase_complex_assembly_factor_1	332	365	600	677	233	225	223	5.8187871869	5.84949025173	8.48159073217	10.0949810773	4.10780648985	4.46658883983	4.1526099231
ENSMUSG00000005907	150.711131166337	195.576980372548	195.268311696517	210.561080956298	114.009822118739	139.556840346792	116.979607352524	0.58108	0.0041139	0.02677	Pex1	chr5	+	3596066	3637232	4555	protein_coding	peroxisomal_biogenesis_factor_1	143	203	251	258	104	120	99	1.68754678641	2.19051680689	2.38904966435	2.59037083172	1.23456167156	1.60398424843	1.2413003094
ENSMUSG00000005958	38.995187784297	36.6104692322996	61.4589506933261	133.028899984017	5.48124144801629	4.65189467822641	15.3609585412406	2.1417	5.4563e-07	1.4447e-05	Ephb3	chr16	+	21204755	21223305	4748	protein_coding	Eph_receptor_B3	37	38	79	163	5	4	13	0.418889215994	0.393379586432	0.721366913532	1.57002840818	0.0569412669097	0.0512928127746	0.156373332783
ENSMUSG00000005981	645.001484432155	575.169740307443	714.168566284472	922.224889459753	537.161661905597	375.640495266783	361.573331816893	0.71419	0.00050074	0.0048843	Trap1	chr16	-	4039971	4077827	2320	protein_coding	TNF_receptor-associated_protein_1	612	597	918	1130	490	323	306	14.1798489107	12.648099671	17.1551505718	22.275172458	11.4202583009	8.47660159939	7.53292237136
ENSMUSG00000006315	606.006296647858	344.909157504296	846.422004485301	1165.43109924648	305.853272799309	288.417470050037	236.322439096009	1.2759	1.2203e-05	0.00021698	Tmem147	chr7	-	30727701	30729534	868	protein_coding	transmembrane_protein_147	575	358	1088	1428	279	248	200	35.6087136812	20.2722631259	54.3436754758	75.2383215881	17.3801015542	17.3955910753	13.1595282533
ENSMUSG00000006333	3307.21349370605	1738.03385513338	3164.7469800057	3843.96391978357	1808.80967784538	2045.67068475006	1343.49306626081	0.74875	0.001366	0.01106	Rps9	chr7	+	3703993	3706901	1347	protein_coding	ribosomal_protein_S9	3138	1804	4068	4710	1650	1759	1137	125.225711998	65.8275771224	130.934226354	159.913057849	66.2344874868	79.5070203822	48.208422367
ENSMUSG00000006390	4228.3430646108	5137.02689333214	4680.21578950696	4461.77298289953	3943.20509770292	2588.779388433	3200.98743755544	0.49773	0.001809	0.013857	Elovl1	chr4	+	118428093	118432953	1811	protein_coding	elongation_of_very_long_chain_fatty_acids_(FEN1/Elo2_SUR4/Elo3_yeast)-like_1	4012	5332	6016	5467	3597	2226	2709	119.083239395	144.714025192	144.022125229	138.057892701	107.396423592	74.8365820361	85.4320062099
ENSMUSG00000006395	427.893141633097	353.580058111946	306.516792065449	248.919107332057	212.672168183032	238.409602259104	220.961480554768	0.54817	0.0073262	0.042135	Hyi	chr4	+	118359999	118362744	1296	protein_coding	hydroxypyruvate_isomerase_homolog_(E._coli)	406	367	394	305	194	205	187	16.8395002294	13.9187423536	13.180474894	10.7628045663	8.09402534656	9.63066095409	8.24074841037
ENSMUSG00000006442	114.877715364551	31.7933022280496	87.9096383334917	140.374053970865	10.9624828960326	24.4224470606887	20.0874073231607	1.8458	2.3392e-06	5.1382e-05	Srm	chr4	+	148591503	148594993	1338	protein_coding	spermidine_synthase	109	33	113	172	10	21	17	4.37903635381	1.21226274724	3.6615263847	5.87899309341	0.404121278456	0.955587402117	0.725642746286
ENSMUSG00000006494	378.358713907098	275.541952643097	476.112377522982	411.328623263465	237.885878843907	273.298812345802	264.68113178753	0.55095	0.006148	0.036779	Pdk1	chr2	+	71873224	71903858	5185	protein_coding	pyruvate_dehydrogenase_kinase_isoenzyme_1	359	286	612	504	217	235	224	3.72180704796	2.71116659922	5.11731910339	4.44541583562	2.26297004271	2.75947418696	2.46734175251
ENSMUSG00000006498	1845.420913792	1562.68897617868	1751.96907546038	1908.92390835961	1108.30702078889	1312.9972729294	1128.43964668344	0.5679	1.7954e-05	0.00029869	Ptbp1	chr10	+	79854427	79864771	3169	protein_coding	polypyrimidine_tract_binding_protein_1	1751	1622	2252	2339	1011	1129	955	29.7010684732	25.1575036147	30.8095946789	33.7550378361	17.2503038041	21.690968171	17.2112012469
ENSMUSG00000006517	299.314414344334	179.198612558098	196.046273097698	259.528774201948	141.41602935882	140.719814016349	148.883136630485	0.66138	0.0025889	0.018509	Mvd	chr8	-	122433596	122443422	1761	protein_coding	mevalonate_(diphospho)_decarboxylase	284	186	252	318	129	121	126	8.66896301703	5.19149597129	6.20413190558	8.25844689644	3.96093929041	4.18343714956	4.08640342422
ENSMUSG00000006519	2270.15228344259	1528.96880714893	2151.84123566759	1939.12065252776	661.037718630765	602.42036083032	564.810629439461	1.6445	7.5054e-24	1.9176e-21	Cyba	chr8	-	122424772	122432940	758	protein_coding	cytochrome_b-245_alpha_polypeptide	2154	1587	2766	2376	603	518	478	152.751210108	102.907411492	158.205948226	143.353350274	43.0146049019	41.6071327433	36.0154413616
ENSMUSG00000006589	2790.79073656266	2687.97918837147	2933.69244385484	2899.70356836328	2538.91103872115	1785.16458276939	2041.82587378952	0.40494	0.0049145	0.030783	Aprt	chr8	-	122574637	122576907	866	protein_coding	adenine_phosphoribosyl_transferase	2648	2790	3771	3553	2316	1535	1728	164.364587775	158.352616722	188.789779104	187.632442482	144.606726403	107.918952716	113.960906843
ENSMUSG00000006711	289.829098396802	395.971127749345	369.531665561138	392.557674185965	267.484582663195	186.075787129056	223.324704945728	0.65465	0.00059539	0.0056413	D130043K22Rik	chr13	+	24845135	24901270	4973	protein_coding	RIKEN_cDNA_D130043K22_gene	275	411	475	481	244	160	189	2.97250367837	4.06220929647	4.14109304189	4.42341038944	2.65301190469	1.95888417497	2.17056799619
ENSMUSG00000006728	336.20175414029	242.785217014197	383.534970782402	472.538239820528	270.773327532005	190.727681807283	161.880870780766	0.73393	0.0027157	0.019226	Cdk4	chr10	+	127063534	127067920	2053	protein_coding	cyclin-dependent_kinase_4	319	252	493	579	247	164	137	8.35237336547	6.03323892696	10.4111285244	12.8979363933	6.50542741509	4.86364796746	3.8111993711
ENSMUSG00000006732	73.7746795919132	29.8664354263497	81.685947124041	113.441822685757	10.9624828960326	26.7483943998019	15.3609585412406	1.645	2.4433e-05	0.0003923	Mettl1	chr10	+	127041414	127046365	1791	protein_coding	methyltransferase_like_1	70	31	105	139	10	23	13	2.10092534486	0.850756039962	2.54175420755	3.54935820413	0.301906348729	0.781878884176	0.414550856534
ENSMUSG00000006763	85.3678435277853	70.3306382620492	76.2402173157716	112.625694464996	21.9249657920652	41.8670521040377	54.354160992082	0.99773	0.0014705	0.011714	Saal1	chr7	-	46686108	46710680	4728	protein_coding	serum_amyloid_A-like_1	81	73	98	138	20	36	46	0.920906879091	0.758899602456	0.898645586578	1.33484929064	0.228728540852	0.463588087031	0.55566163716
ENSMUSG00000007034	7315.28644353528	6755.59500676012	6583.8873381977	6493.11612437327	3719.57044662386	2881.84875316126	3606.28042060509	0.97764	6.2647e-14	6.0076e-12	Slc44a4	chr17	+	34914466	34930436	3055	protein_coding	solute_carrier_family_44_member_4	6941	7012	8463	7956	3393	2478	3052	122.129054796	112.815721681	120.102753496	119.100662259	60.0537977106	49.3852574127	57.0562684761
ENSMUSG00000007833	2363.95151892373	2411.47380232752	2198.51891973847	2301.48158254558	1939.26322430816	1743.29753066535	1954.38657132399	0.29925	0.0066734	0.039378	Aldh16a1	chr7	-	45140684	45154584	4074	protein_coding	aldehyde_dehydrogenase_16_family_member_A1	2243	2503	2826	2820	1769	1499	1654	29.59486853	30.1980401376	30.073984446	31.6561941014	23.4787320728	22.4020541425	23.1869983389
ENSMUSG00000007892	4463.36811531075	2273.70282600597	4533.18108468368	4673.15019207659	1710.14733178108	1651.42261077038	1285.59406868229	1.2853	1.0785e-08	4.2798e-07	Rplp1	chr9	-	61913284	61914538	495	protein_coding	ribosomal_protein_large_P1	4235	2360	5827	5726	1560	1420	1088	459.892557989	234.339628509	510.363558738	529.025688723	170.406921636	174.658762917	125.531797273
ENSMUSG00000008206	153.872903148848	205.211314381048	182.042967876434	252.999748435861	77.8336285618314	133.741971999009	64.9886707514024	1.0153	0.00015079	0.0018133	Cers4	chr8	+	4493026	4531680	9475	protein_coding	ceramide_synthase_4	146	213	234	310	71	115	55	0.828288827328	1.10494158275	1.07072138496	1.49628076044	0.405179031248	0.73896838077	0.331522891195
ENSMUSG00000008540	2585.27555769947	1146.48574701149	2810.77454246819	4066.76692405128	907.693583791498	979.22382976666	548.26805870274	1.3777	0.00029039	0.0031163	Mgst1	chr6	+	138140316	138156755	1167	protein_coding	microsomal_glutathione_S-transferase_1	2453	1190	3613	4983	828	842	464	112.988660042	50.1204588664	134.226091254	195.276799077	38.3643030022	43.9287119955	22.7079105531
ENSMUSG00000008668	3016.33047131508	1076.15510874944	2617.84011497522	3406.51919345576	970.179736298884	1115.29174910478	724.328275829267	1.2986	4.0229e-06	8.2515e-05	Rps18	chr17	-	33951999	33956001	1151	protein_coding	ribosomal_protein_S18	2862	1117	3365	4174	885	959	613	133.660312418	47.699824654	126.7504713	165.847044915	41.5753370511	50.7283244519	30.4169175984
ENSMUSG00000008682	7326.87960747115	5376.92181014379	7305.05755709281	8374.29167322701	3397.2734494805	2896.9674108655	2853.59345208431	1.1826	4.9417e-13	4.3616e-11	Rpl10	chrX	+	74270812	74273135	930	protein_coding	ribosomal_protein_L10	6952	5581	9390	10261	3099	2491	2415	401.823175091	294.963316029	437.746297675	504.588508376	180.179948872	163.078990096	148.307883415
ENSMUSG00000008683	1669.41560676558	800.613156106341	1846.88036640451	2165.18816967852	749.833830088629	885.022962532575	589.624485544542	1.0386	7.0815e-05	0.0009803	Rps15a	chr7	-	118104378	118116186	5130	protein_coding	ribosomal_protein_S15A	1584	831	2374	2653	684	761	499	16.597626153	7.96200767247	20.063337899	23.6510540931	7.20952360766	9.03180445009	5.55537309105
ENSMUSG00000009079	1443.87587201316	1768.86372396058	1652.39001610917	1678.77575010505	1044.72461999191	1414.17598218083	1269.05149794557	0.38782	0.0081901	0.045717	Ewsr1	chr11	-	5069689	5099266	2588	protein_coding	Ewing_sarcoma_breakpoint_region_1	1370	1836	2124	2057	953	1216	1074	28.4553846926	34.8696299056	35.581977305	36.3496837039	19.9111553268	28.6072780589	23.7011849742
ENSMUSG00000009545	415.246053703054	206.174747781898	539.12725101867	817.760477202365	104.14358751231	124.438182642556	81.531241488123	1.9713	7.7002e-10	3.8668e-08	Kcnq1	chr7	+	143106362	143427042	3029	protein_coding	potassium_voltage-gated_channel_subfamily_Q_member_1	394	214	693	1002	95	107	69	6.99205948828	3.47258938285	9.91913495733	15.128611301	1.69586846169	2.15075894938	1.30100770246
ENSMUSG00000009647	5810.28297986025	5939.56691624018	5244.23780536343	5035.5111220944	3766.7091230768	3929.68802943176	3886.32251093386	0.50525	7.423e-06	0.00013895	Mcu	chr10	-	59446984	59616692	2872	protein_coding	mitochondrial_calcium_uniporter	5513	6165	6741	6170	3436	3379	3289	103.183848758	105.508531501	101.760616519	98.2497253411	64.6899106439	71.6326454915	65.4047798626
ENSMUSG00000009828	1929.73483332562	1904.70783348043	1475.01481663983	1283.76969125681	1030.47339222706	1296.71564155561	1213.515724758	0.46498	0.0083311	0.046325	Ick	chr9	+	78109192	78172107	6560	protein_coding	intestinal_cell_kinase	1831	1977	1896	1573	940	1115	1027	15.0035030549	14.8129570299	12.5306711175	10.9661832724	7.74803985274	10.3485204529	8.94121739941
ENSMUSG00000009927	2404.0006307022	1261.13432171264	2388.34150162672	2769.9391812623	1325.36418213034	1366.49406172901	941.744919797595	0.81102	0.00052663	0.0050925	Rps25	chr9	+	44407714	44410405	683	protein_coding	ribosomal_protein_S25	2281	1309	3070	3394	1209	1175	797	179.519962027	94.2015125137	194.875619914	227.259345092	95.7135509699	104.742852558	66.6450146965
ENSMUSG00000010045	948.53159475317	865.16319396329	860.425309706565	1011.18286552268	733.39010574458	615.213071195443	743.234070956947	0.39349	0.00445	0.028534	Tmem115	chr9	+	107533945	107538656	2177	protein_coding	transmembrane_protein_115	900	898	1106	1239	669	529	629	22.2224658007	20.2748122258	22.0260456942	26.0281615632	16.6163457517	14.7946425704	16.5014560393
ENSMUSG00000010406	419.461749679735	281.322553048197	371.0875883635	511.712394417049	212.672168183032	183.749839789943	187.876339081327	0.9714	4.9826e-06	9.8189e-05	Mrpl52	chr14	+	54426909	54429750	412	protein_coding	mitochondrial_ribosomal_protein_L52	398	292	477	627	194	158	159	51.9270943991	34.8357021399	50.1950626858	69.598670127	25.460817595	23.3489365646	22.0409322002
ENSMUSG00000010760	6.32354396502113	3.85373360339996	11.6694210177201	7.34515398684759	0	0	0	1.4157	0.0027792	0.019571	Phlda2	chr7	-	143501545	143502541	757	protein_coding	pleckstrin_homology-like_domain_family_A_member_2	6	4	15	9	0	0	0	0.426052911037	0.259718595061	0.859083182812	0.543722426583	0.0	0.0	0.0
ENSMUSG00000011008	451.079469504841	334.311390094946	547.684826431665	619.44131955748	339.83696977701	336.099390501858	284.76853911069	0.57845	0.0063328	0.037628	Mcoln2	chr3	+	146149833	146195513	2520	protein_coding	mucolipin_2	428	347	704	759	310	289	241	9.12959252409	6.76811714603	12.1118910701	13.7743733944	6.65164380468	6.98239697327	5.46193531003
ENSMUSG00000011114	2452.48113443403	2759.27326003437	2064.70955873528	2188.03975985982	1952.4182037834	1421.15382419817	1878.76339081327	0.42179	0.0089308	0.049024	Tbrg1	chr9	-	37649182	37657312	2294	protein_coding	transforming_growth_factor_beta_regulated_gene_1	2327	2864	2654	2681	1781	1222	1590	54.5269412129	61.364688381	50.1588236779	53.4483148325	41.9796040058	32.4328435174	39.5852836377
ENSMUSG00000011254	23.1863278717441	26.0127018229497	32.6743788496164	45.7031803626072	16.4437243440489	6.97784201733962	14.1793463457605	1.0589	0.0074091	0.042446	Thg1l	chr11	-	45946843	45955494	2250	protein_coding	tRNA-histidine_guanylyltransferase_1-like_(S._cerevisiae)	22	27	42	56	15	6	12	0.525591494845	0.589820929383	0.809294539684	1.13824598063	0.360476180383	0.162358850036	0.30459921397
ENSMUSG00000012117	305.637958309355	324.677056086446	415.431388230837	435.81246988629	224.730899368668	205.846339511519	271.77080496041	0.63644	0.0009983	0.0085569	Dhdds	chr4	-	133969028	134000918	3219	protein_coding	dehydrodolichyl_diphosphate_synthase	290	337	534	534	205	177	230	4.8426734783	5.14574021958	7.19217288296	7.5866648123	3.44350498502	3.34780014636	4.08072106321
ENSMUSG00000012405	2630.59428944879	1381.56349681888	2510.48144161219	2983.76477510164	1436.08525938027	1475.81358666733	1204.06282719416	0.7489	0.00070675	0.0064691	Rpl15	chr14	-	18267823	18271391	1922	protein_coding	ribosomal_protein_L15	2496	1434	3227	3656	1310	1269	1019	69.8070626017	36.6720088768	72.7922963308	86.9928221778	36.8540944044	40.1990206872	30.27965001
ENSMUSG00000012483	106.446323411189	79.9649722705491	126.807708392559	128.132130659452	67.967393955402	55.8227361387169	44.9012634282417	0.8934	0.00076093	0.0068531	Rpa3	chr6	-	8255936	8259173	682	protein_coding	replication_protein_A3	101	83	163	157	62	48	38	7.96058832335	5.98181050083	10.3619875865	10.5280004361	4.91558427795	4.28513093936	3.1822131958
ENSMUSG00000012848	3375.71855332711	1519.33447314043	3376.35248112703	4171.23133630867	1450.33648714511	1547.91795417984	920.475900278954	1.1467	1.8836e-05	0.000311	Rps5	chr7	+	12922290	12926686	861	protein_coding	ribosomal_protein_S5	3203	1577	4340	5111	1323	1331	779	199.9686678	90.0259006617	218.537724131	271.47719047	83.0853635273	94.1200476471	51.6730809414
ENSMUSG00000013622	485.858961312457	325.640489487296	418.543233835562	570.473626311829	304.757024509706	277.950707024028	235.140826900529	0.68841	0.00091731	0.0079611	Atraid	chr5	+	31048312	31054633	1696	protein_coding	all-trans_retinoic_acid_induced_differentiation_factor	461	338	538	699	278	239	199	14.6111111178	9.79557164561	13.7529627174	18.8487235305	8.8631230672	8.57984194249	6.70127250664
ENSMUSG00000013643	72702.8388898421	57039.1110639227	68566.4060545188	77318.3553784407	36063.2799830784	20478.8033472222	22194.2218677017	1.3319	1.5383e-11	1.1145e-09	Lypd8	chr11	+	58379043	58390728	1219	protein_coding	LY6/PLAUR_domain_containing_8	68983	59204	88136	94738	32897	17609	18783	3041.91124245	2387.18610221	3134.65297446	3554.27578744	1459.21881535	879.504816534	880.017489131
ENSMUSG00000013653	262.427074548377	120.429175106249	290.179602640641	430.099572340964	33.983696977701	2.32594733911321	40.1748146463215	1.7625	0.00024804	0.0027349	1810065E05Rik	chr11	+	58421111	58426024	926	protein_coding	RIKEN_cDNA_1810065E05_gene	249	125	373	527	31	2	34	14.4542821022	6.63495465918	17.4637571333	26.0273675472	1.81016656456	0.131500148517	2.09699782836
ENSMUSG00000013662	1760.05307026421	1683.11815128493	2021.92168167031	2036.2399107983	1333.03792015756	1276.94508917315	1343.49306626081	0.50074	6.6606e-05	0.00093718	Atad1	chr19	-	32672563	32712298	2813	protein_coding	ATPase_family_AAA_domain_containing_1	1670	1747	2599	2495	1216	1098	1137	31.9120647946	30.5254521754	40.0568122868	40.5631276582	23.3739265204	23.7651107367	23.0845165049
ENSMUSG00000013701	681.888824228112	671.513080392442	728.171871505737	960.582915835512	605.129055860999	502.404625248452	506.911631860939	0.48315	0.0049746	0.031059	Timm23	chr14	-	32180162	32201898	1173	protein_coding	translocase_of_inner_mitochondrial_membrane_23	647	697	936	1177	552	432	429	29.6492993343	29.2061088221	34.5953456862	45.8890500273	25.4453774388	22.422961386	20.8876379145
ENSMUSG00000014177	976.987542595765	955.725933643189	1112.48480368932	997.30868576975	813.416230885618	655.917149629924	706.604092897066	0.469	0.00058015	0.0055257	Tvp23b	chr11	+	62879455	62916780	1784	protein_coding	trans-golgi_network_vesicle_protein_23B	927	992	1430	1222	742	564	598	27.9314222476	27.331014665	34.7520977663	31.3261463378	22.4893491461	19.2482605283	19.1441630417
ENSMUSG00000014245	191.814166938974	133.917242718148	165.705778451626	199.135285865646	70.1598905346086	130.25305099034	106.345097593204	0.70397	0.0045039	0.028805	Pigl	chr11	+	62458460	62514417	2174	protein_coding	phosphatidylinositol_glycan_anchor_biosynthesis_class_L	182	139	213	244	64	112	90	4.50007771889	3.14263681326	4.24775932168	5.13287754111	1.59179914061	3.13664751679	2.36435682417
ENSMUSG00000014444	69.5589836152324	71.2940716628992	66.9046805015955	102.016027595105	29.598703819288	34.8892100866981	37.8115902553614	1.0705	0.00019003	0.0021981	Piezo1	chr8	-	122481698	122551329	8216	protein_coding	piezo-type_mechanosensitive_ion_channel_component_1	66	74	86	125	27	30	32	0.431808981281	0.442700713793	0.453813967603	0.69579323022	0.177693345977	0.222314637646	0.222443437661
ENSMUSG00000014769	1972.94571708659	1410.46649884438	1850.77017341041	2141.52045127645	1459.10647346194	1245.54480009512	1139.07415644276	0.50864	0.0026511	0.018833	Psmb1	chr17	-	15475721	15498276	1036	protein_coding	proteasome_(prosome_macropain)_subunit_beta_type_1	1872	1464	2379	2624	1331	1071	964	97.1301937648	69.4576770123	99.5576242713	115.833636749	69.4682137195	62.9414798703	53.1431543679
ENSMUSG00000014856	655.540724373857	449.923398196945	843.310158880575	807.966938553235	507.562958086309	325.632627475849	410.019431831575	0.69115	0.0023859	0.017321	Tmem208	chr8	+	105326354	105335219	950	protein_coding	transmembrane_protein_208	622	467	1084	990	463	280	347	35.1945118199	24.1619626335	49.4704105837	47.6587015385	26.352706029	17.9449255303	20.8610382726
ENSMUSG00000014959	3013.16869933257	3244.84369406276	3015.37839097888	3178.81941986348	2008.32686655317	1809.58702983007	1950.84173473755	0.68644	1.2003e-10	7.0731e-09	Gorasp2	chr2	+	70661576	70712636	2417	protein_coding	golgi_reassembly_stacking_protein_2	2859	3368	3876	3895	1832	1556	1651	63.5836816577	68.4911353662	69.5259538643	73.6989716644	40.9842177779	39.1958580868	39.0122028029
ENSMUSG00000015087	795.712615598492	788.088521895291	725.060025901011	936.099069212687	682.96268442283	584.975755786971	550.6312830937	0.40965	0.0065052	0.03851	Rabl6	chr2	-	25583018	25608521	3908	protein_coding	RAB_member_RAS_oncogene_family-like_6	755	818	932	1147	623	503	466	10.3848580053	10.2881593363	10.3395394655	13.4226875023	8.61988205138	7.83647341044	6.81022423763
ENSMUSG00000015176	179.167079008932	92.4896064815989	237.27822736031	300.33518523999	105.239835801913	95.3638409036414	94.5289756384035	0.9238	0.0025729	0.018413	Nolc1	chr19	+	46075863	46085528	3634	protein_coding	nucleolar_and_coiled-body_phosphoprotein_1	170	96	305	368	96	82	80	2.51461883697	1.29845003717	3.63877124681	4.63119974035	1.42841414351	1.37384002163	1.25728899547
ENSMUSG00000015243	1145.61538166299	1588.70167800163	1923.12058372028	1179.30527899942	953.736011954835	1073.42469700074	817.67563927219	0.59458	0.0028102	0.019742	Abca1	chr4	-	53030787	53159895	10262	protein_coding	ATP-binding_cassette_sub-family_A_(ABC1)_member_1	1087	1649	2472	1445	870	923	692	5.6938457793	7.89819002592	10.4437458347	6.4397121219	4.58411045995	5.47617004177	3.85127148827
ENSMUSG00000015335	612.32984061288	509.656269049644	552.352594838753	560.680087662699	458.231785054162	351.218048206094	439.559736718576	0.4128	0.0074045	0.042437	Zdhhc12	chr2	-	30090944	30093648	1483	protein_coding	zinc_finger_DHHC_domain_containing_12	581	529	710	687	418	302	372	21.0592619885	17.5328878199	20.7566391668	21.1858650967	15.240631497	12.3986107664	14.3262273597
ENSMUSG00000015363	1804.31787801936	1840.15779562348	2102.05170599199	2515.30717638492	946.062273927612	1166.46259056527	968.922000293636	0.97992	9.1573e-10	4.4902e-08	Trabd	chr15	+	89075124	89087077	4464	protein_coding	TraB_domain_containing	1712	1910	2702	3082	863	1003	820	20.6152089254	21.0304281497	26.2422456584	31.5746877907	10.4533247201	13.679933349	10.4910683575
ENSMUSG00000015461	668.1878123039	579.023473910843	781.073246786068	889.579760629319	347.510707804233	424.48538938816	480.916163560378	0.77427	3.8341e-05	0.00057681	Atf6b	chr17	+	34647146	34655074	2566	protein_coding	activating_transcription_factor_6_beta	634	601	1004	1090	317	365	407	13.2813056649	11.512158306	16.9635560734	19.4267639147	6.67990739564	8.66050958638	9.05874026349
ENSMUSG00000015533	179.167079008932	138.734409722398	202.269964307149	277.483595058687	70.1598905346086	82.5711305385188	66.1702829468824	1.3411	1.8022e-07	5.3891e-06	Itga2	chr13	-	114835916	114932041	4214	protein_coding	integrin_alpha_2	170	144	260	340	64	71	56	2.16851562733	1.67960397546	2.67496839173	3.68990344761	0.821208194512	1.02581973949	0.758968141122
ENSMUSG00000015652	50.5883517201691	20.2321014178498	32.6743788496164	64.4741294401066	0	4.65189467822641	0	2.7432	2.1929e-09	1.0171e-07	Steap1	chr5	-	5736317	5749326	1230	protein_coding	six_transmembrane_epithelial_antigen_of_the_prostate_1	48	21	42	79	0	4	0	2.09770441402	0.839176119041	1.48041684089	2.93732902231	0.0	0.197998597605	0.0
ENSMUSG00000015653	62.1815156560411	53.9522704475994	101.912943554756	199.135285865646	8.76998631682607	3.48892100866981	9.45289756384035	2.8552	3.0489e-12	2.4295e-10	Steap2	chr5	-	5664831	5694578	10089	protein_coding	six_transmembrane_epithelial_antigen_of_prostate_2	59	56	131	244	8	3	8	0.31434898017	0.272821654322	0.562941170185	1.10604378773	0.0428755492576	0.0181042428675	0.0452868293146
ENSMUSG00000015671	1599.85662315035	1317.01345896193	1638.38671088791	1747.33052064896	1129.13573829136	905.956488584594	963.013939316235	0.64106	1.5818e-05	0.0002707	Psma2	chr13	+	14613242	14625671	944	protein_coding	proteasome_(prosome_macropain)_subunit_alpha_type_2	1518	1367	2106	2141	1030	779	815	86.4386436172	71.1763074211	96.722209854	103.723052553	58.9974257088	50.2426685029	49.3078044331
ENSMUSG00000015672	250.833910612505	280.359119647347	279.288143024102	329.715801187381	191.84345068057	151.186577042358	180.786665908447	0.68231	0.00016247	0.001933	Mrpl32	chr13	-	14610301	14613037	768	protein_coding	mitochondrial_ribosomal_protein_L32	238	291	359	404	175	130	153	16.6580400976	18.6239030437	20.2662346363	24.057514797	12.3209631967	10.3059816917	11.3778514984
ENSMUSG00000015750	1782.18547414179	1633.01961444073	1995.47099403014	2130.0946561858	1542.42134347179	1195.53693230419	1368.30692236589	0.45086	0.0024564	0.017753	Aph1a	chr3	+	95893969	95898288	2863	protein_coding	anterior_pharynx_defective_1a_homolog_(C._elegans)	1691	1695	2565	2610	1407	1028	1158	31.7490274031	29.0996179795	38.842382384	41.6917164889	26.5729996052	21.8614518648	23.1002809407
ENSMUSG00000015790	591.251360729476	518.327169657294	585.804935089551	633.315499310414	347.510707804233	366.33670591033	378.115902553614	0.66363	2.5022e-06	5.447e-05	Surf1	chr2	-	26913383	26916530	1173	protein_coding	surfeit_gene_1	561	538	753	776	317	315	320	25.7082796392	22.5435961927	27.8315120744	30.2548027368	14.612653348	16.3500760106	15.5805224537
ENSMUSG00000015869	1940.27407326732	1493.32177131748	2473.91725575667	2589.57484447415	1429.50776964265	1561.87363821452	1169.79607352524	0.58842	0.0029097	0.020285	Prpsap1	chr11	-	116470845	116494202	1841	protein_coding	phosphoribosyl_pyrophosphate_synthetase-associated_protein_1	1841	1550	3180	3173	1304	1343	990	53.7536756091	41.3825113409	74.8881616026	78.8219001435	38.2993703872	44.414978734	30.7122374216
ENSMUSG00000016024	46.3726557434883	34.6836024305996	26.4506876401657	46.5193085833681	20.8287175024619	9.30378935645282	18.9057951276807	1.0044	0.0070384	0.040934	Lbp	chr2	+	158306493	158332852	2525	protein_coding	lipopolysaccharide_binding_protein	44	36	34	57	19	8	16	0.936697713585	0.700777341841	0.58379096922	1.0323907144	0.406874104591	0.192901604003	0.361900056202
ENSMUSG00000016028	149.657207172167	51.0619702450494	115.91624877602	209.744952735537	44.9461798737336	73.267341182066	60.2622219694822	0.96792	0.0057248	0.034752	Celsr1	chr15	-	85898758	86033777	11050	protein_coding	cadherin_EGF_LAG_seven-pass_G-type_receptor_1_(flamingo_homolog_Drosophila)	142	53	149	257	41	63	51	0.690771215973	0.235750446888	0.584606753779	1.0636566553	0.200627014421	0.347124690687	0.263595473628
ENSMUSG00000016256	7019.13380117346	7918.45912158606	6106.21903787236	7544.28927271323	6041.42432400356	4551.87894264454	5507.49444313248	0.40347	0.0059012	0.035542	Ctsz	chr2	-	174427493	174439039	1441	protein_coding	cathepsin_Z	6660	8219	7849	9244	5511	3914	4661	248.438223148	280.34572164	236.151215995	293.377343996	206.792251571	165.372798154	184.73329324
ENSMUSG00000016481	1337.42954860197	1221.63355227779	1475.79277804101	1712.23700715625	1080.90081354881	797.79993731583	919.294288083474	0.60486	0.00025231	0.002771	Cr1l	chr1	-	195103789	195131570	1661	protein_coding	complement_component_(3b/4b)_receptor_1-like	1269	1268	1897	2098	986	686	778	41.0676787164	37.5222224793	49.5150858491	57.7652248167	32.0977887289	25.1455834869	26.7509996014
ENSMUSG00000016757	256.103530583356	243.748650415047	256.727262389843	324.002903642055	195.13219554938	197.705523824622	151.246361021446	0.55231	0.0035864	0.024024	Ttll12	chr15	-	83575119	83595157	3575	protein_coding	tubulin_tyrosine_ligase-like_family_member_12	243	253	330	397	178	170	128	3.6537463421	3.478431122	4.00200596547	5.07861249848	2.69222769685	2.89521026288	2.04486185602
ENSMUSG00000017146	60.0736676677007	51.0619702450494	63.7928348968701	79.1644374138018	26.3099589504782	22.0964997215755	35.4483658644013	1.0529	0.00059105	0.0056111	Brca1	chr11	-	101488764	101551955	6572	protein_coding	breast_cancer_1	57	53	82	97	24	19	30	0.466214167639	0.396385033187	0.540948767396	0.675001590275	0.197461084811	0.17602051225	0.260707635207
ENSMUSG00000017188	1279.46372892261	999.080436681439	1208.17405603463	1314.78256364572	940.581032479596	852.45969978499	817.67563927219	0.45352	0.0015942	0.012536	Coa3	chr11	-	101277968	101279114	886	protein_coding	cytochrome_C_oxidase_assembly_factor_3	1214	1037	1553	1611	858	733	692	73.6534561958	57.5286214983	75.9936967992	83.1557787463	52.3626234935	50.3706421034	44.6069390662
ENSMUSG00000017386	460.564785452372	329.494223090696	687.717878644307	679.018679673021	299.27578306169	297.72125940649	237.504051291489	0.89126	0.00024241	0.0026927	Traf4	chr11	-	78158499	78165589	3223	protein_coding	TNF_receptor_associated_factor_4	437	342	884	832	273	256	201	7.2883513004	5.21560548787	11.8913673997	11.8057514945	4.58004951495	4.8360067029	3.56176943112
ENSMUSG00000017404	4648.8587382847	2828.64046489557	4384.59045705805	5144.87230367635	2287.870180402	2118.93802593213	1701.52156149126	1.0155	3.1076e-07	8.7199e-06	Rpl19	chr11	+	98026710	98030492	751	protein_coding	ribosomal_protein_L19	4411	2936	5636	6304	2087	1822	1440	315.722321055	192.156485649	325.365038924	383.890074882	150.262407815	147.711963098	109.509704091
ENSMUSG00000017493	185.490622973953	50.0985368441994	153.258396032725	297.886800577708	31.7912003984945	56.9857098082735	15.3609585412406	1.7799	9.3958e-06	0.0001719	Igfbp4	chr11	+	99041244	99054392	3831	protein_coding	insulin-like_growth_factor_binding_protein_4	176	52	197	365	29	49	13	2.46949801807	0.667160191593	2.22943036578	4.35723846623	0.409311246324	0.778737632317	0.193803337001
ENSMUSG00000017707	13783.2179957577	13732.7796957157	16082.0180852207	17452.9020009706	9836.63590261004	7818.67198042904	8371.72240497611	0.79703	2.0498e-08	7.7537e-07	Serinc3	chr2	-	163623272	163645131	3683	protein_coding	serine_incorporator_3	13078	14254	20672	21385	8973	6723	7085	190.874441927	190.227792728	243.343984781	265.545014572	131.735790113	111.139548139	109.867232775
ENSMUSG00000017715	423.677445656416	418.130095968895	374.199433968226	396.63831528977	271.869575821608	287.254496380481	256.409846419169	0.55424	0.00014474	0.0017627	Pgs1	chr11	+	117986292	118024011	3113	protein_coding	phosphatidylglycerophosphate_synthase_1	402	434	481	486	248	247	217	6.94152829903	6.85250785288	6.69893545939	7.13982825373	4.30764982661	4.83086684374	3.98116945661
ENSMUSG00000017721	2586.32948169364	2598.37988209242	2583.60981332324	3070.27436650229	1695.89610401624	1701.43047856131	1585.72356633422	0.695	8.6033e-09	3.4997e-07	Pigt	chr2	+	164497520	164508301	2611	protein_coding	phosphatidylinositol_glycan_anchor_biosynthesis_class_T	2454	2697	3321	3762	1547	1463	1342	50.52145536	50.7706832167	55.1444540876	65.8934938927	32.0369581225	34.1149460363	29.3545680641
ENSMUSG00000017999	197.083786909825	137.770976321548	232.610458953221	257.080389539666	121.683560145962	139.556840346792	131.158953698285	0.61794	0.00816	0.04564	Ddx27	chr2	+	167015193	167034947	2714	protein_coding	DEAD_(Asp-Glu-Ala-Asp)_box_polypeptide_27	187	143	299	315	111	120	111	3.70373520225	2.58979344454	4.77640542489	5.30800504507	2.21146956646	2.6920222003	2.33584050875
ENSMUSG00000018040	482.697189329946	439.325630787595	469.888686313531	553.334933675852	335.451976618597	293.069364728264	303.674334238371	0.62989	3.6451e-05	0.00055295	Rrp7a	chr15	-	83113433	83122801	4363	protein_coding	ribosomal_RNA_processing_7_homolog_A_(S._cerevisiae)	458	456	604	678	306	252	257	5.64271909901	5.1371064214	6.00193881138	7.10681642483	3.79231186788	3.5165966831	3.3641702093
ENSMUSG00000018171	5542.58628534102	6354.80671200653	6662.46143971702	6174.00999005578	4205.2084389181	3742.44926863315	4076.56207440615	0.61638	1.2656e-07	3.9467e-06	Vmp1	chr11	-	86583865	86683836	2787	protein_coding	vacuole_membrane_protein_1	5259	6596	8564	7565	3836	3218	3450	101.431855051	116.327558014	133.22309776	124.137381451	74.423392247	70.3001586942	70.6988218647
ENSMUSG00000018286	1832.77382586196	1536.67627435573	1706.06935279068	1831.39172738733	1139.00197289779	981.549777105773	1057.54291495464	0.69222	5.9549e-08	2.0043e-06	Psmb6	chr11	+	70525367	70527858	966	protein_coding	proteasome_(prosome_macropain)_subunit_beta_type_6	1739	1595	2193	2244	1039	844	895	96.7677452218	81.1563476851	98.4240752843	106.237133174	58.1575700959	53.1952132881	52.9146538244
ENSMUSG00000018428	391.00580183714	271.688219039697	582.693089484826	714.112193165738	258.714596346369	316.328838119396	228.051153727648	0.79749	0.003352	0.022694	Akap1	chr11	-	88830792	88864586	3828	protein_coding	A_kinase_(PRKA)_anchor_protein_1	371	282	749	875	236	272	193	5.20966918782	3.62089651006	8.48300506918	10.4536207566	3.33355715401	4.32617625487	2.87948904272
ENSMUSG00000018433	142.279739212975	124.282908709649	150.146550427999	226.883645371514	64.6786490865923	75.5932885211792	93.3473634429234	0.96815	0.00019212	0.002214	Nol11	chr11	-	107166663	107189381	3158	protein_coding	nucleolar_protein_11	135	129	193	278	59	65	79	2.29789303586	2.00778182105	2.6496287121	4.02590281418	1.01020082216	1.25316560153	1.42871306426
ENSMUSG00000018442	1460.73865591988	1536.67627435573	1615.82583025365	1597.97905624973	1034.85838538548	876.882146845679	953.561041752395	0.69022	1.0306e-08	4.1233e-07	Derl2	chr11	-	71007164	71019841	4369	protein_coding	Der1-like_domain_family_member_2	1386	1595	2077	1958	944	754	807	17.0525507883	17.9439303877	20.6107734557	20.4956293842	11.6830915867	10.5074307273	10.5492489274
ENSMUSG00000018446	301.422262332674	101.160507089249	439.548191667459	673.305782127695	104.14358751231	150.023603372802	89.8025268564833	1.1865	0.0077373	0.043803	C1qbp	chr11	-	70977836	70983026	1998	protein_coding	complement_component_1_q_subcomponent_binding_protein	286	105	565	825	95	129	76	7.69447008219	2.58304961567	12.2600658226	18.8837864788	2.57096374898	3.93098567091	2.17244184138
ENSMUSG00000018554	16.862783906723	17.3418012152998	31.1184560472537	22.0354619605428	4.38499315841304	8.14081568689622	4.72644878192017	1.3713	0.0015534	0.012255	Ybx2	chr11	+	69935796	69941605	1673	protein_coding	Y_box_protein_2	16	18	40	27	4	7	4	0.514081775102	0.528829285161	1.03658253738	0.738071506736	0.129280160329	0.254747149638	0.136550753424
ENSMUSG00000018761	2033.01938475429	1920.12276789403	2100.49578318962	2048.48183410972	1399.90906582336	1165.29961689572	1217.06056134444	0.67321	2.0565e-08	7.7589e-07	Mpdu1	chr11	-	69656697	69662642	1321	protein_coding	mannose-P-dolichol_utilization_defect_1	1929	1993	2700	2510	1277	1002	1030	78.4942015519	74.1555079649	88.61368243	86.8963471341	52.270410562	46.1819363368	44.5312060545
ENSMUSG00000018848	1082.37994201278	875.76096137264	995.790593512119	1129.52145753301	667.615208368385	660.56904430815	606.167056281262	0.64865	3.7713e-06	7.7902e-05	Rars	chr11	-	35808381	35834506	2109	protein_coding	arginyl-tRNA_synthetase	1027	909	1280	1384	609	568	513	26.175924538	21.1848911336	26.3131734098	30.0116675445	15.6137975713	16.3975509993	13.8921938804
ENSMUSG00000018906	24.2402518659143	15.4149344135998	27.228649041347	23.6677184020644	5.48124144801629	10.4667630260094	2.36322439096009	1.3298	0.0023115	0.016848	P4ha2	chr11	+	54100095	54131665	3060	protein_coding	procollagen-proline_2-oxoglutarate_4-dioxygenase_(proline_4-hydroxylase)_alpha_II_polypeptide	23	16	35	29	5	9	2	0.404030895101	0.257002583609	0.495891262061	0.433418243674	0.0883520049958	0.179072261069	0.0373283350454
ENSMUSG00000018919	17150.5051571315	16126.911696828	17884.5546517579	16118.5323600266	12502.7117429252	9250.29256765322	9439.89982969007	0.67912	1.1811e-06	2.7684e-05	Tm4sf5	chr11	+	70505244	70511178	1000	protein_coding	transmembrane_4_superfamily_member_5	16273	16739	22989	19750	11405	7954	7989	874.733563188	822.751044745	996.689580685	903.228674359	616.68462559	484.275859944	456.270585077
ENSMUSG00000018920	1033.89943828095	1434.55233386563	707.16691367384	748.389578437693	601.840310992189	523.338151300471	539.99677333438	0.77257	0.0006842	0.0063303	Cxcl16	chr11	-	70453983	70459984	2699	protein_coding	chemokine_(C-X-C_motif)_ligand_16	981	1489	909	917	549	450	457	19.5377383374	27.1163197435	14.6016130956	15.5380697846	10.9985970561	10.1511878264	9.6703761197
ENSMUSG00000018921	121.201259329572	118.502308304549	158.704125840994	181.180465008907	52.6199179009564	72.1043675125094	36.6299780598814	1.3061	1.7298e-06	3.9238e-05	Pelp1	chr11	-	70392883	70410031	3435	protein_coding	proline_glutamic_acid_and_leucine_rich_protein_1	115	123	204	222	48	62	31	1.7996135939	1.76001878491	2.57479859787	2.95567616616	0.755583260191	1.09893544784	0.51542443412
ENSMUSG00000018999	126.470879300423	91.5261730807489	162.593932846901	199.951414086407	58.1011593489727	95.3638409036414	60.2622219694822	0.92575	0.0014867	0.011798	Slc35b4	chr6	-	34153380	34177111	6253	protein_coding	solute_carrier_family_35_member_B4	120	95	209	245	53	82	51	1.0315754155	0.746748071477	1.44909779415	1.79187731838	0.458305714704	0.798422299472	0.465813207035
ENSMUSG00000019066	409.976433732203	219.662815393797	367.197781357594	497.838214664114	183.073464363744	273.298812345802	176.060217126526	0.76228	0.0032498	0.022157	Rab3d	chr9	-	21907491	21918192	3886	protein_coding	RAB3D_member_RAS_oncogene_family	389	228	472	610	167	235	149	5.38090062068	2.88383882097	5.26597799883	7.1788958919	2.32370775054	3.68190264009	2.18984573862
ENSMUSG00000019122	134.902271253784	39.5007694348495	247.391725575667	332.980314070424	32.8874486880978	24.4224470606887	22.4506317141208	2.151	1.2112e-07	3.8016e-06	Ccl9	chr11	-	83572919	83578636	3006	protein_coding	chemokine_(C-C_motif)_ligand_9	128	41	318	408	30	21	19	2.28891233465	0.670399703501	4.5864639225	6.20728667793	0.539635000573	0.425341298747	0.360989587415
ENSMUSG00000019188	2571.57454577526	2220.71398895922	2840.33707571308	3514.24811859619	932.907294452373	880.371067854348	799.951456339989	1.6247	8.757e-22	1.9034e-19	H13	chr2	+	152669461	152708670	5204	protein_coding	histocompatibility_13	2440	2305	3651	4306	851	757	677	25.2034912541	21.7707091056	30.41686029	37.8414138276	8.84219531627	8.85657543311	7.4298736978
ENSMUSG00000019189	479.535417347436	444.142797791845	690.829724249032	678.202551452261	294.890789903277	422.159442049047	337.941087907292	0.67205	0.0012499	0.010313	Rnf145	chr11	+	44518964	44565520	4214	protein_coding	ring_finger_protein_145	455	461	888	831	269	363	286	5.80396829667	5.37706550478	9.13604589175	9.01855813224	3.45164069256	5.2446840202	3.87615872073
ENSMUSG00000019494	946.423746764829	922.969198014289	922.662221801072	1075.65699496279	823.282465492047	572.183045421849	646.341870927584	0.49227	0.001949	0.014729	Cops6	chr5	+	138161071	138164646	1787	protein_coding	COP9_(constitutive_photomorphogenic)_homolog_subunit_6_(Arabidopsis_thaliana)	898	958	1186	1318	751	492	547	27.0121996066	26.3499557148	28.7739824546	33.7303986685	22.7239181422	16.7628471358	17.4820687649
ENSMUSG00000019579	1590.37130720281	1181.16934944209	1576.1497987934	1983.19157644885	986.623460642933	695.458254394848	788.135334385189	0.90412	2.4328e-06	5.3197e-05	D17Wsu104e	chr17	-	56175744	56183920	1710	protein_coding	DNA_segment_Chr_17_Wayne_State_University_104_expressed	1509	1226	2026	2430	900	598	667	47.4352611077	35.2397884709	51.3668777381	64.9891384616	28.4586458197	21.2917965617	22.2771574252
ENSMUSG00000019734	3481.11095274413	4039.676249764	3752.10783789762	3892.93161302922	3122.11512879008	2706.23972905821	3102.91362533059	0.34368	0.0034482	0.023216	Tmc4	chr7	-	3665790	3677524	2267	protein_coding	transmembrane_channel-like_gene_family_4	3303	4193	4823	4770	2848	2327	2626	78.3186548465	90.9101292789	92.2370872037	96.2271172339	67.929168178	62.4959821405	66.1566113713
ENSMUSG00000019737	9.4853159475317	10.5977674093499	11.6694210177201	18.7709490774994	0	1.1629736695566	0	1.9246	6.9102e-05	0.00096392	Syne4	chr7	+	30314807	30319046	1355	protein_coding	spectrin_repeat_containing_nuclear_envelope_family_member_4	9	11	15	23	0	1	0	0.357035483751	0.399017848906	0.479945364863	0.776281358691	0.0	0.04493326108	0.0
ENSMUSG00000019738	183.382774985613	128.136642313049	159.482087242175	215.457850280863	95.3736011954835	86.0600515471886	53.172548796602	1.0442	5.6754e-05	0.0008143	Polr2i	chr7	+	30231948	30233390	819	protein_coding	polymerase_(RNA)_II_(DNA_directed)_polypeptide_I	174	133	205	264	87	74	45	11.4201948181	7.98190716401	10.8520003032	14.7418043017	5.74385122588	5.50116982722	3.13804135272
ENSMUSG00000019802	2274.36797941927	2869.10466773127	2363.44673678892	2738.92630887339	1425.12277648424	1461.85790263265	1490.01297850033	0.79715	9.041e-10	4.4778e-08	Sec63	chr10	+	42761496	42832514	6032	protein_coding	SEC63-like_(S._cerevisiae)	2158	2978	3038	3356	1300	1257	1261	19.2308408429	24.2662291073	21.8356575487	25.4443426716	11.6533247969	12.6876496909	11.9394357847
ENSMUSG00000019806	670.29566029224	534.705537471744	809.079857228596	854.486247136603	507.562958086309	465.189467822641	493.913897710658	0.53354	0.003255	0.02218	Aig1	chr10	-	13647054	13868980	4369	protein_coding	androgen-induced_1	636	555	1040	1047	463	400	418	7.82498001543	6.24381276813	10.3202717352	10.959613874	5.73016038626	5.57423380759	5.46417106773
ENSMUSG00000019818	4023.88180974178	4799.82520303464	4654.54306326797	5221.58835642787	2908.34671231745	2558.54207302453	2970.57305943683	0.71931	5.3094e-08	1.8193e-06	Cd164	chr10	+	41519414	41531048	2922	protein_coding	CD164_antigen	3818	4982	5983	6398	2653	2200	2514	70.2366644339	83.8035555038	88.7725365013	100.137014851	49.0935988992	45.8405377411	49.1377325412
ENSMUSG00000019850	1010.71311040921	843.00422574374	1025.35312675701	665.144499920087	499.889220059086	482.63407286599	525.817426988619	0.78923	7.2831e-06	0.00013703	Tnfaip3	chr10	-	19000910	19015657	6199	protein_coding	tumor_necrosis_factor_alpha-induced_protein_3	959	875	1318	815	456	415	445	8.31582108553	6.93785708999	9.2179343728	6.01265920475	3.97750778161	4.07599548908	4.09985431774
ENSMUSG00000019888	3383.09602128631	939.347565828739	2244.41864240817	1615.11774888571	526.199179009564	518.686256622245	283.58692691521	1.7549	5.9333e-06	0.00011414	Mgat4c	chr10	+	101681487	102391469	4272	protein_coding	MGAT4_family_member_C	3210	975	2885	1979	480	446	240	40.3907534423	11.2179191274	29.2788767429	21.1858145659	6.07544124241	6.35639458532	3.20855913592
ENSMUSG00000019889	1317.40499271274	942.237866031289	1436.11674658076	1675.51123722201	488.926737163053	559.390335056726	557.720956266581	1.2734	2.5623e-11	1.7685e-09	Ptprk	chr10	+	28074820	28597397	6177	protein_coding	protein_tyrosine_phosphatase_receptor_type_K	1250	978	1846	2053	446	481	472	10.877787682	7.78216055443	12.9566859802	15.1999431821	3.90413735917	4.7410518982	4.36409752896
ENSMUSG00000019891	992.796402508318	1027.02000530609	1070.47488802553	1178.48915077866	852.881169311335	787.33317428982	796.406619753549	0.38764	0.0019309	0.014646	Dcbld1	chr10	+	52233619	52321378	4859	protein_coding	discoidin_CUB__and_LCCL_domain_containing_1	942	1066	1376	1444	778	677	674	10.4210665618	10.7832391905	12.277540425	13.5909842967	8.65766006394	8.48299095551	7.92214975623
ENSMUSG00000019929	110.66201938787	59.7328708526993	40.4539928614298	26.116103064347	1.09624828960326	17.444605043349	15.3609585412406	1.6115	0.00031614	0.0033313	Dcn	chr10	+	97479500	97518162	1886	protein_coding	decorin	105	62	52	32	1	15	13	2.99264896021	1.61580494971	1.1953676355	0.775959235392	0.0286698976975	0.484235700664	0.393669450717
ENSMUSG00000019935	21.0784798834038	8.6709006076499	12.4473824189015	6.52902576608674	1.09624828960326	2.32594733911321	2.36322439096009	1.3742	0.0042225	0.027312	Slc17a8	chr10	-	89574020	89621253	4456	protein_coding	solute_carrier_family_17_(sodium-dependent_inorganic_phosphate_cotransporter)_member_8	20	9	16	8	1	2	2	0.241264253183	0.099274168994	0.155673481601	0.0821060995259	0.0121345213325	0.0273270057286	0.0256339105114
ENSMUSG00000019970	3623.39069195711	3543.50804832626	3426.91997220381	2161.10752857471	1797.84719494934	1289.73779953827	2128.08356405956	0.83138	7.8495e-05	0.0010663	Sgk1	chr10	+	21882184	21999903	3096	protein_coding	serum/glucocorticoid_regulated_kinase_1	3438	3678	4405	2648	1640	1109	1801	59.6915816357	58.3915099664	61.6857427898	39.1153882462	28.642487201	21.8091042502	33.2233033164
ENSMUSG00000019975	301.422262332674	195.576980372548	274.620374617014	259.528774201948	138.127284490011	74.4303148516226	82.712853683603	1.2894	1.7279e-07	5.2098e-06	Ikbip	chr10	+	91082940	91102607	3232	protein_coding	IKBKB_interacting_protein	286	203	353	318	126	64	70	4.7566680768	3.08719184882	4.73525303619	4.49972926504	2.10798261424	1.20563502502	1.23696308272
ENSMUSG00000019978	445.80984953399	316.006155478796	577.247359676556	599.85424225922	267.484582663195	382.618337284122	275.31564154685	0.61328	0.0083009	0.046192	Epb4.1l2	chr10	+	25359798	25523519	4389	protein_coding	erythrocyte_protein_band_4.1-like_2	423	328	742	735	244	329	233	5.18063449138	3.67322216218	7.32956435462	7.65865268066	3.00602146321	4.56391504287	3.0319385191
ENSMUSG00000019982	71.6668316035728	16.3783678144498	121.361978584289	134.661156425539	19.7324692128587	36.0521837562547	9.45289756384035	1.4054	0.0012663	0.010425	Myb	chr10	-	21124936	21160905	3692	protein_coding	myeloblastosis_oncogene	68	17	156	165	18	31	8	0.990046029638	0.226321682004	1.83190413912	2.04386811401	0.263620175253	0.511219293517	0.123753743487
ENSMUSG00000020009	3535.91500044098	3945.2597764807	3530.38883856093	3437.53206584467	2143.16540617437	1974.72929090711	2314.77829094541	0.74112	3.0075e-10	1.6466e-08	Ifngr1	chr10	+	19591949	19610229	2112	protein_coding	interferon_gamma_receptor_1	3355	4095	4538	4212	1955	1698	1959	85.3899534416	95.3013220416	93.1559106404	91.2063477273	50.0519128301	48.9498095456	52.9749520746
ENSMUSG00000020022	1747.40598233417	1537.63970775658	1643.054479295	1997.88188442254	1578.59753702869	1118.78067011345	1084.71999545068	0.44308	0.009044	0.049552	Ndufa12	chr10	+	94198955	94221443	1110	protein_coding	NADH_dehydrogenase_(ubiquinone)_1_alpha_subcomplex_12	1658	1596	2112	2448	1440	962	918	80.2915262702	70.6722374846	82.4917986396	100.860020291	70.1467161826	52.7666262616	47.2334591934
ENSMUSG00000020048	9140.68280143804	10035.1223032535	10025.588577024	12091.7557187927	3660.37303898528	3854.09474091058	3600.37235962769	1.4515	3.6586e-29	1.5223e-26	Hsp90b1	chr10	-	86690209	86705509	3222	protein_coding	heat_shock_protein_90_beta_(Grp94)_member_1	8673	10416	12887	14816	3339	3314	3047	144.694484345	158.896513564	173.406802556	210.298439358	56.0349146321	62.6230480701	54.0103471233
ENSMUSG00000020087	677.673128251431	549.157038484494	756.956443349446	818.576605423126	555.797882828852	505.893546257122	365.118168403333	0.53573	0.0056144	0.034181	Tysnd1	chr10	+	61695514	61702773	2286	protein_coding	trypsin_domain_containing_1	643	570	973	1003	507	435	309	15.1196909084	12.2556842282	18.4534023976	20.0657466003	11.9922193868	11.585646287	7.71991118084
ENSMUSG00000020088	1597.74877516201	1550.16434196763	1776.08587889701	1955.44321694298	1248.62680185811	1165.29961689572	1226.51345890829	0.49422	0.00015697	0.0018753	Sar1a	chr10	+	61680310	61693295	2611	protein_coding	SAR1_gene_homolog_A_(S._cerevisiae)	1516	1609	2283	2396	1139	1002	1038	31.2104834253	30.2892210959	37.9086987901	41.9672544835	23.5876504858	23.3651236695	22.7049490689
ENSMUSG00000020105	630.246548513773	587.694374518493	751.510713541177	887.131375967036	437.4030675517	414.018626362151	441.922961109536	0.70502	4.7954e-05	0.00070399	Lrig3	chr10	+	125966219	126015359	4050	protein_coding	leucine-rich_repeats_and_immunoglobulin-like_domains_3	598	610	966	1087	399	356	374	7.93696247266	7.40310220007	10.3409857849	12.2745375093	5.32703688788	5.35182876044	5.27407898263
ENSMUSG00000020124	1304.75790478269	1281.36642313049	1138.1575299283	1193.99558697311	910.982328660308	903.63054124548	947.652980774995	0.41044	0.00050036	0.0048839	Usp15	chr10	-	123113244	123196935	3227	protein_coding	ubiquitin_specific_peptidase_15	1238	1330	1463	1463	831	777	802	20.6219555017	20.2577687243	19.6555499063	20.7336602258	13.9241883746	14.6598419365	14.1940213204
ENSMUSG00000020154	26.3480998542547	71.2940716628992	17.8931122271709	12.2419233114126	4.38499315841304	9.30378935645282	7.08967317288026	1.4141	0.0020266	0.015213	Ptprb	chr10	+	116301374	116389538	11912	protein_coding	protein_tyrosine_phosphatase_receptor_type_B	25	74	23	15	4	8	6	0.11281412779	0.305341593731	0.0837110885155	0.0575886888464	0.0181569600596	0.0408895693509	0.0287671353019
ENSMUSG00000020186	182.328850991443	44.3179364390995	160.260048643357	249.735235552818	61.3899042177825	69.7784201733962	37.8115902553614	1.22	0.0011279	0.0094833	Csrp2	chr10	+	110920177	110939599	973	protein_coding	cysteine_and_glycine-rich_protein_2	173	46	206	306	56	60	32	9.55743667049	2.32372068787	9.17897565564	14.3826596253	3.11202457884	3.75444411696	1.87830964422
ENSMUSG00000020238	2876.15858009044	2090.65047984448	3445.59104583217	3960.67025535237	1663.00865532814	1795.63134579539	1377.75981992973	0.89696	9.9096e-06	0.00018039	Ncln	chr10	-	81486249	81496392	3118	protein_coding	nicalin_homolog_(zebrafish)	2729	2170	4429	4853	1517	1544	1166	47.047396003	34.2075961289	61.5842146338	71.1811166955	26.3073620417	30.1493823511	21.3576020379
ENSMUSG00000020260	496.398201254159	467.265199412245	515.010447582049	549.254292572047	357.376942410662	365.173732240773	378.115902553614	0.4579	0.00088555	0.007727	Pofut2	chr10	+	77259300	77269586	2219	protein_coding	protein_O-fucosyltransferase_2	471	485	662	673	326	314	320	11.4096355169	10.742945424	12.9342283832	13.8703806104	7.94379685476	8.61548201519	8.23612115287
ENSMUSG00000020330	65.3432876385517	21.1955348186998	93.3553681417611	162.409515931408	1.09624828960326	20.9335260520189	14.1793463457605	1.8308	5.8304e-05	0.00083488	Hmmr	chr11	-	40701395	40733422	3892	protein_coding	hyaluronan_mediated_motility_receptor_(RHAMM)	62	22	120	199	1	18	12	0.856302129437	0.277836169202	1.33674402752	2.338357243	0.0138929668698	0.281583308772	0.176091529145
ENSMUSG00000020368	12563.8279345028	10212.3940490099	15951.3205698223	16220.5483876218	5487.81893775391	5255.47801272629	5064.38986982747	1.338	4.4423e-15	4.7921e-13	Canx	chr11	-	50293961	50325673	4281	protein_coding	calnexin	11921	10600	20504	19875	5006	4519	4286	149.684084778	121.702519884	207.650606188	212.320792231	63.2285830062	64.2694151464	57.1790570724
ENSMUSG00000020372	5141.04124356218	2420.14470293517	5336.81521210401	5872.04254837427	1659.71991045933	1930.53629146396	1309.22631259189	1.4157	9.9312e-09	3.9952e-07	Gnb2l1	chr11	+	48800332	48806434	4456	protein_coding	guanine_nucleotide_binding_protein_(G_protein)_beta_polypeptide_2_like_1	4878	2512	6860	7195	1514	1660	1108	58.8443513513	27.7085236125	66.7450052365	73.8441732611	18.3716652973	22.6814147548	14.2011864233
ENSMUSG00000020460	1879.14648160545	987.519235871239	2051.4842149152	2232.11068378091	857.266162469748	818.733463367848	600.258995303862	1.155	1.4492e-06	3.3235e-05	Rps27a	chr11	-	29545846	29548109	928	protein_coding	ribosomal_protein_S27A	1783	1025	2637	2735	782	704	508	103.278883202	54.2893725411	123.197527391	134.784505913	45.5644999557	46.1882935447	31.2640895805
ENSMUSG00000020464	315.123274256886	251.456117621847	330.633595502071	455.39954718455	146.897270806837	181.42389245083	137.067014675685	1.0616	2.1193e-06	4.6833e-05	Pnpt1	chr11	+	29130744	29161828	3368	protein_coding	polyribonucleotide_nucleotidyltransferase_1	299	261	425	558	134	156	116	4.77207512088	3.80896829397	5.47087365381	7.57692053719	2.15129786986	2.82006909949	1.9670525249
ENSMUSG00000020467	15.8088599125528	14.4515010127498	8.55757541299477	8.97741042836927	1.09624828960326	1.1629736695566	3.54483658644013	1.3954	0.0035458	0.023796	Efemp1	chr11	+	28853204	28926743	2037	protein_coding	epidermal_growth_factor-containing_fibulin-like_extracellular_matrix_protein_1	15	15	11	11	1	1	3	0.395829717299	0.361942151069	0.234121605736	0.246963216394	0.0265446377307	0.0298893317444	0.0841124486295
ENSMUSG00000020469	186.544546968123	123.319475308799	129.919553997284	95.4870018290186	67.967393955402	56.9857098082735	59.0806097740022	1.0281	0.00011076	0.0014062	Myl7	chr11	-	5896637	5898782	590	protein_coding	myosin_light_polypeptide_7_regulatory	177	128	167	117	62	49	50	16.1261026827	10.6634292318	12.2716877839	9.06910576272	5.68208216536	5.05651503289	4.840029883
ENSMUSG00000020471	196.029862915655	80.9284056713991	226.386767743771	244.022338007492	41.6574350049238	88.3859988863018	36.6299780598814	1.4862	1.638e-05	0.00027867	Pold2	chr11	-	5872180	5878292	1646	protein_coding	polymerase_(DNA_directed)_delta_2_regulatory_subunit	186	84	291	299	38	76	31	6.07423065814	2.50835146153	7.66483827834	8.30753106521	1.24830755054	2.81119515554	1.07562754022
ENSMUSG00000020473	10.5392399417019	25.0492684220997	8.55757541299477	18.7709490774994	4.38499315841304	3.48892100866981	2.36322439096009	1.3252	0.0045977	0.029236	Aebp1	chr11	+	5861947	5872088	3831	protein_coding	AE_binding_protein_1	10	26	11	23	4	3	2	0.14031238739	0.333580095796	0.124485959511	0.27456571157	0.0564567236308	0.0476778142235	0.0298158980002
ENSMUSG00000020484	5403.46831811056	5898.13928000363	6026.86697495186	6262.15183789795	2760.35319322101	2527.1417839465	3013.11109847411	1.0754	1.049e-19	1.8861e-17	Xbp1	chr11	+	5520659	5525893	2129	protein_coding	X-box_binding_protein_1	5127	6122	7747	7673	2518	2173	2550	129.448142249	141.337236953	157.760303268	164.823887565	63.9510818838	62.1428689164	68.4060587973
ENSMUSG00000020493	27.4020238484249	10.5977674093499	43.5658384661552	77.5321809722801	5.48124144801629	5.81486834778301	0	1.9703	2.6335e-05	0.00041868	Prr11	chr11	-	87089153	87108708	3824	protein_coding	proline_rich_11	26	11	56	95	5	5	0	0.365480011987	0.141388385269	0.634906804145	1.13615174069	0.0707000876797	0.0796084842618	0.0
ENSMUSG00000020495	200.245558892336	191.723246769148	213.161423923688	236.677184020644	141.41602935882	165.142261077038	138.248626871165	0.48822	0.0076045	0.04331	Smg8	chr11	-	87077732	87086774	3218	protein_coding	smg-8_homolog_nonsense_mediated_mRNA_decay_factor_(C._elegans)	190	199	274	290	129	142	117	3.17377202167	3.0395267492	3.69151264994	4.12137919715	2.16756186775	2.6866403867	2.07649013564
ENSMUSG00000020514	157.034675131358	114.648574701149	136.921206607916	179.548208567385	88.796111457864	103.504656590538	86.2576902700432	0.62498	0.0060743	0.036403	Mrpl22	chr11	+	58171661	58179565	722	protein_coding	mitochondrial_ribosomal_protein_L22	149	119	176	220	81	89	73	11.0932100634	8.10118774198	10.5685476096	13.9352928475	6.06618502999	7.50516152347	5.77451764712
ENSMUSG00000020537	458.456937464032	401.751728154445	438.770230266277	537.012369260635	280.639562138434	274.461786015358	322.580129366052	0.6315	0.00011392	0.001435	Drg2	chr11	+	60454591	60468754	1788	protein_coding	developmentally_regulated_GTP_binding_protein_2	435	417	564	658	256	236	273	13.0776559787	11.4632423356	13.6757586404	16.8301891011	7.74177031695	8.03621824842	8.72017464491
ENSMUSG00000020547	304.584034315185	195.576980372548	346.970784926879	418.673777250312	184.169712653347	186.075787129056	116.979607352524	0.88877	0.00056802	0.0054314	Bzw2	chr12	-	36091846	36156825	1860	protein_coding	basic_leucine_zipper_and_W2_domains_2	289	203	446	513	168	160	99	8.35204959734	5.36441078247	10.3958918404	12.6134833251	4.88387083099	5.23738225922	3.03985102652
ENSMUSG00000020549	173.897459038081	105.014240692649	170.373546858714	222.80300426771	62.4861525073857	75.5932885211792	62.6254463604423	1.2199	4.6538e-06	9.2585e-05	Elac2	chr11	+	64979038	65002069	3329	protein_coding	elaC_homolog_2_(E._coli)	165	109	219	273	57	65	53	2.6642704943	1.60935419302	2.8521355221	3.75041622109	0.92582497515	1.18879452377	0.909268455641
ENSMUSG00000020570	2383.97607481297	2155.20051770143	2713.52936732052	2849.1036186761	1771.53723599887	1658.40045278772	1747.60443711498	0.53849	7.5043e-05	0.0010245	Sypl	chr12	+	32953891	32979050	4189	protein_coding	synaptophysin-like_protein	2262	2237	3488	3491	1616	1426	1479	29.0262149028	26.2478996385	36.0998962557	38.1127341009	20.8592566543	20.7260432219	20.1645188647
ENSMUSG00000020571	2742.31023283083	2255.39759138982	3622.18828390033	4876.36611904604	766.277554432678	744.303148516226	678.245400205545	2.0837	1.2086e-20	2.4447e-18	Pdia6	chr12	+	17266545	17284770	2175	protein_coding	protein_disulfide_isomerase_associated_6	2602	2341	4656	5975	699	640	574	64.3066960621	52.9030956201	92.8097383441	125.634601002	17.3774379371	17.9154593143	15.0724093809
ENSMUSG00000020576	752.501731837515	898.88336299304	880.65230613728	1044.64412257388	588.68533151695	443.092968101066	599.077383108382	0.69572	3.9888e-05	0.00059947	Nbas	chr12	+	13269127	13583810	7239	protein_coding	neuroblastoma_amplified_sequence	714	933	1132	1280	537	381	507	5.30185445295	6.33493262322	6.77965646589	8.08652641497	4.0111004738	3.20445098755	3.99999485814
ENSMUSG00000020581	7830.6552766845	3093.58465012931	7592.9032755299	12505.5327267184	1870.19958206316	2002.64065897647	1428.56914433537	1.908	1.2178e-10	7.0939e-09	Agr2	chr12	+	35992907	36004087	907	protein_coding	anterior_gradient_2	7430	3211	9760	15323	1706	1722	1209	440.341576379	174.009096311	466.532999723	772.62210806	101.704360044	115.593415006	76.1288140208
ENSMUSG00000020592	2308.09354723271	1591.59197820418	1917.67485391201	1779.15952125864	1021.70340591024	925.727040967056	1118.9867491196	0.86917	3.5503e-08	1.2766e-06	Sdc1	chr12	+	8771323	8793715	3157	protein_coding	syndecan_1	2190	1652	2465	2180	932	796	947	37.2887391777	25.720203129	33.851832215	31.5800292716	15.9628032998	15.3513198403	17.1318967154
ENSMUSG00000020614	436.324533586458	497.131634838594	530.569675605676	562.312344104221	320.104500564152	309.350996102056	311.945619606731	0.67504	7.6384e-06	0.00014235	Fam20a	chr11	-	109669749	109722279	3085	protein_coding	family_with_sequence_similarity_20_member_A	414	516	682	689	292	266	264	7.21362129731	8.22116692495	9.58449078602	10.2139721664	5.11794382521	5.24969053195	4.88741040244
ENSMUSG00000020674	15.8088599125528	1.92686680169998	20.2269964307149	69.3708987646717	2.19249657920652	0	4.72644878192017	1.4994	0.0019581	0.014783	Pxdn	chr12	+	29938036	30017658	6614	protein_coding	peroxidasin_homolog_(Drosophila)	15	2	26	85	2	0	4	0.121908850036	0.0148629404642	0.170431158191	0.587740139409	0.0163505978402	0.0	0.0345402797819
ENSMUSG00000020677	377.304789912928	342.982290702596	319.742135885532	401.535084614335	277.350817269624	222.127970885311	272.95241715589	0.46947	0.0051151	0.031685	Ddx52	chr11	+	83942062	83963088	3194	protein_coding	DEAD_(Asp-Glu-Ala-Asp)_box_polypeptide_52	358	356	411	492	253	191	231	6.02498931374	5.47840353946	5.57887650634	7.04467249169	4.28305292596	3.64087433745	4.13054272232
ENSMUSG00000020682	165.46606708472	253.382984423547	186.710736283522	246.470722669775	104.14358751231	106.993577599207	80.349629292643	1.0657	2.8457e-06	6.0944e-05	Mmp28	chr11	-	83440768	83463071	3438	protein_coding	matrix_metallopeptidase_28_(epilysin)	157	263	240	302	95	92	68	2.45471991583	3.76000834855	3.02653156202	4.01727615638	1.49412029391	1.62925547593	1.12962186682
ENSMUSG00000020692	40.0491117784672	9.63433400849989	42.0099156637925	70.1870269854325	7.67373802722281	18.6075787129056	5.90806097740022	1.2973	0.003816	0.025237	Nle1	chr11	-	82900768	82908411	1783	protein_coding	notchless_homolog_1_(Drosophila)	38	10	54	86	7	16	5	1.14561955869	0.275668783596	1.31305299484	2.20585887801	0.212282663714	0.546356197541	0.160158027536
ENSMUSG00000020736	1252.06170507418	816.991523920791	1033.13274076882	1058.51830232681	687.347677581243	611.724150186773	606.167056281262	0.68988	3.1399e-05	0.00048697	Nt5c	chr11	-	115490420	115491862	907	protein_coding	5'3'-nucleotidase_cytosolic	1188	848	1328	1297	627	526	513	70.4072399379	45.9544421276	63.4790802902	65.3978251096	37.3790350221	35.3090222377	32.3027970163
ENSMUSG00000020737	3110.12970679623	2590.67241488562	2924.35690704067	2774.83595058687	2247.30899368668	1991.0109222809	2334.86569826857	0.37296	0.0025622	0.018357	Hn1	chr11	-	115497353	115514387	1375	protein_coding	hematological_and_neurological_expressed_sequence_1	2951	2689	3759	3400	2050	1712	1976	115.365161253	96.1229381279	118.524863948	113.085477296	80.6155821583	75.8068230713	82.0756427462
ENSMUSG00000020741	787.281223645131	568.425706501493	993.456709308575	1327.02448695713	463.713026502178	690.806359716622	424.198778177336	0.74443	0.0035444	0.023796	Cluh	chr11	+	74649495	74670847	6098	protein_coding	clustered_mitochondria_(cluA/CLU1)_homolog	747	590	1277	1626	423	594	359	6.58478118728	4.7555803588	9.0791107785	12.1944926912	3.75077298217	5.93070413996	3.36230478688
ENSMUSG00000020766	529.069845073435	498.095068239444	624.703005148618	676.570295010739	385.879397940347	355.86994288432	276.49725374233	0.75095	2.8234e-05	0.00044595	Galk1	chr11	-	116008457	116012719	1406	protein_coding	galactokinase_1	502	517	803	829	352	306	234	19.1922796272	18.0735787394	24.7611073219	26.9649628552	13.5370855791	13.2508378674	9.50518528659
ENSMUSG00000020775	291.936946385142	237.968050009947	277.732220221739	408.880238601182	153.474760544456	146.534682364132	160.699258585286	0.93637	1.1434e-05	0.00020481	Mrpl38	chr11	-	116131817	116138868	1411	protein_coding	mitochondrial_ribosomal_protein_L38	277	247	357	501	140	126	136	10.5526351125	8.60416782173	10.9693537005	16.238328714	5.36498921902	5.43689274571	5.50480507175
ENSMUSG00000020780	1559.80751137188	1345.91646098743	1323.31234340946	1418.43084768235	1124.75074513294	1021.0908818707	967.740388098156	0.43565	0.00058546	0.0055689	Srp68	chr11	-	116245166	116274217	2526	protein_coding	signal_recognition_particle_68	1480	1397	1701	1738	1026	878	819	31.49463179	27.1832884121	29.1951563455	31.46639879	21.9625036267	21.1625698236	18.517425493
ENSMUSG00000020806	562.795412886881	596.365275126143	553.130556239935	602.302626921502	383.686901361141	298.884233076047	394.658473290335	0.67092	9.5722e-06	0.00017469	Rhbdf2	chr11	-	116598165	116627019	3855	protein_coding	rhomboid_5_homolog_2_(Drosophila)	534	619	711	738	350	257	334	7.44603444236	7.89232934042	7.99622592712	8.75512993715	4.90920868226	4.0589712509	4.94825571333
ENSMUSG00000020826	6576.48572362198	7408.80285253642	3786.33813954959	2445.12014939949	536.065413615994	437.278099753283	574.263527003301	2.9823	2.1762e-26	7.0426e-24	Nos2	chr11	+	78920787	78960254	4192	protein_coding	nitric_oxide_synthase_2_inducible	6240	7690	4867	2996	489	376	486	80.0150133113	90.1662481503	50.3361401561	32.6852003621	6.30747324215	5.46102048069	6.62132714052
ENSMUSG00000020834	27.4020238484249	12.5246342110499	23.3388420354403	53.0483343494548	1.09624828960326	10.4667630260094	3.54483658644013	1.5716	0.00068924	0.0063609	Dhrs13	chr11	+	78032280	78037866	1791	protein_coding	dehydrogenase/reductase_(SDR_family)_member_13	26	13	30	65	1	9	3	0.780343699519	0.35676866192	0.726215487871	1.65977182207	0.0301906348729	0.305952606851	0.0956655822771
ENSMUSG00000020841	3334.61551755448	3924.064241662	2724.42082693706	2855.63264444219	1999.55688023634	1952.63279118554	2246.24478360756	0.61839	7.1714e-05	0.00098993	Cpd	chr11	-	76778424	76847018	7946	protein_coding	carboxypeptidase_D	3164	4073	3502	3499	1824	1679	1901	21.404056082	25.1944442212	19.1076562195	20.1384480151	12.4120668201	12.8649875351	13.6635517656
ENSMUSG00000020865	3375.71855332711	6805.69354360432	3372.46267412112	4441.36977738051	2827.2243388868	2324.78436544365	3325.05671808084	0.63	0.0065151	0.038553	Abcc3	chr11	-	94343295	94392997	5005	protein_coding	ATP-binding_cassette_sub-family_C_(CFTR/MRP)_member_3	3203	7064	4335	5442	2579	1999	2814	34.4002043908	69.3722118741	37.5512897409	49.7261770722	27.8621798963	24.3173332584	32.1107213329
ENSMUSG00000020868	305.637958309355	252.419551022697	283.177950030009	340.325468057272	172.110981467712	213.987155198415	152.427973216926	0.68978	0.00030847	0.0032647	Xylt2	chr11	-	94663851	94677515	3442	protein_coding	xylosyltransferase_II	290	262	364	417	157	184	129	4.52892676544	3.74135879087	4.58490514928	5.54058734189	2.46636085067	3.25472418724	2.14046876464
ENSMUSG00000020869	10500.2447539176	9648.78550951264	9256.9627126568	9929.01593377642	7362.40351297549	6694.07644196781	7645.03090475588	0.43721	6.3351e-05	0.00089484	Lrrc59	chr11	+	94629767	94645216	2837	protein_coding	leucine_rich_repeat_containing_59	9963	10015	11899	12166	6716	5756	6470	188.772601373	173.512413576	181.840646452	196.118739304	128.002715586	123.528931196	130.24917922
ENSMUSG00000020873	4946.0653046407	5189.05229697804	5094.09125493543	5651.68792876884	3660.37303898528	3148.16972348972	3499.93532301189	0.5948	1.9956e-07	5.8592e-06	Slc35b1	chr11	+	95384692	95391776	1523	protein_coding	solute_carrier_family_35_member_B1	4693	5386	6548	6925	3339	2707	2962	165.637557212	173.822254632	186.401157696	207.945961749	118.545301999	108.217024059	111.074713368
ENSMUSG00000020903	602.844524665348	511.583135851344	504.896949366691	510.080137975527	437.4030675517	270.972865006688	352.120434253053	0.56732	0.001994	0.014999	Stx8	chr11	+	67966193	68207148	4394	protein_coding	syntaxin_8	572	531	649	625	399	233	298	6.99751990178	5.93982160337	6.4036042199	6.5050491346	4.9099907592	3.2285171875	3.87334571702
ENSMUSG00000020911	20543.0864943653	10525.5099042861	16785.2951918887	17680.6017745629	5961.39819886252	6939.46388624425	4369.6018988852	1.4283	5.0357e-11	3.2593e-09	Krt19	chr11	-	100140810	100148665	1576	protein_coding	keratin_19	19492	10925	21576	21664	5438	5967	3698	664.826551379	340.725129733	593.546240082	628.655978967	186.573870773	230.519176276	134.011091362
ENSMUSG00000020918	68.5050596210623	35.6470358314496	88.6875997346731	119.154720231083	36.1761935569075	37.2151574258113	33.0851414734412	0.96434	0.0055939	0.034071	Kat2a	chr11	-	100704746	100712465	3269	protein_coding	K(lysine)_acetyltransferase_2A	65	37	114	146	33	32	28	1.06882499682	0.556321361965	1.51192333049	2.04253050647	0.545841876077	0.595994555041	0.489185033143
ENSMUSG00000020952	1577.72421927277	1843.04809582603	1788.53326131591	1776.71113659636	1234.37557409327	1030.39467122715	1166.2512369388	0.60028	2.0861e-06	4.624e-05	Scfd1	chr12	+	51377580	51450096	2091	protein_coding	Sec1_family_domain_containing_1	1497	1913	2299	2177	1126	886	987	38.4836214189	44.967616687	47.6677635462	47.6140378374	29.1173729635	25.7980525703	26.9583414803
ENSMUSG00000021024	1218.33613726074	1304.48882475088	1325.64622761301	1291.93097346441	1056.78335117754	894.326751889028	1004.37036615804	0.37752	0.0017166	0.01329	Psma6	chr12	+	55384222	55418454	1042	protein_coding	proteasome_(prosome_macropain)_subunit_alpha_type_6	1156	1354	1704	1583	964	769	850	59.6345959733	63.8689650019	70.8992611541	69.4774407304	50.0238538228	44.9330454694	46.5887713306
ENSMUSG00000021025	2207.97076778654	2445.19397135727	1458.67762721502	1065.86345631366	906.597335501895	881.534041523905	1028.00261006764	0.8733	0.00025897	0.0028293	Nfkbia	chr12	-	55489411	55492647	1577	protein_coding	nuclear_factor_of_kappa_light_polypeptide_gene_enhancer_in_B_cells_inhibitor_alpha	2095	2538	1875	1306	827	758	870	71.4102412182	79.1040751836	51.5477147582	37.874080692	28.3557832444	29.2647451634	31.5077658712
ENSMUSG00000021036	4200.94104076237	5356.68970872594	4202.54748918161	4539.30516387181	3178.02379155985	2799.27762262274	3232.8909668334	0.56401	2.8994e-05	0.00045501	Sptlc2	chr12	-	87305058	87388355	6710	protein_coding	serine_palmitoyltransferase_long_chain_base_subunit_2	3986	5560	5402	5562	2899	2407	2736	31.9317661666	40.7278237378	34.9037345915	37.9087165333	23.3611128226	21.8404108813	23.2875405018
ENSMUSG00000021081	14.7549359183826	5.78060040509993	28.7845718437097	12.2419233114126	1.09624828960326	0	0	1.9568	5.2897e-05	0.00076803	Serpina1f	chr12	-	103688044	103695529	2830	protein_coding	serine_(or_cysteine)_peptidase_inhibitor_clade_A_member_1F	14	6	37	15	1	0	0	0.265919243296	0.104208644767	0.56683300041	0.242401576515	0.0191065113277	0.0	0.0
ENSMUSG00000021131	265.588846530888	206.174747781898	306.516792065449	363.177058238575	160.052250282076	197.705523824622	147.701524435005	0.7195	0.0011919	0.009913	Erh	chr12	-	80634022	80644341	1293	protein_coding	enhancer_of_rudimentary_homolog_(Drosophila)	252	214	394	445	146	170	125	10.4763544111	8.13493676772	13.2110560422	15.7395424277	6.10551303201	8.0049317013	5.52130245741
ENSMUSG00000021190	660.810344344708	895.02962938964	588.138819293095	609.64778090835	505.370461507102	471.004336170424	496.277122101618	0.4703	0.0076491	0.043462	Lgmn	chr12	-	102394084	102439813	1990	protein_coding	legumain	627	929	756	747	461	405	420	16.9364596015	22.9457137101	16.4705672649	17.1671476305	12.5260944088	12.3910805775	12.0538633669
ENSMUSG00000021193	107.500247405359	61.6597376543993	141.588975015004	185.261106112711	48.2349247425434	82.5711305385188	56.7173853830421	0.86098	0.0084508	0.046848	Pitrm1	chr13	+	6548157	6580139	3524	protein_coding	pitrilysin_metallepetidase_1	102	64	182	227	44	71	48	1.55586688767	0.892653695623	2.23910946706	2.94591745685	0.675125649979	1.22667547736	0.777920807529
ENSMUSG00000021196	8826.61345117533	8854.91638721225	7812.28839066304	7159.89288073488	5986.6119095234	6012.57387160764	6576.85348004192	0.39199	0.0016124	0.012645	Pfkp	chr13	-	6579768	6648777	4663	protein_coding	phosphofructokinase_platelet	8375	9191	10042	8773	5461	5170	5566	96.544506375	96.8804804124	93.3672654886	86.0425613994	63.3249116793	67.5044436	68.1722827964
ENSMUSG00000021235	340.417450116971	328.530789689846	392.870507596578	500.286599326397	230.212140816684	211.661207859302	219.779868359288	0.79244	3.1434e-05	0.00048699	Coq6	chr12	+	84361657	84373796	2851	protein_coding	coenzyme_Q6_homolog_(yeast)	323	341	505	613	210	182	186	6.0899464124	5.87890029579	7.6795186377	9.83317738626	3.98281293653	3.88670344263	3.72602510951
ENSMUSG00000021238	220.270114781569	233.150883005697	345.414862124516	290.54164659086	183.073464363744	186.075787129056	165.425707367206	0.58581	0.0041836	0.027126	Aldh6a1	chr12	-	84430723	84450950	3340	protein_coding	aldehyde_dehydrogenase_family_6_subfamily_A1	209	242	444	356	167	160	140	3.36362820428	3.5612940347	5.76336787243	4.87454571473	2.70357135287	2.91662604855	2.39393094812
ENSMUSG00000021242	1235.19892116746	979.811768664439	1424.44732556304	1464.13402804495	1021.70340591024	821.059410706962	908.659778324154	0.46145	0.0067021	0.039509	Npc2	chr12	-	84754560	84773112	3261	protein_coding	Niemann-Pick_type_C2	1172	1017	1831	1794	932	706	769	19.319014969	15.3288328013	24.3431840939	25.1595145048	15.4537166567	13.1813877789	13.4680770207
ENSMUSG00000021248	4624.61848641879	4639.89525849355	4929.16343788499	5632.91697969134	3244.89493722565	2736.47704446669	2789.78639352838	0.74766	8.3918e-09	3.4232e-07	Tmed10	chr12	-	85340614	85374717	3526	protein_coding	transmembrane_emp24-like_trafficking_protein_10_(yeast)	4388	4816	6336	6902	2960	2353	2361	66.8948180865	67.1340895232	77.9063214605	89.5206575447	45.391782215	40.6300029213	38.2422758181
ENSMUSG00000021252	907.428558980532	595.401841725293	800.522281815602	826.737887630734	554.701634539249	526.827072309141	591.987709935502	0.47305	0.0049735	0.031059	0610007P14Rik	chr12	-	85815448	85824550	3226	protein_coding	RIKEN_cDNA_0610007P14_gene	861	618	1029	1013	506	453	501	14.3465327649	9.41592618203	13.8290023249	14.3607029456	8.48113518012	8.54950702103	8.86958731009
ENSMUSG00000021263	4364.29925985875	3889.38063923141	4257.00478726431	4761.29203991876	2856.82304270609	2211.97591949666	2469.56948855329	0.76537	1.6921e-08	6.5018e-07	Degs2	chr12	-	108686792	108702306	3185	protein_coding	degenerative_spermatocyte_homolog_2_(Drosophila)_lipid_desaturase	4141	4037	5472	5834	2606	1902	2090	69.8882168595	62.3000285693	74.4863151124	83.7698243143	44.2418018561	36.3586969507	37.4771795839
ENSMUSG00000021286	1232.03714918495	1021.23940490099	1296.08369436812	1167.87948390877	993.200950380552	747.792069524896	801.13306853547	0.46452	0.0023834	0.017312	Zfyve21	chr12	+	111814170	111828388	1310	protein_coding	zinc_finger_FYVE_domain_containing_21	1169	1060	1666	1431	906	643	678	47.9679746466	39.7716402764	55.137051654	49.9572995655	37.3959640565	29.8845631411	29.5589122717
ENSMUSG00000021340	217.108342799059	237.004616609097	255.17133958748	310.944852109881	203.902181866206	154.675498051028	144.156687848565	0.57803	0.0047798	0.030147	Gpld1	chr13	+	24943152	24990753	3476	protein_coding	glycosylphosphatidylinositol_specific_phospholipase_D1	206	246	328	381	186	133	122	3.18563209882	3.47851813934	4.09104177138	5.01274744623	2.89335023955	2.32958793025	2.00451870529
ENSMUSG00000021373	21.0784798834038	36.6104692322996	28.7845718437097	23.6677184020644	9.86623460642933	0	2.36322439096009	1.7348	0.00014917	0.0018028	Cap2	chr13	+	46501848	46649642	3074	protein_coding	CAP_adenylate_cyclase-associated_protein_2_(yeast)	20	38	37	29	9	0	2	0.349731136039	0.607601261021	0.521840400507	0.431444315433	0.158309317995	0.0	0.0371583296158
ENSMUSG00000021427	3539.07677242349	3101.29211733611	4209.54914179224	4973.48537731658	1524.88137083813	1652.58558443993	1618.80870780766	1.266	7.3319e-14	6.9334e-12	Ssr1	chr13	-	37971401	37994190	9306	protein_coding	signal_sequence_receptor_alpha	3358	3219	5411	6094	1391	1421	1370	19.3966089292	17.0018766717	25.208924854	29.948151276	8.08224318041	9.2969022365	8.40790061129
ENSMUSG00000021432	446.86377352816	451.850264998645	556.24240184466	554.967190117373	356.280694121059	367.499679579887	378.115902553614	0.44209	0.0041428	0.026916	Slc35b3	chr13	-	38932140	38960875	2086	protein_coding	solute_carrier_family_35_member_B3	424	469	715	680	325	316	320	10.9259628276	11.050895489	14.8604368205	14.9082005064	8.42435944087	9.22316573789	8.76124297134
ENSMUSG00000021468	1209.90474530738	1159.97381462339	1221.39939985471	1383.33733418963	953.736011954835	798.962910985386	989.009407616796	0.43569	0.001418	0.011384	Sptlc1	chr13	-	53332716	53377365	2606	protein_coding	serine_palmitoyltransferase_long_chain_base_subunit_1	1148	1204	1570	1695	870	687	837	23.6796698386	22.708633889	26.1195132244	29.7458174036	18.0514741136	16.0505367385	18.3434532396
ENSMUSG00000021484	4980.84479644831	4303.6570015969	5700.1231864557	6455.57422621827	3973.90004981181	3213.29624898489	3427.85697908761	0.58203	0.00032214	0.0033799	Lman2	chr13	-	55343833	55362783	4315	protein_coding	lectin_mannose-binding_2	4726	4467	7327	7910	3625	2763	2901	58.8736664957	50.8831612892	73.6182059129	83.8351797724	45.4250111433	38.9858779822	38.3969721782
ENSMUSG00000021501	318.285046239397	237.968050009947	297.181255251273	351.751263147923	168.822236598902	144.208735025019	118.161219548004	1.0171	6.5891e-07	1.6894e-05	Caml	chr13	+	55623005	55632411	1382	protein_coding	calcium_modulating_ligand	302	247	382	431	154	124	100	11.7464616744	8.7847183766	11.9838167056	14.2626374782	6.02532544634	5.46287013507	4.13258702022
ENSMUSG00000021506	86.4217675219555	34.6836024305996	61.4589506933261	98.751514712062	20.8287175024619	27.9113680693585	22.4506317141208	1.3147	0.00020437	0.0023306	Pitx1	chr13	-	55825051	55836192	2451	protein_coding	paired-like_homeodomain_transcription_factor_1	82	36	79	121	19	24	19	1.79836858423	0.721935042084	1.39740926375	2.25773349235	0.419158349282	0.596176927916	0.442731415655
ENSMUSG00000021553	391.00580183714	245.675517216747	431.768577655645	575.370395636394	50.4274213217499	81.4081568689622	41.3564268418015	2.5554	3.0237e-19	5.0614e-17	Slc28a3	chr13	-	58545399	58610877	4567	protein_coding	solute_carrier_family_28_(sodium-coupled_nucleoside_transporter)_member_3	371	255	555	705	46	70	35	4.36667695445	2.74440436816	5.26867984834	7.05974024356	0.544621336685	0.933198995717	0.437690462378
ENSMUSG00000021556	3902.68055041221	2961.59427421287	4165.20534192491	5122.83684171581	2097.12297801103	2074.74502648898	2191.89062261548	0.89733	3.1361e-07	8.7661e-06	Golm1	chr13	-	59634996	59675784	3693	protein_coding	golgi_membrane_protein_1	3703	3074	5354	6277	1913	1784	1855	53.8992311889	40.9132037396	62.8548648815	77.7326435433	28.0093798973	29.4118794135	28.6876290574
ENSMUSG00000021569	17.9167079008932	10.5977674093499	30.3404946460724	57.128975453259	8.76998631682607	3.48892100866981	11.8161219548004	1.2168	0.0076102	0.04331	Trip13	chr13	-	73912462	73937767	2267	protein_coding	thyroid_hormone_receptor_interactor_13	17	11	39	70	8	3	10	0.403093288644	0.238495450052	0.745852457173	1.41213798876	0.190812270163	0.0805706688532	0.251929213143
ENSMUSG00000021583	2150.00494810718	1795.83985918438	2416.34811206925	2756.06500150937	1660.81615874894	1324.62700962497	1624.71676878506	0.55121	0.0011203	0.0094309	Erap1	chr13	+	74639872	74691875	4014	protein_coding	endoplasmic_reticulum_aminopeptidase_1	2040	1864	3106	3377	1515	1139	1375	27.3187589045	22.8248258672	33.5477904156	38.4755032489	20.408124562	17.2764135081	19.5638975714
ENSMUSG00000021595	353.064538047013	260.127018229497	371.865549764682	459.480188288355	241.174623712717	260.506101980679	230.414378118608	0.54039	0.0080431	0.045218	Nsun2	chr13	+	69533746	69635780	4164	protein_coding	NOL1/NOP2/Sun_domain_family_member_2	335	270	478	563	220	224	195	4.32456323945	3.18707274522	4.97687821594	6.18341351019	2.85679970044	3.27525057709	2.67456982728
ENSMUSG00000021610	2876.15858009044	2799.73746287007	3169.41474841279	3704.40599403347	1870.19958206316	1506.0509020758	1839.77018836243	0.83119	2.2348e-08	8.4096e-07	Clptm1l	chr13	+	73604002	73620639	2378	protein_coding	CLPTM1-like	2729	2906	4074	4539	1706	1295	1557	61.687880882	60.0651675353	74.2760863272	87.2929054927	38.7913602018	33.1562306765	37.3944209539
ENSMUSG00000021646	183.382774985613	107.904540895199	181.265006475253	226.883645371514	66.8711456657988	101.178709251424	74.4415683152427	1.0203	0.00015581	0.0018645	Mccc2	chr13	-	99948533	100015639	2123	protein_coding	methylcrotonoyl-Coenzyme_A_carboxylase_2_(beta)	174	112	233	278	61	87	63	4.40562390767	2.59302653834	4.7582336589	5.98860154837	1.55363026401	2.49503414151	1.69480839144
ENSMUSG00000021650	270.858466501738	208.101614583598	308.072714867812	385.212520199118	186.362209232554	198.868497494179	184.331502494887	0.59466	0.0062757	0.037425	Ptcd2	chr13	-	99319649	99344678	1675	protein_coding	pentatricopeptide_repeat_domain_2	257	216	396	472	170	171	156	8.24757888451	6.3383741665	10.2499137862	12.8871773073	5.48784632822	6.21567836331	5.31912060217
ENSMUSG00000021696	1457.57688393737	1188.87681664889	1541.14153574024	1690.20154519571	631.439014811477	632.657676238792	612.075117258663	1.2023	1.2457e-15	1.4513e-13	Elovl7	chr13	+	108214404	108287105	5435	protein_coding	ELOVL_family_member_7_elongation_of_long_chain_fatty_acids_(yeast)	1383	1234	1981	2071	576	544	518	13.6782582093	11.1597520217	15.8024623779	17.4265399797	5.73047690618	6.09405803262	5.44327482187
ENSMUSG00000021745	902.158939009681	931.640098621939	865.871039514834	989.963531782903	579.915345200124	477.982178187764	617.983178236063	0.70775	5.5676e-07	1.4689e-05	Ptprg	chr14	+	11553532	12242041	9213	protein_coding	protein_tyrosine_phosphatase_receptor_type_G	856	967	1113	1213	529	411	523	4.99437168365	5.15898584168	5.23761933449	6.02130111688	3.10471995152	2.71611394353	3.24213181591
ENSMUSG00000021806	134.902271253784	162.820244743648	142.366936416186	163.225644152169	61.3899042177825	60.4746308169433	79.1680170971629	1.108	4.7588e-07	1.2723e-05	Nid2	chr14	+	19751257	19811787	4884	protein_coding	nidogen_2	128	169	183	200	56	52	67	1.40877773914	1.70078721447	1.62448337972	1.87277221277	0.619983602624	0.648238651863	0.783482314804
ENSMUSG00000021807	1162.47816556972	975.958035061039	1152.93879655075	1109.11825201399	930.714797873167	823.385358046075	828.31014903151	0.34734	0.0073425	0.042197	2700060E02Rik	chr14	-	19811402	19823823	1510	protein_coding	RIKEN_cDNA_2700060E02_gene	1103	1013	1482	1359	849	708	701	39.2651021171	32.9739846283	42.5511296527	41.1597876923	30.4017493853	28.5472017778	26.5137478054
ENSMUSG00000021824	1117.1594338204	1119.50961178769	1059.58342840899	1055.25378944377	886.864866289036	807.103726672282	825.94692464055	0.36722	0.0013959	0.011237	Ap3m1	chr14	-	21031442	21052508	6732	protein_coding	adaptor-related_protein_complex_3_mu_1_subunit	1060	1162	1362	1293	809	694	699	8.46388831635	8.484005743	8.77147920685	8.78385249326	6.49788836742	6.276573191	5.93011504471
ENSMUSG00000021910	1955.0290091857	2058.85717761643	1968.2423449888	2078.67857827787	1459.10647346194	1654.91153177905	1516.0084468009	0.37996	0.00056748	0.0054299	Nisch	chr14	-	31170930	31216946	5559	protein_coding	nischarin	1855	2137	2530	2547	1331	1423	1283	17.9372312025	18.8949949945	19.7316627997	20.9538044917	12.9464057229	15.5853105505	13.1813542743
ENSMUSG00000021916	140.171891224635	133.917242718148	132.253438200828	155.880490165321	85.5073665890542	81.4081568689622	79.1680170971629	0.74022	0.00030668	0.0032505	Glt8d1	chr14	+	31001393	31012441	2485	protein_coding	glycosyltransferase_8_domain_containing_1	133	139	170	191	78	70	67	2.87695728612	2.74933297063	2.96594003477	3.51509923954	1.69721179496	1.71505827503	1.53985015111
ENSMUSG00000021944	3245.03197805001	3594.57001857131	2974.14643671627	2945.40674872588	2532.33354898353	2349.20681250434	2552.28234223689	0.35816	0.0034358	0.023143	Gata4	chr14	-	63198922	63271692	3400	protein_coding	GATA_binding_protein_4	3079	3731	3823	3609	2310	2020	2160	48.6786962355	53.9368109688	48.748944725	48.5443378371	36.7367636773	36.1725967359	36.2831416641
ENSMUSG00000021967	318.285046239397	165.710544946198	297.181255251273	317.473877875968	180.880967784538	151.186577042358	147.701524435005	0.72936	0.0022818	0.016673	Mrpl57	chr14	+	57826239	57828745	2321	protein_coding	mitochondrial_ribosomal_protein_L53	302	172	382	389	165	130	125	6.99423094957	3.6424385988	7.13555996859	7.66487501188	3.84394031214	3.41016541975	3.07584837459
ENSMUSG00000022009	137.010119242125	105.014240692649	139.25509081146	155.880490165321	84.4111182994509	61.6376044865	70.8967317288026	0.83663	0.00038444	0.0039316	Nufip1	chr14	+	76110891	76137379	3974	protein_coding	nuclear_fragile_X_mental_retardation_protein_interacting_protein_1	130	109	179	191	77	53	60	1.75842421469	1.34814798907	1.95283255361	2.19804267999	1.04768492285	0.811998526538	0.862290175432
ENSMUSG00000022026	791.496919621812	145.478443528348	2207.07649515147	4776.79847611321	7.67373802722281	56.9857098082735	33.0851414734412	1.615	0.00070415	0.0064534	Olfm4	chr14	+	80000302	80021930	1640	protein_coding	olfactomedin_4	751	151	2837	5853	7	49	28	24.6152502332	4.52555692768	74.9989745998	163.216962983	0.230792676465	1.81911211549	0.975088947161
ENSMUSG00000022031	180.221003003102	127.173208912199	155.592280236269	226.883645371514	112.913573829136	103.504656590538	105.163485397724	0.64402	0.0058977	0.035542	Elp3	chr14	-	65530446	65593112	2891	protein_coding	elongator_acetyltransferase_complex_subunit_3	171	132	200	278	103	89	89	3.17948063963	2.24421661128	2.99931266869	4.39771742898	1.92644655376	1.8743433483	1.75821493709
ENSMUSG00000022070	60.0736676677007	39.5007694348495	83.2418699264037	90.5902325044536	21.9249657920652	27.9113680693585	12.9977341502805	1.4312	5.3535e-05	0.00077428	Bora	chr14	+	99046427	99074537	2673	protein_coding	bora_aurora_kinase_A_activator	57	41	107	111	20	24	11	1.14626244284	0.753917511681	1.73550015525	1.89912974762	0.404574837691	0.546662794733	0.235030257693
ENSMUSG00000022131	190.760242944804	158.003077739398	234.166381755584	324.002903642055	114.009822118739	87.2230252167452	81.531241488123	1.1668	7.859e-06	0.00014598	Gpr180	chr14	+	118137127	118164232	2877	protein_coding	G_protein-coupled_receptor_180	181	164	301	397	104	75	69	3.38179189616	2.80183734268	4.53593133556	6.3107541474	1.95461536808	1.58718896672	1.36974359775
ENSMUSG00000022136	3732.99878735081	4261.2659319595	4125.52931046466	4500.13100927529	2605.78218438695	2517.83799459005	2448.30046903465	0.70908	5.6473e-10	2.8857e-08	Dnajc3	chr14	+	118937932	118981702	5190	protein_coding	DnaJ_(Hsp40)_homolog_subfamily_C_member_3	3542	4423	5303	5514	2377	2165	2072	36.6850710997	41.8878929136	44.2990188268	48.5881116111	24.7645052246	25.3978981451	22.8009238203
ENSMUSG00000022174	3193.38970233567	2857.54346692107	3131.2946397549	3839.06715045901	2271.42645605795	1589.78500628388	1719.24574442346	0.78326	1.9409e-06	4.3418e-05	Dad1	chr14	-	54235479	54254104	3491	protein_coding	defender_against_cell_death_1	3030	2966	4025	4704	2072	1367	1455	46.6552956447	41.7599750919	49.9868619649	61.6237440099	32.0928091845	23.8410786307	23.8036302095
ENSMUSG00000022193	1209.90474530738	954.762500242339	867.426962317197	994.860301107468	616.091538757031	561.716282395839	586.079648958102	0.75534	6.6043e-07	1.6903e-05	Psmb5	chr14	-	54614120	54617995	871	protein_coding	proteasome_(prosome_macropain)_subunit_beta_type_5	1148	991	1115	1219	562	483	496	70.8487021806	55.9235113871	55.5004558644	64.0053338397	34.8887967925	33.7626253878	32.5232226168
ENSMUSG00000022201	1362.72372446205	1548.23747516593	1182.50132979564	1171.96012501257	1023.89590248944	957.127330045084	1036.273895436	0.3789	0.0083965	0.046653	Zfr	chr15	+	12117831	12185683	4850	protein_coding	zinc_finger_RNA_binding_protein	1293	1607	1520	1436	934	823	877	14.3306190851	16.2859490295	13.5875666457	13.5407686429	10.412930489	10.3315464108	10.3273264427
ENSMUSG00000022231	294.044794373483	165.710544946198	290.957564041822	370.522212225423	169.918484888505	165.142261077038	101.618648811284	0.86645	0.0012113	0.01004	Sema5a	chr15	+	32244813	32696341	10809	protein_coding	sema_domain_seven_thrombospondin_repeats_(type_1_and_type_1-like)_transmembrane_domain_(TM)_and_short_cytoplasmic_domain_(semaphorin)_5A	279	172	374	454	155	142	86	1.38748038625	0.782135256529	1.50011973079	1.92088317475	0.775378961412	0.799852786049	0.454404877905
ENSMUSG00000022247	243.456442653314	146.441876929198	164.927817050445	252.1836202151	100.8548426435	116.29736695566	99.2554244203237	0.87271	0.00030512	0.0032387	Brix1	chr15	-	10474779	10485947	2664	protein_coding	BRX1_biogenesis_of_ribosomes_homolog_(S._cerevisiae)	231	152	212	309	92	100	84	4.66107322287	2.80445386844	3.45017781558	5.30462729268	1.86733156505	2.28545678541	1.80083994746
ENSMUSG00000022255	1457.57688393737	1447.07696807668	1354.43079945672	1499.22754153767	1126.94324171215	1165.29961689572	1084.71999545068	0.34997	0.0016318	0.01277	Mtdh	chr15	+	34082694	34142386	5563	protein_coding	metadherin	1383	1502	1741	1837	1028	1002	918	13.3635328721	13.2708825564	13.5684284583	15.101869493	9.99198759932	10.9664457848	9.42461616118
ENSMUSG00000022261	51.6422757143392	40.4642028356995	69.2385647051395	136.293412867061	36.1761935569075	33.7262364171415	11.8161219548004	1.1397	0.0038943	0.025674	Sdc2	chr15	+	32920723	33034730	3322	protein_coding	syndecan_2	49	42	89	167	33	29	10	0.792874805794	0.621424820241	1.16152942556	2.29904493432	0.537133381365	0.531502857959	0.171921591269
ENSMUSG00000022286	120.147335335401	133.917242718148	94.1333295429425	126.499874217931	62.4861525073857	69.7784201733962	90.9841390519634	0.62833	0.0091393	0.04988	Grhl2	chr15	+	37233036	37363569	4947	protein_coding	grainyhead-like_2_(Drosophila)	114	139	121	155	57	60	77	1.23871417413	1.381057698	1.06043315539	1.43291491865	0.623018262032	0.738442313686	0.888953133555
ENSMUSG00000022297	33.725567813446	20.2321014178498	29.562533244891	31.012872388912	14.2512277648424	10.4667630260094	10.6345097593204	1.0245	0.0075079	0.042894	Fzd6	chr15	+	39006280	39038186	4081	protein_coding	frizzled_homolog_6_(Drosophila)	32	21	38	38	13	9	9	0.421494148369	0.252924926837	0.403698224892	0.425841142505	0.172244193028	0.134271286173	0.125952260126
ENSMUSG00000022312	1664.14598679473	1167.68128183019	1571.48203038631	1597.16292802897	947.158522217216	1109.476880757	883.845922219073	0.59628	0.00024203	0.0026907	Eif3h	chr15	-	51786558	51865481	1253	protein_coding	eukaryotic_translation_initiation_factor_3_subunit_H	1579	1212	2020	1957	864	954	748	67.7390692632	47.5434268696	69.8940387425	71.4283094031	37.284687133	46.355848843	34.0942057138
ENSMUSG00000022324	14.7549359183826	1.92686680169998	21.7829192330776	43.2547957003247	0	0	1.18161219548004	1.8696	0.00011199	0.0014169	Matn2	chr15	+	34306680	34436242	3577	protein_coding	matrilin_2	14	2	28	53	0	0	1	0.210386205907	0.0274821046213	0.339374282786	0.677622075511	0.0	0.0	0.015966550914
ENSMUSG00000022330	1063.40931011772	544.339871480244	882.986190340824	756.550860645302	452.750543606146	581.486834778301	452.557470868857	0.67466	0.0017311	0.013367	Osr2	chr15	+	35296098	35303304	1723	protein_coding	odd-skipped_related_2	1009	565	1135	927	413	500	383	31.4785018512	16.1176642049	28.5594883055	24.6050965311	12.960823781	17.6681859441	12.69531692
ENSMUSG00000022336	712.452620059047	608.889909337193	813.747625635684	964.663556939316	548.124144801629	551.24951936983	518.727753815739	0.50607	0.0037473	0.024896	Eif3e	chr15	-	43250040	43282736	1541	protein_coding	eukaryotic_translation_initiation_factor_3_subunit_E	676	632	1046	1182	500	474	439	23.5804573081	20.1582753282	29.4285513295	35.0788586433	17.5442657552	18.7276350382	16.2701640493
ENSMUSG00000022351	2202.70114781569	919.115464410889	1503.79938848354	1478.00820779789	741.063843771803	743.140174846669	760.958253889148	0.96588	2.6258e-05	0.00041838	Sqle	chr15	+	59315077	59331192	4467	protein_coding	squalene_epoxidase	2090	954	1933	1811	676	639	644	25.1500295552	10.497148844	18.7609894609	18.5409983113	8.18273666685	8.70947827173	8.23379339309
ENSMUSG00000022376	401.545041778842	192.686680169998	222.496960737864	159.145003048364	108.528580670723	112.80844594699	61.4438341649623	1.2161	6.2993e-05	0.00089157	Adcy8	chr15	-	64699042	64922296	5032	protein_coding	adenylate_cyclase_8	381	200	286	195	99	97	52	4.06998219537	1.95356693622	2.46413920569	1.77224841018	1.06380589799	1.17364927863	0.590191243285
ENSMUSG00000022385	12.6470879300423	7.70746720679991	24.1168034366216	41.622539258803	5.48124144801629	5.81486834778301	2.36322439096009	1.3556	0.003777	0.025036	Gtse1	chr15	+	85859707	85876572	2721	protein_coding	G_two_S_phase_expressed_protein_1	12	8	31	51	5	5	2	0.237061413932	0.144510824301	0.493938626756	0.857180437057	0.099359476401	0.111879031171	0.0419789434909
ENSMUSG00000022404	270.858466501738	183.052346161498	247.391725575667	280.74810794173	117.298566987549	111.645472277434	70.8967317288026	1.214	2.293e-07	6.6652e-06	Slc25a17	chr15	-	81318921	81360765	1667	protein_coding	solute_carrier_family_25_(mitochondrial_carrier_peroxisomal_membrane_protein)_member_17	257	190	318	344	107	96	60	8.28715934706	5.60217839346	8.27049223218	9.43742382601	3.47069147879	3.50624991079	2.05563356759
ENSMUSG00000022407	191.814166938974	142.588143325798	232.610458953221	327.267416525098	126.068553304375	133.741971999009	128.795729307325	0.72819	0.0049848	0.031089	Adsl	chr15	+	80948490	80970947	3712	protein_coding	adenylosuccinate_lyase	182	148	299	401	115	115	109	2.63555198299	1.95971393563	3.49223176809	4.94045583831	1.67516543955	1.88624068098	1.67705992336
ENSMUSG00000022419	188.652394956464	138.734409722398	279.288143024102	261.16103064347	122.779808435565	130.25305099034	108.708321984164	0.7878	0.0017578	0.013537	Deptor	chr15	+	55112317	55259271	8547	protein_coding	DEP_domain_containing_MTOR-interacting_protein	179	144	359	320	112	112	92	1.12576435405	0.828109412963	1.82104460053	1.71224888025	0.708552688713	0.797832186908	0.614757978354
ENSMUSG00000022453	1548.21434743601	1681.19128448323	1397.21867652169	1400.47602682561	1187.23689764033	1023.41682920981	1245.41925403597	0.37913	0.0051828	0.03205	Naga	chr15	-	82329532	82338826	1913	protein_coding	N-acetyl_galactosaminidase_alpha	1469	1745	1796	1716	1083	880	1054	41.2776526241	44.8352292112	40.7034480231	41.0235207528	30.6112679055	28.0075381661	31.4670254369
ENSMUSG00000022462	885.296155102958	999.080436681439	1041.69031618182	1022.60866061334	474.675509398211	752.443964203122	501.003570883538	0.74983	3.088e-05	0.00048097	Slc38a2	chr15	-	96687394	96699698	4626	protein_coding	solute_carrier_family_38_member_2	840	1037	1339	1253	433	647	424	9.76071930646	11.0182357647	12.5491637558	12.3872829847	5.06116037956	8.51541634024	5.23468169275
ENSMUSG00000022498	851.570587289512	948.018466436389	1043.24623898418	1109.93438023475	467.001771370988	523.338151300471	561.265792853021	0.9126	8.6573e-10	4.3177e-08	Txndc11	chr16	-	11074911	11134650	4248	protein_coding	thioredoxin_domain_containing_11	808	984	1341	1360	426	450	475	10.2243337788	11.3854322527	13.6862386213	14.6414812883	5.42241712017	6.44963652155	6.38615054007
ENSMUSG00000022533	1056.03184215853	742.807152055341	1216.73163144762	1502.49205442071	402.323122284396	586.138729456528	464.373592823657	1.1531	2.5724e-07	7.4034e-06	Atp13a3	chr16	-	30312423	30388837	7310	protein_coding	ATPase_type_13A3	1002	771	1564	1841	367	504	393	7.36815088377	5.18413060367	9.27596731531	11.5177335677	2.71466672094	4.19778695715	3.07047258269
ENSMUSG00000022561	889.511851079639	718.721317034092	995.012632110937	1066.67958453442	724.620119427754	515.197335613575	577.808363589741	0.57698	0.0014926	0.011832	Gpaa1	chr15	+	76331231	76334907	2237	protein_coding	GPI_anchor_attachment_protein_1	844	746	1279	1307	661	443	489	20.2807788172	16.3912387617	24.7881661406	26.720231716	15.9772969535	12.0571586778	12.4845509302
ENSMUSG00000022570	1676.79307472477	1457.67473548603	1303.08534697875	1529.42428570582	1203.68062198438	1014.11303985336	961.832327120755	0.48121	0.00086204	0.00759	Tsta3	chr15	-	75924684	75929730	1311	protein_coding	tissue_specific_transplantation_antigen_P35B	1591	1513	1675	1874	1098	872	814	65.2342470588	56.7250868393	55.392626429	65.3728639168	45.2863668261	40.4968298716	35.4610640978
ENSMUSG00000022614	343.579222099481	393.080827546795	447.327805679272	537.828497481396	265.292086083989	247.713391615556	216.235031772848	0.79199	3.4739e-05	0.00053197	Lmf2	chr15	-	89351004	89355659	2906	protein_coding	lipase_maturation_factor_2	326	408	575	659	242	213	183	6.03017833743	6.90086428046	8.57851416377	10.3709949106	4.50285111765	4.46263356731	3.59654526131
ENSMUSG00000022636	473.211873382415	622.377976949093	455.107419691085	498.654342884875	390.26439109876	280.276654363141	311.945619606731	0.62112	0.00059952	0.0056657	Alcam	chr16	-	52248996	52454074	6036	protein_coding	activated_leukocyte_cell_adhesion_molecule	449	646	585	611	356	241	264	3.99857527311	5.26044179895	4.20190735689	4.62937749061	3.1891033851	2.43094451159	2.49795578057
ENSMUSG00000022668	246.618214635824	184.979212963198	253.615416785118	265.241671747274	178.688471205331	118.623314294773	141.793463457605	0.6634	0.0017902	0.01374	Gtpbp8	chr16	-	44736768	44746363	3415	protein_coding	GTP-binding_protein_8_(putative)	234	192	326	325	163	102	120	3.68326796268	2.76343627236	4.13872652066	4.35234455832	2.58086167214	1.81851420611	2.00687622674
ENSMUSG00000022680	2361.84367093539	2428.81560354282	2326.8825509334	2449.20079050329	1502.95640504607	1583.97013793609	1690.88705173194	0.57954	5.9965e-08	2.0121e-06	Pdxdc1	chr16	-	13833148	13903131	4228	protein_coding	pyridoxal-dependent_decarboxylase_domain_containing_1	2241	2521	2991	3001	1371	1362	1431	28.4914822706	29.3073668199	30.6705293983	32.4609804648	17.5335682346	19.6132409309	19.3301269154
ENSMUSG00000022696	63.2354396502113	27.9395686246497	88.6875997346731	135.4772846463	23.0212140816684	36.0521837562547	20.0874073231607	1.2496	0.0014283	0.011442	Sidt1	chr16	-	44240180	44333196	4404	protein_coding	SID1_transmembrane_family_member_1	60	29	114	166	21	31	17	0.732338904757	0.323660440359	1.12227006525	1.72381793242	0.257833780247	0.428569852785	0.220460943354
ENSMUSG00000022704	37.9412637901268	41.4276362365495	77.7961401181343	90.5902325044536	16.4437243440489	19.7705523824622	24.8138561050809	1.335	0.00024035	0.002676	Qtrtd1	chr16	-	43861407	43926809	3856	protein_coding	queuine_tRNA-ribosyltransferase_domain_containing_1	36	43	100	111	15	17	21	0.50184966855	0.548113329086	1.12435333573	1.31648698532	0.210340094881	0.268422631996	0.311037190095
ENSMUSG00000022711	3702.43499151987	3899.0149732399	3683.64723459366	3809.68653451162	2420.516223444	2377.1181805737	2307.68861777253	0.66498	1.343e-11	9.8281e-10	Pmm2	chr16	+	8637674	8657531	2370	protein_coding	phosphomannomutase_2	3513	4047	4735	4668	2208	2044	1953	79.6779166308	83.9312693816	86.6186628708	90.0768349497	50.3754054611	52.509729347	47.0634703231
ENSMUSG00000022750	424.731369650586	304.444954668596	366.419819956412	437.444726327812	246.655865160733	257.017180972009	280.04209032877	0.53397	0.0027196	0.019226	Klhl22	chr16	+	17759618	17793382	3266	protein_coding	kelch-like_22	403	316	471	536	225	221	237	6.63280198117	4.75564946124	6.25236847484	7.50549302684	3.72506769379	4.11986824762	4.14440525744
ENSMUSG00000022755	5670.11108863561	4343.15777103175	6534.87576992328	7112.55744393075	3763.42037820799	2808.5814119792	3244.7070887882	0.82298	5.8673e-06	0.00011302	Gpr128	chr16	-	56724609	56795855	2698	protein_coding	G_protein-coupled_receptor_128	5380	4508	8400	8715	3433	2415	2746	107.188574788	82.1260424283	134.982410251	147.725702059	68.8017824641	54.4982333446	58.128435987
ENSMUSG00000022756	107.500247405359	77.0746720679991	157.148203038631	187.709490774994	53.7161661905597	20.9335260520189	27.177080496041	1.6676	1.1535e-06	2.7223e-05	Slc7a4	chr16	-	17572018	17576998	3281	protein_coding	solute_carrier_family_7_(cationic_amino_acid_transporter_y+_system)_member_4	102	80	202	230	49	18	23	1.6710987236	1.19845764377	2.66922372887	3.20591661392	0.807528170013	0.334020797849	0.400360899191
ENSMUSG00000022769	666.079964315559	694.635482012842	1022.24128115228	1035.66671214551	306.949521088912	358.195890223434	248.138561050809	1.4165	1.3232e-11	9.7319e-10	Sdf2l1	chr16	-	17130138	17132383	1108	protein_coding	stromal_cell-derived_factor_2-like_1	632	721	1314	1269	280	308	210	30.6609413222	31.9841222988	51.4156632838	52.3784301861	13.6642595452	16.9245913169	10.8245433665
ENSMUSG00000022780	32.6716438192758	21.1955348186998	60.6809892921447	32.6451288304337	10.9624828960326	1.1629736695566	2.36322439096009	1.9183	1.9637e-05	0.00032276	Mfi2	chr16	+	31878810	31899020	4133	protein_coding	antigen_p97_(melanoma_associated)_identified_by_monoclonal_antibodies_133.2_and_96.5	31	22	78	40	10	1	2	0.403185081995	0.261635221518	0.818218011329	0.442614056965	0.130828519374	0.0147313256142	0.0276372381415
ENSMUSG00000022792	80.0982235569343	43.3545030382495	102.690904955937	156.696618386082	21.9249657920652	44.1929994431509	24.8138561050809	1.3649	0.00021364	0.002425	Yars2	chr16	+	16302965	16309640	2805	protein_coding	tyrosyl-tRNA_synthetase_2_(mitochondrial)	76	45	132	192	20	38	21	1.45642757444	0.788530654255	2.04023833534	3.13039383519	0.3855360218	0.824817687348	0.42757911052
ENSMUSG00000022793	868.433371196235	781.344488089341	798.966359013239	891.212017070841	639.1127528387	576.834940100075	613.256729454143	0.4454	0.00045606	0.0045181	B4galt4	chr16	+	38742264	38769049	2304	protein_coding	UDP-Gal:betaGlcNAc_beta_14-galactosyltransferase_polypeptide_4	824	811	1027	1092	583	496	519	19.2244048185	17.3012432628	19.3253695186	21.6755826389	13.6821362736	13.1070946643	12.8651523479
ENSMUSG00000022797	2100.47052038119	844.93109254544	3093.17453109702	3850.49294554966	382.590653071537	525.664098639584	441.922961109536	1.8804	3.6409e-06	7.5531e-05	Tfrc	chr16	+	32608920	32632794	4890	protein_coding	transferrin_receptor	1993	877	3976	4718	349	452	374	21.9081953965	8.81514920022	35.2514799494	44.1244895097	3.85908548937	5.6277760902	4.36810222488
ENSMUSG00000022824	98495.5207991691	137921.271932081	89107.698891311	93693.9681280071	67861.0578713105	40991.3329308616	64153.270929198	0.82239	4.7792e-05	0.00070232	Muc13	chr16	+	33794037	33819934	2969	protein_coding	mucin_13_epithelial_transmembrane	93456	143156	114540	114803	61903	35247	54293	1692.01869577	2369.94512649	1672.57969089	1768.37210675	1127.37741635	722.801749816	1044.3923748
ENSMUSG00000022844	501.66782122501	340.091990500046	581.137166682463	839.795939162908	131.549794752391	86.0600515471886	87.4393024655232	2.2603	7.4065e-17	9.8954e-15	Pdia5	chr16	-	35397313	35490873	1808	protein_coding	protein_disulfide_isomerase_associated_5	476	353	747	1029	120	74	74	14.1519632688	9.59655181011	17.9127396436	26.028405565	3.58881153036	2.49195690735	2.337563105
ENSMUSG00000022994	1751.62167831085	2111.84601466318	1911.45116270256	2227.21391445634	1148.86820750422	1639.79287407481	1305.68147600545	0.53672	0.00073722	0.006685	Adcy6	chr15	-	98589994	98607633	6017	protein_coding	adenylate_cyclase_6	1662	2192	2457	2729	1048	1410	1105	14.8476996614	17.906036746	17.7037383723	20.7421676754	9.41779218152	14.2674492199	10.4884742637
ENSMUSG00000023039	1571.40067530775	927.786365018539	995.790593512119	1121.3601753254	514.140447823928	507.056519926679	510.456468447379	1.1289	2.5958e-09	1.1761e-07	Krt7	chr15	+	101411043	101430313	4094	protein_coding	keratin_7	1491	963	1280	1374	469	436	432	19.5766317375	11.5615851448	13.5550763852	15.3486262523	6.19430857106	6.48404298506	6.02651107269
ENSMUSG00000023046	6.32354396502113	42.3910696373995	14.7812666224455	26.9322312851078	0	0	5.90806097740022	1.6209	0.00080364	0.0071976	Igfbp6	chr15	+	102144362	102149511	1112	protein_coding	insulin-like_growth_factor_binding_protein_6	6	44	19	33	0	0	5	0.290037818035	1.94485318442	0.740778981918	1.35718724405	0.0	0.0	0.25680014667
ENSMUSG00000023073	1523.97409557009	1439.36950086988	776.40547837898	850.405606032798	788.202520224743	346.566153527868	445.467797695976	1.0197	0.00025339	0.0027808	Slc10a2	chr8	-	5085623	5105232	1629	protein_coding	solute_carrier_family_10_member_2	1446	1494	998	1042	719	298	377	47.7150490674	45.0783951554	26.5612980336	29.2534607294	23.8657802666	11.1378769131	13.2175303484
ENSMUSG00000023088	68.5050596210623	57.8060040509993	114.360325973657	125.68374599717	39.4649384257173	43.0300257735943	28.358692691521	1.1452	0.00037812	0.0038782	Abcc1	chr16	+	14361558	14475737	6792	protein_coding	ATP-binding_cassette_sub-family_C_(CFTR/MRP)_member_1	65	60	147	154	36	37	24	0.514427107567	0.43420268653	0.93833841284	1.03694007732	0.286597669916	0.331673887551	0.201810433284
ENSMUSG00000023110	242.402518659143	131.026942515599	231.054536150859	393.373802406726	64.6786490865923	53.4967887996037	72.0783439242827	1.7577	6.042e-09	2.5307e-07	Prmt5	chr14	-	54507187	54517525	2691	protein_coding	protein_arginine_N-methyltransferase_5	230	136	297	482	59	46	61	4.59433124864	2.48407179475	4.78500713263	8.1915098343	1.18551252188	1.0407618592	1.29463155325
ENSMUSG00000023143	203.407330874846	163.783678144498	271.508529012289	278.299723279447	89.8923597474672	134.904945668566	88.6209146610033	1.0556	2.1373e-05	0.00034905	Nagpa	chr16	-	5195289	5204012	2230	protein_coding	N-acetylglucosamine-1-phosphodiester_alpha-N-acetylglucosaminidase	193	170	349	341	82	116	75	4.65222394285	3.746993946	6.78516482262	6.99326736576	1.98827669	3.16708967559	1.92081903429
ENSMUSG00000023169	632.354396502113	1471.16280309793	466.776840708806	755.734732424541	402.323122284396	462.863520483528	367.481392794294	0.91633	0.0014712	0.011714	Slc38a1	chr15	-	96571418	96642913	7752	protein_coding	solute_carrier_family_38_member_1	600	1527	600	926	367	398	311	4.16050120814	9.68198055521	3.35565515681	5.46295771745	2.55988309212	3.12591052217	2.29127214456
ENSMUSG00000023224	37.9412637901268	42.3910696373995	20.2269964307149	29.3806159473903	6.57748973761955	9.30378935645282	8.2712853683603	1.5404	0.00013088	0.001618	Serping1	chr2	-	84765387	84775444	1768	protein_coding	serine_(or_cysteine)_peptidase_inhibitor_clade_G_member_1	36	44	26	36	6	8	7	1.09453185629	1.22323345083	0.637574479793	0.931216916116	0.183500318068	0.27549578626	0.226123568063
ENSMUSG00000023232	2639.02568140215	3004.94877725112	2561.04893268898	2936.42933829751	1747.41977362759	1559.5476908754	1697.97672490482	0.72778	1.4676e-09	6.9616e-08	Serinc2	chr4	-	130253495	130279205	1881	protein_coding	serine_incorporator_2	2504	3119	3292	3598	1594	1341	1437	71.5572587588	81.501483198	75.8771253315	87.4788328413	45.8212943804	43.405745195	43.6312869294
ENSMUSG00000023235	15423.1237306865	10862.7115945836	16124.0280008845	16065.4840256772	12126.6985795912	9083.98733290662	9099.59551739182	0.51494	0.0032713	0.022251	Ccl25	chr8	+	4325210	4360020	1109	protein_coding	chemokine_(C-C_motif)_ligand_25	14634	11275	20726	19685	11062	7811	7701	709.315860112	499.716785301	810.258854316	811.772789023	539.349076744	428.827201633	396.593532482
ENSMUSG00000023247	8290.1661381427	2487.58504099467	6317.82453899368	4376.07951971964	1921.72325167451	2224.76862986178	1152.07189059304	1.3115	0.00041857	0.0042185	Guca2a	chr4	+	119637704	119639471	594	protein_coding	guanylate_cyclase_activator_2a_(guanylin)	7866	2582	8121	5362	1753	1913	975	711.828977006	213.652867518	592.738181527	412.829744868	159.574430356	196.081111186	93.745023239
ENSMUSG00000023262	3295.62032977018	3018.43684486302	3653.30673994758	3480.786861545	3068.39896259952	2093.35260520189	1917.75659326411	0.4935	0.0045764	0.029129	Acy1	chr9	-	106432981	106438319	1885	protein_coding	aminoacylase_1	3127	3133	4696	4265	2799	1800	1623	89.1712167797	81.693588495	108.008160999	103.475681997	80.2896150312	58.1391107555	49.1741900803
ENSMUSG00000023272	1163.53208956389	1344.95302758658	1711.51508259895	1921.16583167102	487.83048887345	564.042229734952	484.461000146818	1.523	3.7354e-16	4.5713e-14	Creld2	chr15	+	88819646	88826681	1364	protein_coding	cysteine-rich_with_EGF-like_domains_2	1104	1396	2200	2354	445	485	410	43.5073738068	50.3048642118	69.9275235902	78.9264746072	17.6406048684	21.6488385999	17.1672027668
ENSMUSG00000023505	160.196447113869	33.7201690297496	161.038010044538	249.735235552818	37.2724418465108	72.1043675125094	21.2690195186408	1.3625	0.00091876	0.007969	Cdca3	chr6	+	124829547	124833701	1976	protein_coding	cell_division_cycle_associated_3	152	35	207	306	34	62	18	4.13489812378	0.870602755078	4.54175019108	7.08214970415	0.930378805644	1.91034578104	0.520254224266
ENSMUSG00000023805	82.2060715452747	74.1843718654492	88.6875997346731	91.4063607252144	41.6574350049238	62.8005781560566	35.4483658644013	0.7789	0.0042162	0.027289	Synj2	chr17	+	5941280	6044290	5533	protein_coding	synaptojanin_2	78	77	114	112	38	54	30	0.757778184983	0.684020295838	0.893272612933	0.925737739531	0.371356267519	0.594210503023	0.30966393974
ENSMUSG00000023827	180.221003003102	45.2813698399495	152.480434631543	273.402953954882	6.57748973761955	30.2373154084717	20.0874073231607	2.3303	1.4096e-08	5.5184e-07	Agpat4	chr17	+	12118704	12219645	1915	protein_coding	1-acylglycerol-3-phosphate_O-acyltransferase_4_(lysophosphatidic_acid_acyltransferase_delta)	171	47	196	335	6	26	17	4.79993656875	1.20633523416	4.43738520453	8.00030686216	0.169414392869	0.826631220809	0.50700260811
ENSMUSG00000023828	12.6470879300423	0	10.8914596165388	32.6451288304337	1.09624828960326	0	0	1.3049	0.0055522	0.03386	Slc22a3	chr17	-	12419972	12507704	3501	protein_coding	solute_carrier_family_22_(organic_cation_transporter)_member_3	12	0	14	40	1	0	0	0.184245674753	0.0	0.173370724011	0.522514680787	0.015444566426	0.0	0.0
ENSMUSG00000023886	177.059231020592	19.2686680169998	268.396683407563	519.057548403896	14.2512277648424	19.7705523824622	3.54483658644013	1.6117	0.00084047	0.0074496	Smoc2	chr17	+	14279506	14404790	2832	protein_coding	SPARC_related_modular_calcium_binding_2	168	20	345	636	13	17	3	3.18877736664	0.347116836972	5.28160215252	10.270568492	0.248209234374	0.365479402888	0.0605003735375
ENSMUSG00000023938	98.0149314578275	74.1843718654492	116.694210177201	111.809566244235	49.3311730321466	50.0078677909339	54.354160992082	0.89631	0.00050217	0.004895	Aars2	chr17	+	45506841	45520842	3348	protein_coding	alanyl-tRNA_synthetase_2_mitochondrial_(putative)	93	77	150	137	45	43	46	1.49315765581	1.13043139094	1.94243121084	1.87139616151	0.726766492707	0.78197026787	0.784697795846
ENSMUSG00000023967	279.2898584551	287.103153453297	316.630290280806	329.715801187381	178.688471205331	181.42389245083	185.513114690367	0.71785	8.7553e-06	0.00016099	Mrps18a	chr17	+	46110986	46128910	2220	protein_coding	mitochondrial_ribosomal_protein_S18A	265	298	407	404	163	156	157	6.41654235875	6.59784673259	7.94842851475	8.32259971356	3.97010928395	4.27837510229	4.0390267393
ENSMUSG00000023972	18.9706318950634	6.74403380594992	23.3388420354403	43.2547957003247	7.67373802722281	1.1629736695566	1.18161219548004	1.5219	0.0014174	0.011384	Ptk7	chr17	-	46564451	46629504	4255	protein_coding	PTK7_protein_tyrosine_kinase_7	18	7	30	53	7	1	1	0.227395102459	0.0808606836208	0.305676131323	0.569648452198	0.0889541690722	0.0143089468304	0.0134224095463
ENSMUSG00000023982	20.0245558892336	6.74403380594992	21.7829192330776	8.16128220760843	2.19249657920652	0	2.36322439096009	1.5576	0.0012346	0.01021	Guca1a	chr17	-	47394560	47400584	871	protein_coding	guanylate_cyclase_activator_1a_(retina)	19	7	28	10	2	0	2	1.17258305003	0.395019757528	1.39373342081	0.525064264477	0.12415941919	0.0	0.131142026681
ENSMUSG00000024114	22.132403877574	7.70746720679991	10.1134982153575	6.52902576608674	3.28874486880978	0	1.18161219548004	1.3439	0.0054982	0.033587	Prss41	chr17	-	23836785	23844172	1743	protein_coding	protease_serine_41	21	8	13	8	3	0	1	0.647634645893	0.225596071671	0.323359632896	0.209905209115	0.0930661395136	0.0	0.0327666968557
ENSMUSG00000024124	4857.5356891304	4520.42951678815	4324.68742916708	4017.79923080563	3540.88197541853	2707.40270272777	3315.603820517	0.4648	0.0006991	0.006414	Prss30	chr17	-	23972126	23975230	1470	protein_coding	protease_serine_30	4609	4692	5559	4923	3230	2328	2806	168.537884954	156.884342441	163.952928065	153.159209984	118.810006391	96.4212762458	109.018545204
ENSMUSG00000024127	2127.87254422961	2299.71552782892	2088.04840077072	1532.68879858886	1391.13907950654	1242.05587908645	1611.71903463478	0.49182	0.0035446	0.023796	Prepl	chr17	-	85063477	85090267	3830	protein_coding	prolyl_endopeptidase-like	2019	2387	2684	1878	1269	1068	1364	28.3364676383	30.6332149355	30.3825048188	22.4247407271	17.9155720459	16.9777335351	20.3397516901
ENSMUSG00000024131	13417.5063697807	11971.623438962	10130.6133661834	9035.35553204329	8147.31728833142	5942.79545143424	7894.35107800217	0.58413	0.00071253	0.0065057	Slc3a1	chr17	+	85028347	85064243	2307	protein_coding	solute_carrier_family_3_member_1	12731	12426	13022	11071	7432	5110	6681	296.635476454	264.741903934	244.720265088	219.467326274	174.191090547	134.859187855	165.395590746
ENSMUSG00000024132	844.193119330321	710.050416426442	961.56029186014	1042.1957379116	639.1127528387	577.997913769632	462.010368432697	0.64499	0.00030714	0.003253	Eci1	chr17	+	24426683	24439316	1091	protein_coding	enoyl-Coenzyme_A_delta_isomerase_1	801	737	1236	1277	583	497	391	39.4653475371	33.2033321842	49.1171951216	53.5299408118	28.8942639546	27.7356834788	20.4683133586
ENSMUSG00000024145	169.6817630614	148.368743730898	278.510181622921	319.92226253825	139.223532779614	116.29736695566	128.795729307325	0.77081	0.0040214	0.026283	Pigf	chr17	-	86997256	87025406	988	protein_coding	phosphatidylinositol_glycan_anchor_biosynthesis_class_F	161	154	358	392	127	100	109	8.7594552359	7.66130424468	15.7096286802	18.1451155819	6.95047695981	6.16240574529	6.30085671611
ENSMUSG00000024164	94.853159475317	251.456117621847	120.584017183108	150.983720840756	43.8499315841304	112.80844594699	35.4483658644013	1.0591	0.0031901	0.021832	C3	chr17	-	57203970	57228136	5136	protein_coding	complement_component_3	90	261	155	185	40	97	30	0.94194525016	2.49778138903	1.30841803291	1.6473175673	0.421117033158	1.14988379479	0.333600190534
ENSMUSG00000024191	349.902766064503	334.311390094946	318.964174484351	342.773852719554	161.148498571679	175.609024103047	199.692461036127	0.88651	3.6277e-08	1.3013e-06	Bnip1	chr17	+	26781079	26792565	3443	protein_coding	BCL2/adenovirus_E1B_interacting_protein_1	332	347	410	420	147	151	169	5.18333438926	4.95371920069	5.16281629295	5.57882687281	2.308597089	2.67022070383	2.80336555117
ENSMUSG00000024215	338.309602128631	237.968050009947	309.628637670174	395.006058848248	173.207229757315	209.335260520189	176.060217126526	0.74637	0.00026894	0.002916	Spdef	chr17	-	27714352	27728951	2070	protein_coding	SAM_pointed_domain_containing_ets_transcription_factor	321	247	398	484	158	180	149	8.3357149133	5.86496656834	8.33590131455	10.6931493522	4.12719105076	5.29431032725	4.11098576826
ENSMUSG00000024247	193.922014927315	115.612008101999	248.169686976848	334.612570511946	98.6623460642933	108.156551268764	111.071546375124	0.96815	0.0008598	0.0075794	Pkdcc	chr17	+	83215292	83225070	2446	protein_coding	protein_kinase_domain_containing_cytoplasmic	184	120	319	410	90	93	94	4.04361255604	2.41136929429	5.65423778237	7.66580946391	1.98954555812	2.31490797015	2.19483284801
ENSMUSG00000024271	340.417450116971	319.859889082196	441.104114469821	439.076982769334	232.404637395891	281.439628032698	204.418909818048	0.65888	0.0006413	0.0059982	Elp2	chr18	+	24603961	24638830	2789	protein_coding	elongator_acetyltransferase_complex_subunit_2	323	332	567	538	212	242	173	6.22532707843	5.8509785035	8.81402712187	8.82194565096	4.11012640236	5.28292063132	3.5426450352
ENSMUSG00000024273	108.554171399529	79.0015388696991	77.7961401181343	88.141847842171	57.0049110593695	51.1708414604905	33.0851414734412	0.82312	0.0027234	0.019244	2700062C07Rik	chr18	+	24470861	24477765	1040	protein_coding	RIKEN_cDNA_2700062C07_gene	103	82	100	108	52	44	28	5.32368133437	3.87542597832	4.16875621403	4.74920627219	2.70357135287	2.57588560153	1.53764026283
ENSMUSG00000024327	30.5637958309355	16.3783678144498	14.0033052212642	35.9096417134771	8.76998631682607	8.14081568689622	1.18161219548004	1.3169	0.003652	0.024341	Slc39a7	chr17	-	34028267	34031690	2433	protein_coding	solute_carrier_family_39_(zinc_transporter)_member_7	29	17	18	44	8	7	1	0.640713765995	0.343435943263	0.32075263595	0.827067935545	0.177793430522	0.175171385674	0.0234740454663
ENSMUSG00000024357	308.799730291865	243.748650415047	416.9873110332	578.634908519438	109.624828960326	80.2451831994056	63.8070585559224	1.9865	1.7899e-12	1.4726e-10	Sil1	chr18	-	35266400	35498925	1695	protein_coding	endoplasmic_reticulum_chaperone_SIL1_homolog_(S._cerevisiae)	293	253	536	709	100	69	54	9.29193330589	7.33651401838	13.7099201413	19.1296555056	3.19005469365	2.47848687002	1.81950857903
ENSMUSG00000024370	207.623026851527	211.955348186998	211.605501121325	272.586825734122	141.41602935882	131.416024659896	103.981873202244	0.80848	6.2409e-05	0.0008867	Cdc23	chr18	-	34630951	34651735	4133	protein_coding	CDC23_cell_division_cycle_23	197	220	272	334	129	113	88	2.56217616622	2.61635221518	2.85327306515	3.69582737566	1.68768789993	1.6646397944	1.21603847823
ENSMUSG00000024411	134.902271253784	37.5739026331496	123.695862787833	266.057799968035	23.0212140816684	26.7483943998019	12.9977341502805	2.0977	2.2003e-07	6.4343e-06	Aqp4	chr18	-	15389394	15403684	5082	protein_coding	aquaporin_4	128	39	159	326	21	23	11	1.35389029476	0.377197564048	1.35644535134	2.93368551045	0.223435648998	0.275549996371	0.123619810865
ENSMUSG00000024436	170.735687055571	158.966511140248	171.151508259895	234.228799358362	46.0424281633369	55.8227361387169	56.7173853830421	1.6855	8.8356e-13	7.569e-11	Mrps18b	chr17	-	35910379	35916389	1079	protein_coding	mitochondrial_ribosomal_protein_S18B	162	165	220	287	42	48	48	8.07052404882	7.51625373403	8.83977221289	12.1644105321	2.10472653977	2.70848869383	2.54067926389
ENSMUSG00000024442	301.422262332674	294.810620660097	368.753704159956	498.654342884875	233.500885685494	218.639049876641	159.517646389806	0.79542	0.00044612	0.0044377	0610009O20Rik	chr18	+	38250249	38262629	2404	protein_coding	RIKEN_cDNA_0610009O20_gene	286	306	474	611	213	188	135	6.39498803004	6.25642000801	8.54837796701	11.6235118691	4.79085439402	4.76135562709	3.20722446074
ENSMUSG00000024471	10.5392399417019	11.5612008101999	3.11184560472537	4.89676932456506	0	0	1.18161219548004	1.284	0.0071499	0.041401	Myot	chr18	+	44334074	44355724	2209	protein_coding	myotilin	10	12	4	6	0	0	1	0.243339409729	0.267008116516	0.0785062283856	0.124218462931	0.0	0.0	0.025854392313
ENSMUSG00000024479	2668.53555323892	2233.23862317027	2445.91064531414	2648.33607636894	1639.98744124648	1556.05876986673	1544.36713949242	0.65109	4.3887e-08	1.5364e-06	Mal2	chr15	+	54571366	54602846	2775	protein_coding	mal_T_cell_differentiation_protein_2	2532	2318	3144	3245	1496	1338	1307	49.0465969882	41.0572046339	49.1201164627	53.4788833079	29.1498576137	29.3562353173	26.8994035581
ENSMUSG00000024515	3098.53654286035	2697.61352237997	2749.31559177486	2481.02979111296	2215.51779328819	1727.01589929156	2282.87476166744	0.40004	0.0058905	0.035521	Smad4	chr18	-	73639009	73703780	3384	protein_coding	SMAD_family_member_4	2940	2800	3534	3040	2021	1485	1932	46.7008883838	40.6692918211	45.2768316749	41.0841064436	32.292657826	26.7179623563	32.6066977721
ENSMUSG00000024516	1157.20854559887	870.94379436839	1213.61978584289	1505.75656730376	726.812616006961	691.969333386179	617.983178236063	0.77553	2.7942e-05	0.00044182	Sec11c	chr18	+	65800549	65817665	2768	protein_coding	SEC11_homolog_C_(S._cerevisiae)	1098	904	1560	1845	663	595	523	21.3228091831	16.0524482226	24.4342127227	30.4832242664	12.9513569867	13.0875427797	10.7910984176
ENSMUSG00000024535	18.9706318950634	12.5246342110499	29.562533244891	40.8064110380421	10.9624828960326	2.32594733911321	1.18161219548004	1.4669	0.0016139	0.01265	Snx24	chr18	+	53245662	53390823	1880	protein_coding	sorting_nexing_24	18	13	38	50	10	2	1	0.514662851577	0.339879081648	0.876325774354	1.21630578287	0.28761397371	0.0647708178334	0.0303789109678
ENSMUSG00000024571	334.09390615195	261.090451630347	342.303016519791	439.076982769334	256.522099767163	223.290944554868	202.055685427087	0.57127	0.0050522	0.031362	Gm16286	chr18	+	80206765	80212741	1755	protein_coding	predicted_gene_16286	317	271	440	538	234	192	171	9.70935337214	7.58981347876	10.8696458321	14.019604798	7.20952360766	6.6608758989	5.56479333215
ENSMUSG00000024579	24.2402518659143	26.0127018229497	38.1201086578858	48.9676932456506	10.9624828960326	20.9335260520189	9.45289756384035	1.0418	0.0081597	0.04564	Pcyox1l	chr18	-	61696837	61707635	2017	protein_coding	prenylcysteine_oxidase_1_like	23	27	49	60	10	18	8	0.612957133867	0.657955920234	1.05324648819	1.36042927425	0.268078468307	0.543342705871	0.226523956845
ENSMUSG00000024587	3371.50285735043	2551.17164545077	3291.55468839826	3517.51263147923	1744.13102875878	1892.15816036859	1538.45907851502	0.86196	1.0379e-08	4.141e-07	Nars	chr18	-	64499665	64516557	2632	protein_coding	asparaginyl-tRNA_synthetase	3199	2648	4231	4310	1591	1627	1302	65.3335897696	49.4505389123	69.6942547235	74.889684631	32.6852737266	37.6364716482	28.2523872
ENSMUSG00000024597	510.099213178371	94.4164732832989	841.754236078213	1360.48574400833	88.796111457864	174.44605043349	152.427973216926	1.2944	0.0068539	0.040137	Slc12a2	chr18	+	57878678	57946821	6520	protein_coding	solute_carrier_family_12_member_2	484	98	1082	1667	81	150	129	3.99030352681	0.738783883941	7.19481287197	11.6928026726	0.671746256388	1.40071860652	1.12998366379
ENSMUSG00000024608	4720.52556988827	2774.68819444797	4909.71440285545	5042.85627608125	2272.52270434756	2060.7893424543	1585.72356633422	1.0885	1.8725e-07	5.5426e-06	Rps14	chr18	+	60774510	60778546	683	protein_coding	ribosomal_protein_S14	4479	2880	6311	6179	2073	1772	1342	352.507632582	207.257720427	400.605875336	413.740569629	164.114302035	157.961135943	112.217829012
ENSMUSG00000024619	1220.44398524908	811.210923515691	1219.06551565116	1458.42113049963	733.39010574458	918.749198949716	758.595029498188	0.52793	0.0068916	0.040274	Cdx1	chr18	-	61018862	61036199	1750	protein_coding	caudal_type_homeobox_1	1158	842	1567	1787	669	790	642	35.5695750602	23.6490105972	38.8213635822	46.7000257817	20.6707341151	27.4850338989	20.9520745038
ENSMUSG00000024620	37.9412637901268	20.2321014178498	33.4523402507977	48.1515650248897	14.2512277648424	4.65189467822641	4.72644878192017	1.573	0.00018509	0.0021512	Pdgfrb	chr18	+	61045150	61085061	5423	protein_coding	platelet_derived_growth_factor_receptor_beta_polypeptide	36	21	43	59	13	4	4	0.356837971958	0.19033498551	0.343770565907	0.497557209795	0.129619869398	0.0449084040298	0.0421260207409
ENSMUSG00000024664	70.6129076094026	56.8425706501493	73.9063331122276	130.580515321735	15.3474760544456	17.444605043349	12.9977341502805	2.0567	3.5686e-09	1.5654e-07	Fads3	chr19	+	10041548	10059671	3269	protein_coding	fatty_acid_desaturase_3	67	59	95	160	14	15	11	1.1017119198	0.887107036647	1.25993610874	2.23838959613	0.23156928076	0.279372447676	0.192179834449
ENSMUSG00000024665	546.986552974328	114.648574701149	616.145429735623	1050.3570201192	21.9249657920652	44.1929994431509	54.354160992082	2.2628	1.3583e-06	3.1399e-05	Fads2	chr19	-	10064164	10101503	1508	protein_coding	fatty_acid_desaturase_2	519	119	792	1287	20	38	46	18.5001045366	3.87868537779	22.7700339415	39.0308331565	0.717127679807	1.53422653383	1.74215399237
ENSMUSG00000024713	4333.73546402782	5928.00571542998	4264.00643987494	4007.18956393574	2684.71206123838	2910.92309490018	3117.09297167635	0.65488	4.2348e-05	0.00063188	Pcsk5	chr19	-	17432832	17837632	6675	protein_coding	proprotein_convertase_subtilisin/kexin_type_5	4112	6153	5481	4910	2449	2503	2638	33.1138747723	45.3079672721	35.599866549	33.6403757918	19.8383408035	22.8305731258	22.5711440015
ENSMUSG00000024727	157.034675131358	135.844109519848	129.141592596103	82.4289502968451	73.4486354034183	26.7483943998019	31.9035292779612	1.309	6.6917e-05	0.00093974	Trpm6	chr19	+	18749983	18892510	6508	protein_coding	transient_receptor_potential_cation_channel_subfamily_M_member_6	149	141	166	101	67	23	27	1.23068495172	1.06490410575	1.10586059126	0.709748439002	0.55666650474	0.215172876699	0.236944302508
ENSMUSG00000024732	55.85797169102	32.7567356288996	66.9046805015955	104.464412257388	12.0587311856358	20.9335260520189	23.6322439096009	1.4489	0.00012121	0.0015126	Ccdc86	chr19	-	10941481	10949266	3745	protein_coding	coiled-coil_domain_containing_86	53	34	86	128	11	18	20	0.760732925844	0.446237463262	0.995603620248	1.56310720208	0.158821281077	0.292636111547	0.305005888488
ENSMUSG00000024735	394.16757381965	268.797918837147	564.799977257655	517.425291962374	275.158320690418	248.876365285113	230.414378118608	0.74544	0.0015896	0.012507	Prpf19	chr19	+	10895231	10909559	6035	protein_coding	PRP19/PSO4_pre-mRNA_processing_factor_19_homolog_(S._cerevisiae)	374	279	726	634	251	214	195	3.33121369972	2.27230101212	5.21553884315	4.80443807363	2.24886962575	2.15895571092	1.84538670436
ENSMUSG00000024778	457.403013469862	685.001148004342	571.023668467105	463.560829392159	327.778238591374	310.513969771613	306.037558629331	0.76097	2.7572e-05	0.00043645	Fas	chr19	+	34290659	34327770	1486	protein_coding	Fas_(TNF_receptor_superfamily_member_6)	434	711	734	568	299	267	259	15.6992565373	23.5174226554	21.4149511679	17.4807532595	10.8797824295	10.9395557603	9.95430641214
ENSMUSG00000024792	318.285046239397	325.640489487296	291.735525443003	314.209364992925	230.212140816684	184.9128134595	191.421175667767	0.60801	0.00019515	0.0022395	Zfpl1	chr19	-	6080762	6084944	1287	protein_coding	zinc_finger_like_protein_1	302	338	375	385	210	159	162	12.6135276099	12.9085388585	12.632594588	13.6808411133	8.8228435758	7.52186980061	7.18896746259
ENSMUSG00000024807	1355.34625650286	1716.83832031468	1437.67266938312	1579.20810717223	903.308590633085	1167.62556423483	976.011673466516	0.57015	0.00011184	0.0014163	Syvn1	chr19	+	6046576	6053712	4080	protein_coding	synovial_apoptosis_inhibitor_1_synoviolin	1286	1782	1848	1935	824	1004	826	16.9429477533	21.4677470621	19.6372939776	21.6895940045	10.9203078175	14.9823791761	11.5624517803
ENSMUSG00000024818	4454.93672335739	5971.36021846823	4767.34746643927	5103.24976441755	4535.17917408868	2971.39772571712	3523.56756692149	0.44988	0.0081625	0.04564	Slc25a45	chr19	+	5877808	5885766	2599	protein_coding	solute_carrier_family_25_member_45	4227	6198	6128	6253	4137	2555	2982	87.4246967295	117.215278964	102.223869191	110.030418725	86.0690626151	59.8538180802	65.5286785345
ENSMUSG00000024853	2407.16240268471	2249.61699098472	2189.1833829243	2123.56563041971	1795.65469837014	1707.24534690909	1768.87345663363	0.34691	0.0013618	0.011037	Sf3b2	chr19	-	5273923	5295455	3231	protein_coding	splicing_factor_3b_subunit_2	2284	2335	2814	2602	1638	1468	1497	37.9985747729	35.5213006837	37.7595641775	36.8299348586	27.4122554999	27.6628124249	26.4615264226
ENSMUSG00000024856	1047.60045020517	769.783287279141	979.45340408731	1093.61181581953	609.514049019412	679.176623021056	606.167056281262	0.6061	0.00012093	0.0015104	Cdk2ap2	chr19	+	4097182	4099019	1089	protein_coding	CDK2-associated_protein_2	994	799	1259	1340	556	584	513	49.0644201611	36.0626662517	50.1230728779	56.2739674602	27.6067157428	32.6506778309	26.90416611
ENSMUSG00000024889	529.069845073435	336.238256896646	507.230833570235	502.734983988679	301.468279640896	300.047206745604	296.584661065491	0.6225	0.00083532	0.0074181	Rce1	chr19	-	4622551	4625617	1446	protein_coding	RCE1_homolog_prenyl_protein_peptidase_(S._cerevisiae)	502	349	652	616	275	258	251	18.6613728602	11.8630419753	19.548756664	19.482426017	10.2832935275	10.8632218126	9.91369329701
ENSMUSG00000024891	4.21569597668075	1.92686680169998	14.7812666224455	23.6677184020644	0	1.1629736695566	1.18161219548004	1.3245	0.0058207	0.035275	Slc29a2	chr19	+	5024006	5031971	2472	protein_coding	solute_carrier_family_29_(nucleoside_transporters)_member_2	4	2	19	29	0	1	1	0.08698005762	0.0397667832648	0.333230674714	0.536512874451	0.0	0.0246296799205	0.023103702516
ENSMUSG00000024906	84.3139195336151	79.9649722705491	98.0231365488492	98.751514712062	53.7161661905597	45.3559731127075	64.9886707514024	0.67381	0.0070866	0.0411	Mus81	chr19	-	5482345	5488402	2070	protein_coding	MUS81_endonuclease_homolog_(yeast)	80	83	126	121	49	39	55	2.07743673852	1.97081872539	2.63900393375	2.67328733804	1.27995165498	1.14710057091	1.51747796815
ENSMUSG00000024909	35.8334158017864	44.3179364390995	22.5608806342589	29.3806159473903	6.57748973761955	3.48892100866981	9.45289756384035	1.7474	2.2688e-05	0.00036876	Efemp2	chr19	+	5473973	5481853	1781	protein_coding	epidermal_growth_factor-containing_fibulin-like_extracellular_matrix_protein_2	34	46	29	36	6	3	8	1.02617909641	1.26950040949	0.705949957413	0.924419712349	0.182160899688	0.102556825542	0.256540606937
ENSMUSG00000024935	730.369327959941	269.761352237997	854.201618497114	852.853990695081	152.378512254853	395.411047649245	148.883136630485	1.1373	0.0072841	0.041945	Slc1a1	chr19	+	28835049	28913960	3800	protein_coding	solute_carrier_family_1_(neuronal/epithelial_high_affinity_glutamate_transporter_system_Xag)_member_1	693	280	1098	1045	139	340	126	9.80297294662	3.62170746112	12.5273318314	12.5766017949	1.97787588447	5.44756667883	1.89372537633
ENSMUSG00000024972	10.5392399417019	14.4515010127498	33.4523402507977	35.0935134927162	0	5.81486834778301	2.36322439096009	1.7435	0.00022905	0.0025758	Lgals12	chr19	-	7596660	7607193	2757	protein_coding	lectin_galactose_binding_soluble_12	10	15	43	43	0	5	2	0.19497161991	0.267419717711	0.676194334028	0.713283710462	0.0	0.110418151548	0.0414307962419
ENSMUSG00000024982	335.14783014612	256.273284626097	478.446261726526	515.793035520853	242.27087200232	237.246628589547	245.775336659849	0.6709	0.0040229	0.026283	Zdhhc6	chr19	-	55298301	55316032	2284	protein_coding	zinc_finger_DHHC_domain_containing_6	318	266	615	632	221	204	208	7.48409318901	5.72432746701	11.6739775591	12.6546924604	5.23195506992	5.43802628185	5.20112493207
ENSMUSG00000024991	1411.20422819388	1234.15818648884	1443.11839919139	1633.07256974245	897.827349185069	1195.53693230419	1042.1819564134	0.4415	0.0039823	0.026171	Eif3a	chr19	-	60761116	60790693	5176	protein_coding	eukaryotic_translation_initiation_factor_3_subunit_A	1339	1281	1855	2001	819	1028	882	13.9057518626	12.1644869033	15.5377984701	17.6800479075	8.55573778208	12.0922211532	9.73205081343
ENSMUSG00000024993	563.849336881051	639.719778164393	546.906865030484	488.860804235745	449.461798737336	354.706969214764	406.474595245135	0.4581	0.003934	0.025912	Fam45a	chr19	+	60811585	60836227	3906	protein_coding	family_with_sequence_similarity_45_member_A	535	664	703	599	410	305	344	7.3625746162	8.35554482655	7.80302366411	7.01334494729	5.67570022876	4.75417139602	5.02986413238
ENSMUSG00000024998	345.687070087822	339.128557099196	336.857286711521	304.415826343794	137.031036200407	263.995022989349	197.329236645167	0.69601	0.0011438	0.0095562	Plce1	chr19	+	38481109	38785030	9439	protein_coding	phospholipase_C_epsilon_1	328	352	433	373	125	227	167	1.86791032946	1.83297106988	1.98884871099	1.80723014552	0.716064030319	1.46422259872	1.01046327868
ENSMUSG00000025007	850.516663295342	699.452649017092	1259.51950851259	1457.60500227887	472.483012819005	629.168755230122	499.821958688058	0.9367	6.6753e-05	0.00093834	Aldh18a1	chr19	-	40550257	40588463	3527	protein_coding	aldehyde_dehydrogenase_18_family_member_A1	807	726	1619	1786	431	541	423	12.2991823693	10.1174273399	19.9012899431	23.1582965751	6.60753758485	9.33897127899	6.84959601872
ENSMUSG00000025016	7220.43328405996	6175.60809944843	8442.43712561993	8973.32978726547	4788.41252898703	4678.64307262621	4637.82786725917	0.69511	3.0139e-06	6.4168e-05	Tm9sf3	chr19	-	41210842	41264004	6144	protein_coding	transmembrane_9_superfamily_member_3	6851	6410	10852	10995	4368	4023	3925	59.9391978513	51.2797330369	76.5770119337	81.8417002454	38.4414051736	39.866311871	36.4853489634
ENSMUSG00000025026	847.354891312832	486.533867429244	991.900786506212	996.492557548989	457.135536764559	554.7384403785	368.663004989774	0.79762	0.0007712	0.0069327	Add3	chr19	+	53140445	53247399	4520	protein_coding	adducin_3_(gamma)	804	505	1275	1221	417	477	312	9.56149451101	5.49151123411	12.2295812828	12.3540070728	4.9884480272	6.42520780977	3.94226858789
ENSMUSG00000025037	34154.5148790733	23661.9243248757	33257.8499005024	31464.1912949928	16706.8239335537	13632.3773545425	14768.9708313051	0.99952	1.2851e-10	7.4559e-09	Maoa	chrX	+	16619698	16687818	4167	protein_coding	monoamine_oxidase_A	32407	24560	42750	38553	15240	11722	12499	418.045444076	289.696864764	444.787380072	423.121695572	197.755831139	171.27163788	171.309646122
ENSMUSG00000025130	75445.1491226729	88526.0414705021	82513.6980548979	90236.0328566434	71328.4912113256	54352.7374203974	64660.1825610589	0.39991	0.0029338	0.020414	P4hb	chr11	-	120560298	120573253	2861	protein_coding	prolyl_4-hydroxylase_beta_polypeptide	71585	91886	106064	110566	65066	46736	54722	1344.96919555	1578.59390415	1607.27423086	1767.3979906	1229.71390175	994.582735312	1092.38104161
ENSMUSG00000025151	114.877715364551	82.855272473099	91.0214839382171	132.212771763257	65.7748973761955	66.2894991647264	46.0828756237217	0.7571	0.004277	0.027621	Maged1	chrX	-	94535474	94542143	2884	protein_coding	melanoma_antigen_family_D_1	109	86	117	162	60	57	39	2.03160563155	1.46569001176	1.75885664398	2.56891878801	1.12492566694	1.2033357904	0.772323769819
ENSMUSG00000025153	610.221992624539	315.042722077946	504.11898796551	797.357271683344	304.757024509706	338.425337840971	349.757209862093	0.69638	0.0054536	0.03344	Fasn	chr11	-	120805940	120824178	9587	protein_coding	fatty_acid_synthase	579	327	648	977	278	291	296	3.24641474681	1.67650154644	2.93043515986	4.66060667517	1.56794166287	1.84806608012	1.76335207837
ENSMUSG00000025155	393.11364982548	317.933022280496	413.875465428474	465.193085833681	249.944610029543	287.254496380481	258.77307081013	0.56464	0.0013494	0.01096	Dus1l	chr11	-	120789201	120796403	3062	protein_coding	dihydrouridine_synthase_1-like_(S._cerevisiae)	373	330	532	570	228	247	219	6.54804735539	5.29721605422	7.53262389974	8.51334602824	4.02621991153	4.91132870169	4.08478289473
ENSMUSG00000025157	138.064043236295	97.3067734858489	137.699168009098	148.535336178473	85.5073665890542	88.3859988863018	69.7151195333226	0.64128	0.0062594	0.037344	Zdhhc16	chr19	+	41933472	41944095	1830	protein_coding	zinc_finger_DHHC_domain_containing_16	131	101	177	182	78	76	59	3.847940713	2.71274653314	4.19335870972	4.54831897997	2.30468377622	2.52853946777	1.8413272156
ENSMUSG00000025207	3059.54135507606	3229.42875964916	3808.89902018385	3778.6736621227	2120.1441920927	3048.15398790786	2401.03598121545	0.44688	0.0049978	0.031131	Sema4g	chr19	+	44989101	45003397	4552	protein_coding	sema_domain_immunoglobulin_domain_(Ig)_transmembrane_domain_(TM)_and_short_cytoplasmic_domain_(semaphorin)_4G	2903	3352	4896	4630	1934	2621	2032	34.2809578852	36.1943423274	46.6314579105	46.5167489298	22.9732293342	35.0567782796	25.4947936122
ENSMUSG00000025227	129.632651282933	99.2336402875489	117.472171578383	219.538491384667	69.0636422450053	54.6597624691603	70.8967317288026	1.0149	0.00043421	0.0043509	Tmem180	chr19	+	46341121	46375252	2278	protein_coding	transmembrane_protein_180	123	103	151	269	63	47	60	2.90241532042	2.22240107281	2.87384317757	5.40044039081	1.49539065172	1.2561785478	1.5042761884
ENSMUSG00000025232	2372.38291087709	1870.02423104983	2621.72992198112	2845.83910579306	1639.98744124648	1187.39611661729	1441.56687848565	0.74447	2.1919e-05	0.00035666	Hexa	chr9	+	59539667	59565105	1865	protein_coding	hexosaminidase_A	2251	1941	3370	3487	1496	1021	1220	64.8791012312	51.1547106315	78.3413232115	85.5074052327	43.3731125351	33.3314448834	37.3603593543
ENSMUSG00000025236	66.3972116327219	23.1224016203997	119.028094380745	134.661156425539	18.6362209232554	30.2373154084717	16.5425707367206	1.5074	0.00022393	0.0025261	Adpgk	chr9	+	59291572	59316199	2470	protein_coding	ADP-dependent_glucokinase	63	24	153	165	17	26	14	1.37104516736	0.477587797071	2.68555663472	3.05504497042	0.372151522258	0.64089019751	0.323713739543
ENSMUSG00000025260	405.760737755523	342.018857301746	443.437998673365	531.299471715309	266.388334373592	262.832049319792	220.961480554768	0.75416	6.1198e-05	0.00087204	Hsd17b10	chrX	+	152001845	152004442	1001	protein_coding	hydroxysteroid_(17-beta)_dehydrogenase_10	385	355	570	651	243	226	187	20.6744906189	17.4314377232	24.6876991376	29.7425039269	13.1262305444	13.7461663742	10.6693405992
ENSMUSG00000025289	185.490622973953	53.9522704475994	198.380157301242	287.277133707817	30.6949521088912	46.5189467822641	22.4506317141208	1.9784	1.5158e-07	4.6181e-06	Prdx4	chrX	-	155323918	155340754	1025	protein_coding	peroxiredoxin_4	176	56	255	352	28	40	19	9.22989942167	2.68536358093	10.7858941264	15.7054149243	1.47707312937	2.37598317126	1.05866799977
ENSMUSG00000025290	4239.93622854667	2064.63777802153	3997.94364067092	4239.78610685258	1669.58614506576	1759.57916203914	1195.7915418258	1.1617	5.5827e-07	1.4702e-05	Rps24	chr14	+	24490681	24496146	837	protein_coding	ribosomal_protein_S24	4023	2143	5139	5195	1523	1513	1012	258.364440831	125.844907573	266.190773133	283.851184205	98.3880327461	110.057768864	69.0534060345
ENSMUSG00000025362	5214.81592315409	3173.54962239986	4319.24169935881	5388.89464168385	1888.83580298641	1959.61063320288	1506.55554923706	1.2874	1.4515e-11	1.0569e-09	Rps26	chr10	-	128624530	128626506	447	protein_coding	ribosomal_protein_S26	4948	3294	5552	6603	1723	1685	1275	595.018315244	362.205470057	538.495120365	675.560721184	208.422972752	229.508944891	162.904361498
ENSMUSG00000025364	694.535912158154	531.815237269194	690.051762847851	834.083041617582	383.686901361141	474.493257179094	294.221436674531	0.80165	7.6822e-05	0.0010456	Pa2g4	chr10	-	128557766	128565934	2432	protein_coding	proliferation-associated_2G4	659	552	887	1022	350	408	249	14.5656546984	11.1561524472	15.8124762842	19.2184315705	7.78166096632	10.2141875228	5.84744070816
ENSMUSG00000025396	2849.81048023619	3296.86909770866	2665.29576044728	3564.84806828336	2643.05462623346	1666.54126847461	2216.70447872056	0.49052	0.0056584	0.034378	Hsd17b6	chr10	-	127990941	128000678	1392	protein_coding	hydroxysteroid_(17-beta)_dehydrogenase_6	2704	3422	3426	4368	2411	1433	1876	104.418059517	120.83137095	106.705784058	143.507305747	93.6538869508	62.6778642514	76.9703832716
ENSMUSG00000025481	153.872903148848	142.588143325798	89.4655611358544	124.867617776409	87.6998631682607	32.5632627475849	49.6277122101618	1.0317	0.00085863	0.0075737	Urah	chr7	+	140835018	140837971	890	protein_coding	urate_(5-hydroxyiso-)_hydrolase	146	148	115	153	80	28	42	8.81801869543	8.17354845961	5.60205891234	7.86198191876	4.86035299393	1.91546957907	2.69518967418
ENSMUSG00000025492	114.877715364551	39.5007694348495	153.258396032725	240.757825124449	17.5399726336521	59.3116571473867	43.7196512327616	1.3659	0.00072573	0.0065931	Ifitm3	chr7	-	141009586	141010770	678	protein_coding	interferon_induced_transmembrane_protein_3	109	41	197	295	16	51	37	8.64181510531	2.97230311021	12.5972680403	19.8986190908	1.27602187746	4.57981269459	3.11675080667
ENSMUSG00000025494	606.006296647858	467.265199412245	616.145429735623	656.167089491718	447.26930215813	357.032916553877	458.465531846257	0.46319	0.0070581	0.040967	Sigirr	chr7	-	141091175	141100546	1990	protein_coding	single_immunoglobulin_and_toll-interleukin_1_receptor_(TIR)_domain	575	485	792	804	408	307	388	15.5318409423	11.9791939175	17.2548799918	18.4770906224	11.0860011253	9.39274503034	11.1354737771
ENSMUSG00000025508	1639.90573492881	917.18859760919	1702.17954578478	2059.90762920037	835.341196677683	944.334619679962	610.893505063182	0.9233	0.00010788	0.0013793	Rplp2	chr7	+	141447370	141451585	964	protein_coding	ribosomal_protein_large_P2	1556	952	2188	2524	762	812	517	86.7642315849	48.5398966781	98.4034039435	119.741014448	42.7411072798	51.2845122779	30.629757577
ENSMUSG00000025512	649.217180408836	565.535406298943	661.267191004141	910.799094369101	482.349247425434	312.839917110726	433.651675741176	0.73021	0.00038404	0.0039303	Chid1	chr7	-	141493136	141539857	6759	protein_coding	chitinase_domain_containing_1	616	587	850	1116	440	269	367	4.89898863371	4.26868971677	5.45225698062	7.55113725973	3.51996270236	2.42313197179	3.10108498466
ENSMUSG00000025515	22684.6600505191	17258.9459428267	20460.3848510693	20858.6050662056	6565.43100643392	11094.76880757	8853.82018073197	1.158	1.1001e-10	6.5932e-09	Muc2	chr7	+	141690340	141754693	2926	protein_coding	mucin_2	21524	17914	26300	25558	5989	9540	7493	395.41835742	300.924246097	389.69179756	399.469071862	110.674564814	198.509496242	146.255248864
ENSMUSG00000025534	421.569597668075	379.592759934896	398.316237404847	493.75757356031	279.543313848831	191.890655476839	225.687929336688	0.83248	5.656e-06	0.00010983	Gusb	chr5	-	129989011	130003049	2687	protein_coding	glucuronidase_beta	400	394	512	605	255	165	191	8.00203581826	7.2072151773	8.26118090379	10.2971804796	5.13145288413	3.73872491476	4.05971691489
ENSMUSG00000025538	29.5098718367653	12.5246342110499	31.896417448435	66.9225141023891	4.38499315841304	13.9556840346792	5.90806097740022	1.433	0.0013951	0.011237	Sumf2	chr5	+	129846990	129864050	2161	protein_coding	sulfatase_modifying_factor_2	28	13	41	82	4	12	5	0.696484459535	0.295683791531	0.822562540335	1.73536047651	0.100085936247	0.338091080593	0.132143342479
ENSMUSG00000025544	10861.740683918	11066.9594755638	12129.9741672195	12691.6099610519	9292.89675096682	7904.73203197623	9215.39351254886	0.40228	0.00086979	0.0076171	Tm9sf2	chr14	+	122107038	122159604	3107	protein_coding	transmembrane_9_superfamily_member_2	10306	11487	15592	15551	8477	6797	7799	178.302343363	181.720658079	217.570700884	228.900997176	147.526066033	133.193567391	143.359909263
ENSMUSG00000025572	1635.69003895213	1695.64278549598	1670.28312833634	1895.04972860668	1229.99058093486	1083.89146002675	1325.76888332861	0.49822	0.00010325	0.0013377	Tmc6	chr11	-	117765988	117782198	2865	protein_coding	transmembrane_channel-like_gene_family_6	1552	1760	2147	2322	1122	932	1122	29.1189195621	30.1944396659	32.4898163183	37.0653585502	21.1756164602	19.8060796117	22.366512963
ENSMUSG00000025575	3817.31270688442	3498.22667848631	4156.64776651191	4286.30541543595	3023.45278272579	2681.81728199753	2646.8113178753	0.49245	8.4656e-05	0.001129	Cant1	chr11	-	118406289	118419086	4182	protein_coding	calcium_activated_nucleotidase_1	3622	3631	5343	5252	2758	2306	2240	46.5556702669	42.675749135	55.3912267567	57.4342964451	35.6597311871	33.5724092703	30.5910257933
ENSMUSG00000025578	120.147335335401	167.637411747898	142.366936416186	181.996593229668	92.0848563266737	83.7341042080754	88.6209146610033	0.7527	0.00072472	0.0065887	Cbx8	chr11	-	119036305	119040969	3580	protein_coding	chromobox_8	114	174	183	223	84	72	75	1.71170922331	2.38893951845	2.21619464429	2.84873763358	1.26871504827	1.22449412038	1.19648783421
ENSMUSG00000025579	388.8979538488	472.082366416495	430.212654853282	606.383268025306	209.383423314222	263.995022989349	252.865009832729	0.93169	1.4042e-06	3.2409e-05	Gaa	chr11	+	119267887	119285454	3633	protein_coding	glucosidase_alpha_acid	369	490	553	743	191	227	214	5.45970445906	6.62932964945	6.59932582938	9.35306672031	2.84273123258	3.80423812532	3.36417381243
ENSMUSG00000025609	2065.69102857357	2750.60235942672	2133.94812344042	1900.762626152	1251.91554672692	1144.3660908437	1280.86761990037	0.82978	7.6796e-08	2.5076e-06	Mkln1	chr6	+	31398735	31516811	11395	protein_coding	muskelin_1_intracellular_mediator_containing_kelch_motifs	1960	2855	2743	2329	1142	984	1084	9.24591524299	12.3148950811	10.4364144159	9.3472912618	5.41900567789	5.25760558694	5.43306627815
ENSMUSG00000025722	61.1275916618709	82.855272473099	91.7994453393984	72.635411647715	25.213710660875	40.7040784344811	38.9932024508414	1.0315	0.00037197	0.003831	Wdr73	chr7	-	80890723	80901269	3142	protein_coding	WD_repeat_domain_73	58	86	118	89	23	35	33	0.992270269042	1.3453373628	1.62822967087	1.29543146779	0.395812483234	0.678217666047	0.59984329613
ENSMUSG00000025724	1115.05158583206	918.152031010039	1343.53933984018	1505.75656730376	716.946381400531	660.56904430815	589.624485544542	0.86337	2.5683e-06	5.5492e-05	Sec11a	chr7	-	80904889	80947780	2927	protein_coding	SEC11_homolog_A_(S._cerevisiae)	1058	953	1727	1845	654	568	499	19.4299244259	16.0032839569	25.5805249774	28.8273197025	12.0815556186	11.8149761044	9.7366122163
ENSMUSG00000025731	500.61389723084	437.398763985895	525.123945797406	493.75757356031	304.757024509706	339.588311510528	256.409846419169	0.68494	1.673e-05	0.00028297	0610011F06Rik	chr17	+	25875464	25886007	1026	protein_coding	RIKEN_cDNA_0610011F06_gene	475	454	675	605	278	292	217	24.8859609302	21.7494072401	28.5230688328	26.9673722697	14.6509324775	17.3277720067	12.0793182441
ENSMUSG00000025736	217.108342799059	200.394147376798	238.056188761491	270.9545692926	145.801022517233	122.112235303443	111.071546375124	0.83677	2.3722e-05	0.00038425	Jmjd8	chr17	+	25828867	25831842	2265	protein_coding	jumonji_domain_containing_8	206	208	306	332	133	105	94	4.88885526511	4.51371424988	5.857240519	6.70348271467	3.17505509874	2.82246345261	2.37022567162
ENSMUSG00000025747	64.2893636443815	21.1955348186998	73.9063331122276	140.374053970865	33.983696977701	26.7483943998019	27.177080496041	1.0501	0.0091243	0.04986	Tyms	chr5	-	30058202	30073617	3884	protein_coding	thymidylate_synthase	61	22	95	172	31	23	23	0.844226110236	0.278408437316	1.06043541181	2.02525560221	0.431569062508	0.360541988043	0.338203941876
ENSMUSG00000025794	2207.97076778654	1210.07235146759	2623.28584478349	2719.33923157513	843.014934704906	1224.6112740431	750.323744129828	1.1341	5.3288e-06	0.00010419	Rpl14	chr9	+	120571517	120574653	935	protein_coding	ribosomal_protein_L14	2095	1256	3372	3332	769	1053	635	120.442727702	66.0263001163	156.356446972	162.976129044	44.4715801146	68.5683966929	38.7875335972
ENSMUSG00000025816	128.578727288763	143.551576726648	142.366936416186	135.4772846463	87.6998631682607	103.504656590538	72.0783439242827	0.61477	0.0039772	0.026149	Sec61a2	chr2	-	5870987	5895432	2448	protein_coding	Sec61_alpha_subunit_2_(S._cerevisiae)	122	149	183	166	80	89	61	2.67890050013	2.99167069982	3.24100360561	3.10118226077	1.76704009992	2.21353211599	1.42314277361
ENSMUSG00000025821	229.755430729101	173.418012152998	253.615416785118	294.622287694664	145.801022517233	120.949261633887	120.524443938964	0.83468	0.00014297	0.0017496	Zfp282	chr6	+	47877204	47908485	5573	protein_coding	zinc_finger_protein_282	218	180	326	361	133	104	102	2.10269177872	1.58753165992	2.53611180119	2.96243462666	1.29041805107	1.13619148599	1.04530055036
ENSMUSG00000025823	1658.87636682388	1671.55695047473	2445.13268391296	2956.01641559577	669.807704947591	710.576912099084	567.173853830421	1.6623	3.0203e-15	3.3071e-13	Pdia4	chr6	-	47796142	47813512	2480	protein_coding	protein_disulfide_isomerase_associated_4	1574	1735	3143	3622	611	611	480	34.1162441164	34.386401629	54.945551661	66.7924511746	13.3216298113	15.0001901268	11.0540037328
ENSMUSG00000025857	135.956195247954	181.125479359798	136.143245206735	157.512746606843	95.3736011954835	115.134393286104	87.4393024655232	0.58755	0.006501	0.038501	Heatr2	chr5	+	139150223	139186510	3450	protein_coding	HEAT_repeat_containing_2	129	188	175	193	87	99	74	2.00992004452	2.67841388222	2.19916994479	2.55840226236	1.36354033449	1.74712240799	1.22501857792
ENSMUSG00000025876	25.2941758600845	15.4149344135998	35.7862244543418	49.7838214664114	3.28874486880978	11.629736695566	14.1793463457605	1.2196	0.0049756	0.031059	Unc5a	chr13	+	54949411	55006018	3995	protein_coding	unc-5_homolog_A_(C._elegans)	24	16	46	61	3	10	12	0.322925710793	0.196853042764	0.499207252263	0.698302614165	0.0406043257002	0.152401924314	0.17155149723
ENSMUSG00000025931	173.897459038081	207.138181182748	116.694210177201	65.2902576608674	64.6786490865923	43.0300257735943	70.8967317288026	1.0675	0.0013216	0.010799	Paqr8	chr1	+	20890606	20939650	5330	protein_coding	progestin_and_adipoQ_receptor_family_member_VIII	165	215	150	80	59	37	60	1.66404436689	1.98266885268	1.22012376996	0.686425477462	0.598539248853	0.422650852579	0.642915789337
ENSMUSG00000025935	4368.51495583543	4354.71897184195	4838.91991534795	5144.87230367635	2339.39385001335	2328.27328645232	2293.50927142676	0.99697	3.1568e-18	4.7395e-16	Tram1	chr1	-	13564698	13589910	2938	protein_coding	translocating_chain-associating_membrane_protein_1	4145	4520	6220	6304	2134	2002	1941	75.8369589516	75.6180678696	91.7864200045	98.1284704684	39.2744810553	41.4877149981	37.7314759817
ENSMUSG00000025962	103.284551428678	61.6597376543993	127.58566979374	192.606260099559	29.598703819288	62.8005781560566	22.4506317141208	1.3784	0.00014965	0.001807	Fastkd2	chr1	+	63730614	63754655	4486	protein_coding	FAST_kinase_domains_2	98	64	164	236	27	54	19	1.17428894554	0.701228627591	1.58498230019	2.40593200956	0.325441045598	0.732894942761	0.241893602267
ENSMUSG00000025967	2588.43732968198	1347.84332778913	2782.76793202566	2996.00669841305	1132.42448316017	1144.3660908437	903.933329542233	1.1234	1.1251e-06	2.6686e-05	Eef1b2	chr1	+	63176825	63180486	1939	protein_coding	eukaryotic_translation_elongation_factor_1_beta_2	2456	1399	3577	3671	1033	984	765	68.0861409469	35.4632748928	79.9799206637	86.583909586	28.8064900208	30.8975841481	22.5327229262
ENSMUSG00000025971	176.005307026421	188.832946566598	202.269964307149	234.228799358362	94.2773529058802	88.3859988863018	152.427973216926	0.79346	0.00064883	0.0060609	9430016H08Rik	chr1	+	57406328	57417953	4874	protein_coding	RIKEN_cDNA_9430016H08_gene	167	196	260	287	86	76	129	1.84178576667	1.97655762138	2.31274452252	2.69294192944	0.954071138067	0.949369558067	1.51159078537
ENSMUSG00000025980	1141.39968568631	625.268277151643	1756.63684386747	2431.24596964655	703.791401925292	675.687702012386	620.346402627023	1.0334	0.00058771	0.0055851	Hspd1	chr1	-	55077835	55088243	2423	protein_coding	heat_shock_protein_1_(chaperonin)	1083	649	2258	2979	642	581	525	24.0260960317	13.1652835042	40.4026974516	56.2273616433	14.3268081597	14.5992300667	12.3747359163
ENSMUSG00000025991	3644.46917184051	3387.43183738856	4904.26867304718	7550.00217025856	2278.00394579557	1540.9401121625	1028.00261006764	1.452	1.111e-07	3.5172e-06	Cps1	chr1	+	67123026	67231259	5555	protein_coding	carbamoyl-phosphate_synthetase_1	3458	3516	6304	9251	2078	1325	870	33.4617840246	31.1102668423	49.2007790102	76.1614553339	20.2268992665	14.5224218923	8.94468888909
ENSMUSG00000025995	68.5050596210623	22.1589682195497	83.2418699264037	111.809566244235	30.6949521088912	16.2816313737924	30.7219170824811	1.1487	0.0037249	0.02477	Wdr75	chr1	+	45795166	45823619	3226	protein_coding	WD_repeat_domain_75	65	23	107	137	28	14	26	1.08307157923	0.350430909687	1.43800121357	1.94216811802	0.469311828149	0.264223175043	0.460297944236
ENSMUSG00000026043	54.8040476968498	26.0127018229497	38.8980700590671	39.1741545965205	3.28874486880978	9.30378935645282	4.72644878192017	2.0789	3.9944e-07	1.0853e-05	Col3a1	chr1	+	45311538	45349706	5564	protein_coding	collagen_type_III_alpha_1	52	27	50	48	3	8	4	0.502370800085	0.238514933701	0.389603384489	0.394534269756	0.0291542561417	0.0875407171293	0.0410584849888
ENSMUSG00000026065	3.16177198251057	10.5977674093499	21.7829192330776	13.0580515321735	3.28874486880978	1.1629736695566	1.18161219548004	1.2933	0.0074819	0.042803	Slc9a4	chr1	+	40580227	40630731	3822	protein_coding	solute_carrier_family_9_(sodium/hydrogen_exchanger)_member_4	3	11	28	16	3	1	1	0.0421928379978	0.141462371865	0.317619521069	0.191452003918	0.0424422504375	0.0159300284572	0.0149430540606
ENSMUSG00000026110	8219.5532305333	7425.18122035086	9055.47070975083	7818.50835488888	5647.87118803599	6092.81905480704	6602.84894834248	0.40441	0.00092646	0.008022	Mgat4a	chr1	-	37439340	37541016	7251	protein_coding	mannoside_acetylglucosaminyltransferase_4_isoenzyme_A	7799	7707	11640	9580	5152	5239	5588	57.8161517137	52.2427929797	69.5977040747	60.4224346209	38.4189756171	43.9903814304	44.0137672648
ENSMUSG00000026142	460.564785452372	532.778670670044	470.666647714712	519.057548403896	376.013163333918	315.165864449839	322.580129366052	0.53928	0.00027186	0.0029436	Rhbdd1	chr1	+	82316452	82445366	3687	protein_coding	rhomboid_domain_containing_1	437	553	605	636	343	271	273	6.37112998134	7.37209506258	7.11413455348	7.88886627861	5.03024124782	4.47510662731	4.22882350559
ENSMUSG00000026192	196.029862915655	88.635872878199	307.29475346663	326.451288304337	54.8124144801629	161.653340068368	53.172548796602	1.1032	0.0032448	0.022133	Atic	chr1	+	71557150	71579631	2845	protein_coding	5-aminoimidazole-4-carboxamide_ribonucleotide_formyltransferase/IMP_cyclohydrolase	186	92	395	400	50	139	45	3.5143000574	1.58944128598	6.01942022047	6.42996097517	0.950288700482	2.97467664609	0.903358828778
ENSMUSG00000026245	275.074162478419	275.541952643097	323.631942891439	466.009214054441	177.592222915728	198.868497494179	184.331502494887	0.79887	0.00023741	0.0026494	Farsb	chr1	-	78417975	78488897	2036	protein_coding	phenylalanyl-tRNA_synthetase_beta_subunit	261	286	416	571	162	171	156	6.89081990864	6.90441985116	8.85840220255	12.8259325324	4.30234341027	5.11358607984	4.37599558381
ENSMUSG00000026271	261.373150554207	259.163584828647	444.993921475728	495.389830001832	202.805933576603	190.727681807283	187.876339081327	0.85292	0.00050483	0.0049176	Gpr35	chr1	+	92950865	92986391	4214	protein_coding	G_protein-coupled_receptor_35	248	269	572	607	185	164	159	3.16348162104	3.13759353749	5.8849304618	6.5875629197	2.37380493726	2.36949911656	2.15492740069
ENSMUSG00000026321	1131.91436973878	1560.76210937698	918.772414795166	857.750760019646	686.25142929164	697.784201733962	649.886707514024	0.687	0.00069677	0.0063979	Tnfrsf11a	chr1	+	105780718	105847981	5027	protein_coding	tumor_necrosis_factor_receptor_superfamily_member_11a_NFKB_activator	1074	1620	1181	1051	626	600	550	11.4842744389	15.8396310855	10.185464755	9.56146516912	6.73338240262	7.26690695406	6.24861626033
ENSMUSG00000026342	2222.72570370493	2182.17665292522	2179.84784611012	2283.52676168884	1884.450809828	1539.77713849294	1875.21855422683	0.32246	0.0080361	0.04521	Slc35f5	chr1	+	125560595	125595820	2733	protein_coding	solute_carrier_family_35_member_F5	2109	2265	2802	2798	1719	1324	1587	41.4806080716	40.7349800296	44.4496491335	46.8207854467	34.0097998945	29.495488124	33.1640335189
ENSMUSG00000026353	1420.68954414141	1593.51884500588	1450.8980132032	1548.19523478332	1155.44569724183	1144.3660908437	1201.6996028032	0.36027	0.0013462	0.010944	Ubxn4	chr1	+	128243964	128279378	4113	protein_coding	UBX_domain_protein_4	1348	1654	1865	1897	1054	984	1017	17.6172999565	19.7658606289	19.6589339964	21.0930429944	13.8563783415	14.5661112724	14.1218727483
ENSMUSG00000026365	30.5637958309355	95.3799066841489	18.6710736283522	17.9548208567385	15.3474760544456	2.32594733911321	10.6345097593204	1.3179	0.0044401	0.028498	Cfh	chr1	-	140085855	140183411	4365	protein_coding	complement_component_factor_h	29	99	24	22	14	2	9	0.357126367163	1.11478182529	0.238378362204	0.230499001968	0.173424966507	0.0278967096281	0.117757428081
ENSMUSG00000026380	1232.03714918495	1630.12931423818	758.512366151809	723.089603594107	554.701634539249	604.746308169434	538.8151611389	0.87248	0.00044355	0.0044212	Tfcp2l1	chr1	+	118627945	118685168	9269	protein_coding	transcription_factor_CP2-like_1	1169	1692	975	886	506	520	456	6.77937714825	8.97235419603	4.56049066893	4.37150979914	2.95179006269	3.4156840821	2.80971332339
ENSMUSG00000026389	80.0982235569343	9.63433400849989	91.7994453393984	171.386926359777	3.28874486880978	8.14081568689622	7.08967317288026	2.3871	1.8214e-07	5.4284e-06	Steap3	chr1	-	120190757	120272705	5158	protein_coding	STEAP_family_member_3	76	10	118	210	3	7	6	0.792027791061	0.0952922530346	0.991837461392	1.86195239658	0.0314490657566	0.0826273713346	0.0664354625275
ENSMUSG00000026398	191.814166938974	81.8918390722491	214.717346726051	208.928824514776	92.0848563266737	74.4303148516226	48.4461000146818	1.1282	0.00032576	0.0034105	Nr5a2	chr1	-	136843584	136960427	3699	protein_coding	nuclear_receptor_subfamily_5_group_A_member_2	182	85	276	256	84	64	41	2.64481453389	1.12946695047	3.2349277742	3.1650913608	1.2278993979	1.05342319569	0.633037701378
ENSMUSG00000026417	122581.899761935	156193.749812602	136847.300274804	160858.056183741	115406.442439693	98366.6389184366	118311.28429683	0.37264	0.0074638	0.042726	Pigr	chr1	+	130826684	130852249	3849	protein_coding	polymeric_immunoglobulin_receptor	116310	162122	175905	197099	105274	84582	100127	1624.34139	2070.29853454	1981.3906581	2341.89341947	1478.9076155	1337.94195769	1485.70759437
ENSMUSG00000026456	88.5296155102958	50.0985368441994	132.253438200828	172.203054580538	39.4649384257173	36.0521837562547	33.0851414734412	1.3697	7.5062e-05	0.0010245	Cyb5r1	chr1	+	134405559	134411740	2420	protein_coding	cytochrome_b5_reductase_1	84	52	170	211	36	31	28	1.86583006247	1.05615317934	3.04560371339	3.98747254503	0.804368336392	0.779926294077	0.660804079894
ENSMUSG00000026511	1178.28702548227	914.298297406639	912.548723585715	1073.20861030051	698.310160477276	662.894991647264	712.512153874466	0.54749	0.00014594	0.0017741	Srp9	chr1	+	182124737	182132407	1367	protein_coding	signal_recognition_particle_9	1118	949	1173	1315	637	570	603	43.9624062407	34.1221691041	37.2022610141	43.9934331589	25.1964148029	25.3871281603	25.1929397436
ENSMUSG00000026519	322.500742216078	237.004616609097	353.19447613633	510.896266196288	134.838539621201	168.631182085707	88.6209146610033	1.3235	8.4069e-07	2.0681e-05	Tmem63a	chr1	+	180942344	180975112	3306	protein_coding	transmembrane_protein_63a	306	246	454	626	123	145	75	4.9753855827	3.65738930803	5.95378080465	8.65968511642	2.01173185967	2.67037582296	1.29565228265
ENSMUSG00000026603	52.6961997085094	22.1589682195497	89.4655611358544	136.293412867061	24.1174623712717	25.5854207302453	17.7241829322007	1.3293	0.0011472	0.0095736	Smyd2	chr1	-	189880492	189922363	1708	protein_coding	SET_and_MYND_domain_containing_2	50	23	115	167	22	22	15	1.57358535156	0.661879458226	2.91910563933	4.47156163454	0.696470371934	0.784227466508	0.501572183426
ENSMUSG00000026605	46.3726557434883	15.4149344135998	98.8010979500305	98.751514712062	23.0212140816684	30.2373154084717	10.6345097593204	1.163	0.0068543	0.040137	Cenpf	chr1	-	189640599	189688086	11137	protein_coding	centromere_protein_F	44	16	127	121	21	26	9	0.212369733932	0.0706139809503	0.494396444958	0.496875710671	0.101957436312	0.142138707717	0.0461534680412
ENSMUSG00000026608	294.044794373483	291.920320457547	286.289795634734	316.657749655207	213.768416472635	222.127970885311	202.055685427087	0.47065	0.0022306	0.01639	Kctd3	chr1	-	188971098	189007840	3703	protein_coding	potassium_channel_tetramerisation_domain_containing_3	279	303	368	388	195	191	171	4.05003389008	4.02186834105	4.30857785102	4.79190975024	2.84740164089	3.14041388977	2.63737842234
ENSMUSG00000026615	1115.05158583206	1194.65741705399	928.885913010523	1202.97299740148	609.514049019412	644.287412934358	561.265792853021	0.85547	3.6797e-09	1.6092e-07	Eprs	chr1	+	185363095	185428355	4850	protein_coding	glutamyl-prolyl-tRNA_synthetase	1058	1240	1194	1474	556	554	475	11.7260595453	12.5666314851	10.6733911677	13.8990898187	6.19870380287	6.9546497103	5.59347783386
ENSMUSG00000026618	809.413627522705	568.425706501493	830.084815060493	885.499119525515	414.381853470032	414.018626362151	392.295248899374	0.89529	3.492e-07	9.6863e-06	Iars2	chr1	-	185284726	185329396	5471	protein_coding	isoleucine-tRNA_synthetase_2_mitochondrial	768	590	1067	1085	378	356	332	7.54575449969	5.300590208	8.4554659031	9.0697149914	3.73587999044	3.96178148049	3.46578341613
ENSMUSG00000026701	2512.55480210173	2598.37988209242	2527.59659243818	2944.59062050512	1468.97270806837	1168.78853790439	1161.52478815688	1.0408	4.2538e-14	4.2141e-12	Prdx6	chr1	-	161240112	161251219	2387	protein_coding	peroxiredoxin_6	2384	2697	3249	3608	1340	1005	983	53.6861175753	55.5350875068	59.0115647129	69.1265251566	30.3542992279	25.6342654408	23.5196659509
ENSMUSG00000026730	57.9658196793604	25.0492684220997	56.791182286238	71.8192834269542	15.3474760544456	11.629736695566	11.8161219548004	1.6333	1.6964e-05	0.00028626	Pter	chr2	+	12924041	13003453	3620	protein_coding	phosphotriesterase_related	55	26	73	88	14	10	10	0.816699491299	0.353023576518	0.874287214832	1.11174380507	0.209116016244	0.168189416474	0.157768929888
ENSMUSG00000026740	335.14783014612	539.522704475994	389.758661991853	472.538239820528	267.484582663195	283.765575371811	320.216904975092	0.55647	0.0040573	0.02646	Dnajc1	chr2	-	18195654	18392830	5497	protein_coding	DnaJ_(Hsp40)_homolog_subfamily_C_member_1	318	560	501	579	244	244	271	3.10963595483	5.00727245853	3.95140756369	4.81707538938	2.40011428088	2.70253497877	2.8156171657
ENSMUSG00000026750	1179.34094947644	1160.93724802424	1207.39609463344	1362.11800044985	1038.14713025429	859.43754180233	809.40435390383	0.4343	0.0020049	0.015066	Psmb7	chr2	-	38588036	38644087	1160	protein_coding	proteasome_(prosome_macropain)_subunit_beta_type_7	1119	1205	1552	1669	947	739	685	51.8537612126	51.0584928094	58.006086465	65.8004651901	44.1427943305	38.7876692381	33.7258289175
ENSMUSG00000026773	1676.79307472477	2811.29866368027	1827.43133137497	1788.13693168701	1126.94324171215	781.518305942037	1488.83136630485	0.78922	0.0005621	0.0053819	Pfkfb3	chr2	-	11471430	11502101	5072	protein_coding	6-phosphofructo-2-kinase/fructose-26-biphosphatase_3	1591	2918	2349	2191	1028	672	1260	16.8616123608	28.2777581483	20.0790707426	19.7557603474	10.9592718878	8.06672519894	14.1880055797
ENSMUSG00000026796	270.858466501738	213.882214988698	215.495308127232	257.080389539666	106.336084091516	136.067919338123	165.425707367206	0.7774	0.00017552	0.002064	Fam129b	chr2	+	32876114	32925254	3714	protein_coding	family_with_sequence_similarity_129_member_B	257	222	277	315	97	117	140	3.71962698749	2.93798793581	3.23353605315	3.87881682615	1.41220474544	1.91801145539	2.15286197273
ENSMUSG00000026799	186.544546968123	160.893377941948	159.482087242175	139.557925750104	83.3148700098477	108.156551268764	120.524443938964	0.60242	0.0051442	0.031838	Med27	chr2	+	29346819	29524793	1686	protein_coding	mediator_complex_subunit_27	177	167	205	171	76	93	102	5.64317946786	4.8685298145	5.27152327895	4.63841023816	2.43738342608	3.35840147983	3.45519571007
ENSMUSG00000026810	345.687070087822	395.007694348495	398.316237404847	357.464160693249	249.944610029543	230.268786572207	265.86274398301	0.57469	0.00017481	0.0020596	Dpm2	chr2	+	32570858	32573579	1412	protein_coding	dolichol-phosphate_(beta-D)_mannosyltransferase_2	328	410	512	438	228	198	225	12.4866895183	14.2721070023	15.7208166349	14.1863290913	8.73108028973	8.53763782943	9.10076440465
ENSMUSG00000026820	891.619699067979	752.441486063841	912.548723585715	1052.80540478149	650.075235734732	622.190913212783	495.095509906138	0.5968	0.0003039	0.0032304	Ptges2	chr2	+	32395896	32402739	1945	protein_coding	prostaglandin_E_synthase_2	846	781	1173	1290	593	535	419	23.3807761261	19.7365101049	26.1467819055	30.3319772197	16.4855302031	16.7471693	12.3033808471
ENSMUSG00000026822	52.6961997085094	55.8791372492994	42.0099156637925	39.1741545965205	12.0587311856358	0	0	2.219	1.1174e-06	2.6605e-05	Lcn2	chr2	-	32384633	32387797	1374	protein_coding	lipocalin_2	50	58	54	48	11	0	0	1.9561017325	2.07481889278	1.70391083683	1.59766279252	0.432886242818	0.0	0.0
ENSMUSG00000026828	207.623026851527	152.222477334298	151.702473230362	232.59654291684	50.4274213217499	88.3859988863018	85.0760780745631	1.217	2.5262e-06	5.491e-05	Galnt5	chr2	+	57997884	58045860	4225	protein_coding	UDP-N-acetyl-alpha-D-galactosamine:polypeptide_N-acetylgalactosaminyltransferase_5	197	158	195	285	46	76	72	2.50638440118	1.83810072668	2.00100298274	3.08495450159	0.588706661454	1.0952017103	0.973275594935
ENSMUSG00000026829	14.7549359183826	19.2686680169998	31.896417448435	38.3580263757596	5.48124144801629	4.65189467822641	1.18161219548004	1.8227	5.1377e-05	0.0007482	Gbgt1	chr2	+	28496891	28505415	1335	protein_coding	globoside_alpha-13-N-acetylgalactosaminyltransferase_1	14	20	41	47	5	4	1	0.563708957699	0.736355717082	1.33150385743	1.61007908576	0.20251470808	0.182425674198	0.042780788479
ENSMUSG00000026856	1543.99865145933	1488.50460431323	1742.63353864621	1788.95305990777	1302.34296804867	989.690592792669	1185.15703206648	0.49043	0.00067511	0.0062624	Dolpp1	chr2	+	30392254	30400529	2294	protein_coding	dolichyl_pyrophosphate_phosphatase_1	1465	1545	2240	2192	1188	851	1003	34.3283063502	33.1035068256	42.3345007681	43.6996292849	28.0021165406	22.5862109929	24.971094018
ENSMUSG00000026864	15702.4135891416	22115.6137165115	23474.985280647	25299.9748435861	7125.61388242118	6835.95922965371	6336.98620435947	1.6264	1.8807e-22	4.3011e-20	Hspa5	chr2	+	34771970	34776531	2613	protein_coding	heat_shock_protein_5	14899	22955	30175	31000	6500	5878	5363	306.496751971	431.794215907	500.665547297	542.566406626	134.506037456	136.961153919	117.219114848
ENSMUSG00000026880	9481.10025155502	10098.7089077096	7337.73193594242	7939.29533156148	3239.41369577763	2229.42052454001	3097.00556435319	1.5571	1.297e-19	2.3034e-17	Stom	chr2	-	35313986	35336976	2787	protein_coding	stomatin	8996	10482	9432	9728	2955	1917	2621	173.508455608	184.861349772	146.725859186	159.630990978	57.330845696	41.8786215714	53.7106122051
ENSMUSG00000026961	447.91769752233	223.516548997197	436.436346062733	445.60600853542	157.859753702869	166.305234746594	192.602787863247	1.0955	5.5751e-06	0.00010854	Lrrc26	chr2	+	25289915	25291180	1190	protein_coding	leucine_rich_repeat_containing_26	425	232	561	546	144	143	163	19.197741289	9.58252490314	20.4388161808	20.9834211765	6.54309705569	7.31638095224	7.82295250165
ENSMUSG00000026994	970.663998630744	1192.73055025229	935.109604219974	1158.08594525964	355.184445831456	462.863520483528	577.808363589741	1.1489	4.877e-10	2.5275e-08	Galnt3	chr2	-	66082766	66124994	3885	protein_coding	UDP-N-acetyl-alpha-D-galactosamine:polypeptide_N-acetylgalactosaminyltransferase_3	921	1238	1202	1419	324	398	489	12.7431493529	15.6627694246	13.4138449628	16.7040579824	4.5094317546	6.23733806122	7.18865905557
ENSMUSG00000027006	1004.38956644419	883.46842857944	1072.03081082789	1478.00820779789	367.243177017092	591.953597804311	447.831022086937	1.1805	2.2654e-08	8.4854e-07	Dnajc10	chr2	+	80315466	80354043	4042	protein_coding	DnaJ_(Hsp40)_homolog_subfamily_C_member_10	953	917	1378	1811	335	509	379	12.6737389549	11.1509523389	14.7806232198	20.4905095142	4.48142703222	7.66705727377	5.35516616595
ENSMUSG00000027030	483.751113324117	711.013849827292	390.536623393034	426.01893123716	331.066983460184	294.232338397821	339.122700102773	0.61119	0.0042078	0.027247	Stk39	chr2	-	68210445	68472268	3536	protein_coding	serine/threonine_kinase_39	459	738	502	522	302	253	287	6.97764058388	10.2584805308	6.15504593954	6.75132264184	4.61809133805	4.35627712023	4.6355331453
ENSMUSG00000027035	2763.38871271423	2894.15393615337	2816.22027227646	2801.76818187197	1932.68573457055	1735.15671497845	1753.51249809238	0.63361	1.8319e-09	8.6056e-08	Cers6	chr2	+	68861441	69114282	7038	protein_coding	ceramide_synthase_6	2622	3004	3620	3433	1763	1492	1484	20.0258791485	20.9792326403	22.299706443	22.3077185987	13.544746505	12.9070441312	12.0424454799
ENSMUSG00000027068	20.0245558892336	52.0254036458994	50.5674910767873	45.7031803626072	9.86623460642933	25.5854207302453	11.8161219548004	1.1111	0.0052284	0.032277	Dhrs9	chr2	+	69380445	69404533	4281	protein_coding	dehydrogenase/reductase_(SDR_family)_member_9	19	54	65	56	9	22	10	0.238570389295	0.619993969218	0.658275917002	0.59823720075	0.113675039364	0.312884959775	0.133408905909
ENSMUSG00000027080	370.981245947906	400.788294753595	295.62533244891	337.060955174228	228.019644237478	202.357418502849	202.055685427087	0.7096	4.0147e-05	0.00060274	Med19	chr2	+	84678402	84688215	2059	protein_coding	mediator_complex_subunit_19	352	416	380	413	208	174	171	9.18955503372	9.93060978724	8.00142037778	9.1732730651	5.46229083436	5.14517482508	4.74318227194
ENSMUSG00000027082	69.5589836152324	22.1589682195497	59.9030278909634	131.396643542496	16.4437243440489	30.2373154084717	11.8161219548004	1.3895	0.00086379	0.0075962	Tfpi	chr2	-	84432855	84476775	3968	protein_coding	tissue_factor_pathway_inhibitor	66	23	77	161	15	26	10	0.894088354386	0.284901742603	0.841315518195	1.8556019877	0.204403076074	0.398941226776	0.143932340271
ENSMUSG00000027108	329.878210175269	301.554654466047	338.413209513884	337.877083394989	237.885878843907	275.624759684915	206.782134209008	0.43239	0.0087676	0.048261	Ola1	chr2	-	73092801	73218924	2175	protein_coding	Obg-like_ATPase_1	313	313	435	414	217	237	175	7.73558642099	7.07333145199	8.67101292519	8.70505854642	5.39471249263	6.63431852733	4.59524676248
ENSMUSG00000027131	416.299977697224	374.775592930646	476.112377522982	528.851087053026	266.388334373592	250.03933895467	238.685663486969	0.80882	2.5672e-06	5.5492e-05	Emc4	chr2	-	112363011	112368027	983	protein_coding	ER_membrane_protein_complex_subunit_4	395	389	612	648	243	215	202	21.5999001685	19.4506901941	26.9921663795	30.1475555834	13.3665887843	13.3165638699	11.7362108129
ENSMUSG00000027133	153.872903148848	90.562739679899	135.365283805554	190.157875437276	81.1223734306411	87.2230252167452	76.8047927062028	0.73884	0.0049481	0.030953	Nop10	chr2	+	112261926	112263269	1109	protein_coding	NOP10_ribonucleoprotein	146	94	174	233	74	75	65	7.0766786645	4.16615324331	6.80232754275	9.60848665696	3.60801226533	4.11753170176	3.34743275046
ENSMUSG00000027163	383.628333877949	321.786755883896	403.761967213117	452.135034301507	217.057161341445	177.93497144216	184.331502494887	0.97939	4.8312e-08	1.6792e-06	Commd9	chr2	+	101886247	101901646	1191	protein_coding	COMM_domain_containing_9	364	334	519	554	198	153	156	16.4284953163	13.7839483917	18.8927611594	21.2729941054	8.98920449821	7.82144334241	7.48071117433
ENSMUSG00000027167	99.0688554519977	82.855272473099	95.6892523453051	88.141847842171	44.9461798737336	41.8670521040377	63.8070585559224	0.80092	0.0017022	0.013203	Elp4	chr2	-	105701027	105904564	3048	protein_coding	elongation_protein_4_homolog_(S._cerevisiae)	94	86	123	108	41	36	54	1.65775771236	1.38682742582	1.74956461581	1.62046408238	0.727338749788	0.719109079883	1.01183301885
ENSMUSG00000027194	1267.87056498674	1380.60006341803	1257.96358571023	1288.66646058137	590.877828096156	640.798491925688	561.265792853021	1.1019	7.6526e-20	1.3931e-17	Ttc17	chr2	-	94300767	94406689	4590	protein_coding	tetratricopeptide_repeat_domain_17	1203	1433	1617	1579	539	551	475	14.0883816466	15.3451959297	15.2734508715	15.7325840635	6.34956409236	7.308801174	5.91031971552
ENSMUSG00000027195	2250.12772755335	2174.46918571842	2338.55197195112	2889.09390149338	1963.38068667944	1256.01156312113	1752.3308858969	0.52342	0.0030564	0.021112	Hsd17b12	chr2	-	94032689	94157964	1902	protein_coding	hydroxysteroid_(17-beta)_dehydrogenase_12	2135	2257	3006	3540	1791	1080	1483	60.3386421796	58.3257026646	68.5201494561	85.1183832404	50.915839043	34.571679424	44.5308196291
ENSMUSG00000027198	562.795412886881	427.764429977395	711.056720679747	841.428195604429	381.494404781934	450.070810118405	339.122700102773	0.66582	0.0027171	0.019226	Ext2	chr2	-	93661028	93822568	3721	protein_coding	exostoses_(multiple)_2	534	444	914	1031	348	387	287	7.71417972999	5.86492189926	10.6494300102	12.6715462124	5.05693539801	6.33225695013	4.40506455302
ENSMUSG00000027200	669.24173629807	579.986907311693	587.360857891914	541.9091385852	286.120803586451	486.12299387466	339.122700102773	0.6544	0.00069388	0.0063794	Sema6d	chr2	+	124089969	124667770	6444	protein_coding	sema_domain_transmembrane_domain_(TM)_and_cytoplasmic_domain_(semaphorin)_6D	635	602	755	664	261	418	287	5.29695592983	4.59176752908	5.07962038991	4.71241103312	2.19004383333	3.94937146852	2.54364450679
ENSMUSG00000027222	1280.51765291678	1362.29482880188	1310.08699958938	1455.97274583734	1114.88451052651	917.58622528016	1139.07415644276	0.3485	0.0082554	0.04601	Pex16	chr2	+	92374676	92381217	1392	protein_coding	peroxisomal_biogenesis_factor_16	1215	1414	1684	1784	1017	789	964	46.9186177192	49.9285676573	52.4496615158	58.6119582081	39.5047710614	34.5100034155	39.5519453485
ENSMUSG00000027230	328.824286181099	158.003077739398	259.839107994568	421.122161912595	117.298566987549	189.564708137726	166.607319562686	0.80374	0.0046599	0.029531	Creb3l1	chr2	-	91982328	92024502	2603	protein_coding	cAMP_responsive_element_binding_protein_3-like_1	312	164	334	516	107	163	141	6.44300683444	3.09676758928	5.56303941032	9.06580033689	2.22268255672	3.81259497059	3.09367718761
ENSMUSG00000027248	14467.2146679742	15417.8247138024	17484.6824915507	20082.4671282621	8136.35480543539	7267.42246105921	7079.03866312094	1.1434	2.2536e-15	2.5246e-13	Pdia3	chr2	+	121413775	121438687	2770	protein_coding	protein_disulfide_isomerase_associated_3	13727	16003	22475	24607	7422	6249	5991	266.381481981	283.962224215	351.770786089	406.26510058	144.880191921	137.352949532	123.523503445
ENSMUSG00000027253	473.211873382415	446.069664593545	518.122293186774	527.218830611505	224.730899368668	293.069364728264	233.959214705049	0.94399	6.0473e-09	2.5307e-07	Lrp4	chr2	+	91457511	91513779	7926	protein_coding	low_density_lipoprotein_receptor-related_protein_4	449	463	666	646	205	252	198	3.04509214591	2.8712159381	3.64300694434	3.72742631133	1.39851659687	1.93576978657	1.42672796097
ENSMUSG00000027255	393.11364982548	492.314467834344	501.785103761966	485.596291352702	320.104500564152	353.543995545207	336.759475711812	0.46445	0.0024848	0.017905	Arfgap2	chr2	+	91264974	91276931	3068	protein_coding	ADP-ribosylation_factor_GTPase_activating_protein_2	373	511	645	595	292	304	285	6.53524152614	8.18661709351	9.11473816288	8.86935885736	5.1463027056	6.03289077708	5.30541737175
ENSMUSG00000027276	129.632651282933	77.0746720679991	126.807708392559	185.261106112711	64.6786490865923	47.6819204518207	60.2622219694822	1.0539	0.00031257	0.0033009	Jag1	chr2	-	137081456	137116644	5612	protein_coding	jagged_1	123	80	163	227	59	41	51	1.17813651103	0.700666345192	1.25924368033	1.84985978581	0.568462971559	0.444808859462	0.519018172415
ENSMUSG00000027282	5777.61133604097	5636.08539497244	6866.28732682653	6931.37697892184	5084.39956717991	4083.20055381323	4025.75275000051	0.50761	0.00040336	0.0040924	Mtch2	chr2	+	90847155	90866810	3103	protein_coding	mitochondrial_carrier_homolog_2_(C._elegans)	5482	5850	8826	8493	4638	3511	3407	94.9654043472	92.6644225182	123.316725874	125.172799395	80.8196193014	68.8900164126	62.7076330565
ENSMUSG00000027312	1272.08626096342	2753.49265962927	1198.83851922045	1156.45368881811	987.719708932536	879.208094184792	937.018471015675	0.71047	0.0063136	0.037559	Atrn	chr2	+	130906495	131030333	8745	protein_coding	attractin	1207	2858	1541	1417	901	756	793	7.4191751241	16.0635431311	7.63981184546	7.41038296932	5.57099551501	5.26343441797	5.17897034045
ENSMUSG00000027314	438.432381574798	416.203229167195	494.005489750153	514.976907300092	315.719507405739	246.550417946	378.115902553614	0.55192	0.0023473	0.017067	Dll4	chr2	+	119325784	119335962	3747	protein_coding	delta-like_4_(Drosophila)	416	432	635	631	288	212	320	5.9678486932	5.66681437357	7.34733547837	7.70151707554	4.15601040634	3.4447634315	4.87748941506
ENSMUSG00000027317	1955.0290091857	1622.42184703138	1576.92776019458	1787.32080346625	987.719708932536	846.644831437207	1135.52931985632	0.79006	1.0892e-07	3.4634e-06	Ppp1r14d	chr2	-	119218119	119229906	790	protein_coding	protein_phosphatase_1_regulatory_(inhibitor)_subunit_14D	1855	1684	2027	2190	901	728	961	126.21907374	104.774097582	111.241412654	126.779092892	61.6688047832	56.1062861516	69.4746466674
ENSMUSG00000027331	68.5050596210623	9.63433400849989	55.2352594838753	86.5095914006494	15.3474760544456	18.6075787129056	10.6345097593204	1.3367	0.0021519	0.01594	Knstrn	chr2	+	118814003	118853957	4602	protein_coding	kinetochore-localized_astrin/SPAG5_binding	65	10	71	106	14	16	9	0.759232706344	0.106805180607	0.668885177845	1.0533916402	0.164493693786	0.211680378143	0.1116929973
ENSMUSG00000027351	132.794423265444	98.2702068866989	135.365283805554	101.199899374345	46.0424281633369	77.9192358602924	75.6231805107228	0.75117	0.0039541	0.026032	Spred1	chr2	+	117121374	117182279	6016	protein_coding	sprouty_protein_with_EVH-1_domain_1_related_sequence	126	102	174	124	42	67	64	1.12582498782	0.833357363656	1.25395299949	0.942636981724	0.377493340494	0.678069499194	0.607578219356
ENSMUSG00000027357	433.162761603948	426.800996576545	419.321195236744	505.183368650962	281.735810428037	232.594733911321	216.235031772848	0.84668	2.7961e-07	8e-06	Crls1	chr2	+	132846666	132866785	1924	protein_coding	cardiolipin_synthase_1	411	443	539	619	257	200	183	11.4827238437	11.3171635359	12.1457275641	14.7135069194	7.2226386454	6.32895725192	5.43220401734
ENSMUSG00000027358	1198.3115813715	986.555802470389	903.99114817272	637.396140414218	578.819096910521	547.76059836116	673.518951423625	0.60478	0.0028305	0.019808	Bmp2	chr2	+	133552159	133562885	3555	protein_coding	bone_morphogenetic_protein_2	1137	1024	1162	781	528	471	570	17.1921038446	14.1579144793	14.1711913067	10.0471305478	8.03086174018	8.06656311887	9.15725485037
ENSMUSG00000027374	368.873397959566	377.665893133196	550.018710635209	704.318654516608	215.960913051842	181.42389245083	209.145358599968	1.2262	1.6884e-07	5.1014e-06	Mrps5	chr2	+	127587222	127606829	4481	protein_coding	mitochondrial_ribosomal_protein_S5	350	392	707	863	197	156	177	4.19856872645	4.29981782932	6.8404442514	8.80778020245	2.3771638318	2.11961453405	2.25594430119
ENSMUSG00000027405	278.23593446093	133.917242718148	412.319542626112	510.080137975527	96.4698494850868	122.112235303443	89.8025268564833	1.4819	4.2074e-06	8.5443e-05	Nop56	chr2	+	130274430	130279313	3627	protein_coding	NOP56_ribonucleoprotein	264	139	530	625	88	105	76	3.91259177304	1.88367588421	6.33531410304	7.88066884407	1.31190669453	1.76258056801	1.19672974885
ENSMUSG00000027422	15037.3875488203	15557.5225569256	14544.7663564864	15998.5615115748	6115.96920769658	6295.17647330989	7038.86384847462	1.2218	7.7082e-30	3.4016e-27	Rrbp1	chr2	-	143947395	144011263	5177	protein_coding	ribosome_binding_protein_1	14268	16148	18696	19603	5579	5413	5957	148.147082015	153.31318601	156.570656412	173.170930855	58.2701355135	63.6600677451	65.7172657048
ENSMUSG00000027424	43.2108837609777	26.9761352237997	50.5674910767873	85.6934631798885	24.1174623712717	22.0964997215755	21.2690195186408	0.98446	0.0079805	0.045012	Mgme1	chr2	+	144270663	144281227	2840	protein_coding	mitochondrial_genome_maintainance_exonuclease_1	41	28	65	105	22	19	18	0.776021373231	0.484594660291	0.992281408692	1.69083634886	0.418863167346	0.407326340319	0.361979699701
ENSMUSG00000027546	5386.60553420383	5021.41488523014	5685.34191983325	5619.0427999384	4576.83660909361	3566.8402445301	4202.99457932252	0.39234	0.0020676	0.015441	Atp9a	chr2	-	168634438	168742409	3729	protein_coding	ATPase_class_II_type_9A	5111	5212	7308	6885	4175	3067	3557	73.6752577201	68.6990856338	84.9661604415	84.4388243085	60.5385379364	50.0758842578	54.4780472693
ENSMUSG00000027551	93.7992354811468	95.3799066841489	99.5790593512119	106.91279691967	67.967393955402	46.5189467822641	64.9886707514024	0.67763	0.0048725	0.030559	Zfp64	chr2	-	168893331	168955587	2848	protein_coding	zinc_finger_protein_64	89	99	128	131	62	40	55	1.67980236279	1.70857537479	1.94854223038	2.1035940183	1.17711674072	0.855120347801	1.10294220297
ENSMUSG00000027552	241.348594664973	153.185910735148	192.934427492973	171.386926359777	109.624828960326	154.675498051028	81.531241488123	0.66546	0.0079292	0.044791	E2f5	chr3	+	14578671	14606308	1751	protein_coding	E2F_transcription_factor_5	229	159	248	210	100	133	69	7.03003524529	4.46323661583	6.14052314519	5.48483749945	3.08803124257	4.62458460625	2.25057243332
ENSMUSG00000027555	2061.47533259689	1833.41376181753	2259.19990903062	1816.70141941364	1180.65940790271	1137.38824882636	963.013939316235	0.84674	1.7789e-09	8.3839e-08	Car13	chr3	+	14641727	14663002	2299	protein_coding	carbonic_anhydrase_13	1956	1903	2904	2226	1077	978	815	45.7338797266	40.6854149853	54.7642921591	44.2809373172	25.3305467337	25.9004385605	20.2464407938
ENSMUSG00000027642	6272.95561330096	5152.44182774574	6912.18704949623	8407.75293027821	3005.91281009214	2391.07386460838	2494.38334465837	1.3003	1.1126e-13	1.032e-11	Rpn2	chr2	+	157279017	157326319	2756	protein_coding	ribophorin_II	5952	5348	8885	10302	2742	2056	2111	116.089215249	95.3786384355	139.771316836	170.951512984	53.7967536254	45.420418497	43.7460727067
ENSMUSG00000027710	270.858466501738	245.675517216747	276.176297419377	315.025493213685	181.977216074141	203.520392172406	167.788931758166	0.56777	0.0011417	0.0095444	Acad9	chr3	+	36065979	36094944	6021	protein_coding	acyl-Coenzyme_A_dehydrogenase_family_member_9	257	255	355	386	166	175	142	2.29441864002	2.08166330334	2.55622785953	2.93190094839	1.49075849386	1.76960630022	1.34694470552
ENSMUSG00000027742	900.051091021341	914.298297406639	955.336600650689	865.095914006494	742.160092061406	643.124439264801	727.873112415707	0.36123	0.0036577	0.024367	Cog6	chr3	-	52982123	53017223	2920	protein_coding	component_of_oligomeric_golgi_complex_6	854	949	1228	1060	677	553	616	15.7211092364	15.9743168375	18.2328833427	16.60174085	12.536423328	11.5305364816	12.0483593197
ENSMUSG00000027799	131.740499271274	184.015779562348	138.477129410279	190.974003658037	93.181104616277	101.178709251424	106.345097593204	0.64974	0.0033288	0.022569	Nbea	chr3	-	55625205	56183701	10976	protein_coding	neurobeachin	125	191	178	234	85	87	90	0.612172872735	0.855319162355	0.703097804611	0.974994970846	0.418738274406	0.482594522815	0.468304640648
ENSMUSG00000027804	150.711131166337	158.966511140248	196.046273097698	190.157875437276	112.913573829136	122.112235303443	118.161219548004	0.5421	0.0060949	0.036512	Ppid	chr3	+	79591342	79603650	3777	protein_coding	peptidylprolyl_isomerase_D_(cyclophilin_D)	143	165	252	233	103	105	100	2.03515372309	2.14721678025	2.89263338251	2.8212368818	1.47454513818	1.69258133973	1.51210888587
ENSMUSG00000027808	5713.32197239659	5130.28285952619	5304.14083325439	5392.97528278765	3853.31273795545	3862.23555659748	3704.35423282994	0.49493	8.8706e-07	2.1748e-05	Serp1	chr3	-	58521969	58525873	2440	protein_coding	stress-associated_endoplasmic_reticulum_protein_1	5421	5325	6818	6608	3515	3321	3135	119.425686671	107.267638284	121.145422385	123.854224531	77.893879552	82.8678905178	73.3800104352
ENSMUSG00000027810	753.555655831685	814.101223718241	797.410436210876	853.670118915842	355.184445831456	443.092968101066	436.014900132136	0.94774	1.8941e-11	1.3391e-09	Eif2a	chr3	+	58525821	58557501	3432	protein_coding	eukaryotic_translation_initiation_factor_2A	715	845	1025	1046	324	381	369	11.1986824186	12.1017551799	12.9484094527	13.9384673421	5.10464521172	6.75903866517	6.14057637429
ENSMUSG00000027822	981.203238572446	1049.17897352564	1315.53272939765	1216.03104893366	480.156750846227	555.901414048056	503.366795274499	1.1239	1.583e-13	1.4499e-11	Slc33a1	chr3	-	63933507	63964768	3150	protein_coding	solute_carrier_family_33_(acetyl-CoA_transporter)_member_1	931	1089	1691	1490	438	478	426	15.8871974578	16.9924601084	23.2740997722	21.6324810094	7.51850319084	9.23899170442	7.72376578282
ENSMUSG00000027828	5326.53186653613	6227.63350309433	6456.30166840396	6901.99636297445	2933.56042297832	2941.16041030865	2903.22116429447	1.0717	7.886e-18	1.1484e-15	Ssr3	chr3	-	65379655	65392623	2957	protein_coding	signal_sequence_receptor_gamma	5054	6464	8299	8457	2676	2529	2457	91.873884521	107.445679392	121.678620673	130.796349346	48.9330871849	52.0720576269	47.4552081116
ENSMUSG00000027889	316.177198251057	320.823322483046	336.07932531034	324.002903642055	191.84345068057	222.127970885311	205.600522013528	0.63519	3.3297e-05	0.00051204	Ampd2	chr3	-	108074062	108086651	3650	protein_coding	adenosine_monophosphate_deaminase_2	300	333	432	397	175	191	174	4.41811032404	4.48425501106	5.13133915573	4.97425744714	2.59246568084	3.18601442022	2.72261626186
ENSMUSG00000027938	142.279739212975	63.5866044560993	182.820929277616	238.309440462166	59.197407638576	70.9413938429528	34.2667536689213	1.2809	0.00024595	0.0027217	Creb3l4	chr3	-	90237500	90243512	1553	protein_coding	cAMP_responsive_element_binding_protein_3-like_4	135	66	235	292	54	61	29	4.6727277574	2.08887000103	6.56048949587	8.59888245415	1.8801397689	2.39147372477	1.0664895209
ENSMUSG00000027942	693.481988163984	708.123549624742	731.283717110462	732.883142243237	585.39658664814	516.360309283132	478.552939169418	0.43503	0.0010239	0.0087456	4933434E20Rik	chr3	+	90051636	90068347	3097	protein_coding	RIKEN_cDNA_4933434E20_gene	658	735	940	898	534	444	405	11.4207034391	11.6650086938	13.1591090566	13.2606785591	9.32326188204	8.72868857958	7.46868027474
ENSMUSG00000027953	303.530110321014	201.357580777648	353.972437537511	434.180213444768	120.587311856358	183.749839789943	109.889934179644	1.1291	1.8453e-05	0.00030538	Slc50a1	chr3	-	89268246	89270570	1332	protein_coding	solute_carrier_family_50_(sugar_transporter)_member_1	288	209	455	532	110	158	93	11.6224163479	7.7122481382	14.8097255291	18.2657716486	4.46535809033	7.22204344191	3.98757416937
ENSMUSG00000027955	41.1030357726374	7.70746720679991	20.2269964307149	6.52902576608674	6.57748973761955	1.1629736695566	0	1.3258	0.0061714	0.036894	Fam198b	chr3	+	79884533	79946280	6729	protein_coding	family_with_sequence_similarity_198_member_B	39	8	26	8	6	1	0	0.311546046776	0.0584357189659	0.167518454492	0.0543713448488	0.0482134882367	0.0090480857131	0.0
ENSMUSG00000027956	831.546031400279	591.548108121893	856.535502700658	611.280037349871	517.429192692738	497.752730570226	444.286185500496	0.55055	0.0021144	0.015717	Tmem144	chr3	-	79813148	79842662	2292	protein_coding	transmembrane_protein_144	789	614	1101	749	472	428	376	18.5042103209	13.1671775248	20.8263203111	14.9450654361	11.1351280851	11.3693697342	9.36921666008
ENSMUSG00000027978	33.725567813446	51.0619702450494	44.3437998673365	77.5321809722801	17.5399726336521	4.65189467822641	14.1793463457605	1.6398	2.9704e-05	0.00046414	Prss12	chr3	+	123446913	123506602	2607	protein_coding	protease_serine_12_neurotrypsin_(motopsin)	32	53	57	95	16	4	12	0.659807295548	0.999249113198	0.94792431288	1.66653020959	0.331853790916	0.0934170598595	0.262887699054
ENSMUSG00000027993	1346.9148645495	1253.42685450584	1317.86661360119	1201.34074095996	1001.97093669738	880.371067854348	755.050192911748	0.53001	0.00013143	0.0016206	Trim2	chr3	-	84160439	84305446	7428	protein_coding	tripartite_motif-containing_2	1278	1301	1694	1472	914	757	639	9.24841107007	8.60883401911	9.8873828051	9.06288629856	6.65337699657	6.20484902449	4.91313857348
ENSMUSG00000027995	53.7501237026796	32.7567356288996	62.2369120945074	57.9451036740199	9.86623460642933	11.629736695566	17.7241829322007	1.6454	5.3108e-06	0.00010409	Tlr2	chr3	-	83836273	83841767	3013	protein_coding	toll-like_receptor_2	51	34	80	71	9	10	15	0.909869716584	0.554649618293	1.15114675409	1.07768002587	0.161514385502	0.202072913254	0.28432966787
ENSMUSG00000028024	69191.164141267	48304.6238518167	64277.5048498061	57580.2943593398	43924.4764678234	31884.0861245638	37265.6854210496	0.6474	7.0122e-05	0.00097442	Enpep	chr3	-	129269175	129332720	4181	protein_coding	glutamyl_aminopeptidase	65651	50138	82623	70553	40068	27416	31538	844.052273957	589.42122613	856.762856873	771.730979047	518.185587022	399.237344467	430.80827001
ENSMUSG00000028028	606.006296647858	1267.87835551859	698.609338260846	698.605756971282	533.872917036787	308.1880224325	415.927492808975	0.89115	0.00045604	0.0045181	Alpk1	chr3	-	127670399	127780527	6448	protein_coding	alpha-kinase_1	575	1316	898	856	487	265	352	4.79348068785	10.0315904553	6.03797271	6.07126727747	4.08386863787	2.50223491351	3.11779592463
ENSMUSG00000028029	685.050596210623	578.060040509993	630.926696358069	774.50568150204	429.729329524477	376.803468936339	427.743614763776	0.67922	1.143e-05	0.00020481	Aimp1	chr3	-	132660498	132683879	1122	protein_coding	aminoacyl_tRNA_synthetase_complex-interacting_multifunctional_protein_1	650	600	811	949	392	324	362	31.1407211639	26.2843551418	31.3377517038	38.6815592395	18.8912650682	17.5816401777	18.4266235724
ENSMUSG00000028039	21.0784798834038	16.3783678144498	28.0066104425283	43.2547957003247	5.48124144801629	4.65189467822641	7.08967317288026	1.5951	0.00022244	0.0025131	Efna3	chr3	-	89313899	89322965	2363	protein_coding	ephrin_A3	20	17	36	53	5	4	6	0.454961283192	0.353609669894	0.660508813599	1.02575292599	0.11441266834	0.103063171838	0.145016553414
ENSMUSG00000028040	20.0245558892336	13.4880676118998	51.3454524779686	56.3128472324982	1.09624828960326	4.65189467822641	3.54483658644013	2.1485	2.9635e-06	6.328e-05	Efna4	chr3	-	89333390	89338028	1599	protein_coding	ephrin_A4	19	14	66	69	1	4	3	0.638724100421	0.430346727713	1.78951486261	1.9734732477	0.0338157767714	0.152306613542	0.107152631556
ENSMUSG00000028049	483.751113324117	451.850264998645	458.219265295811	478.251137365854	332.163231749787	329.121548484519	308.400783020291	0.52296	0.00010983	0.0013968	Scamp3	chr3	+	89177473	89182765	1489	protein_coding	secretory_carrier_membrane_protein_3	459	469	589	586	303	283	261	16.5701390897	15.4816440497	17.149854308	17.9983848875	11.0031177961	11.5717481263	10.0109630851
ENSMUSG00000028068	84.3139195336151	4.81716700424994	77.0181787169529	127.316002438692	6.57748973761955	20.9335260520189	5.90806097740022	1.6376	0.00046799	0.0046299	Iqgap3	chr3	+	88082051	88121048	5676	protein_coding	IQ_motif_containing_GTPase_activating_protein_3	80	5	99	156	6	18	5	0.757627563201	0.0432978718422	0.756192987662	1.25693502467	0.0571579567203	0.193080027791	0.0503103881426
ENSMUSG00000028096	1627.25864699877	1448.04040147753	1957.35088537226	2130.0946561858	1274.93676080859	1076.91361800941	925.202349060874	0.68908	8.3678e-05	0.0011221	Gpr89	chr3	-	96868281	96905346	4598	protein_coding	G_protein-coupled_receptor_89	1544	1503	2516	2610	1163	926	783	18.050386068	16.0667836897	23.723649978	25.9598486968	13.6766136729	12.2616595639	9.72574425859
ENSMUSG00000028107	211.838722828208	189.796379967448	282.399988628827	352.567391368684	141.41602935882	181.42389245083	164.244095171726	0.63438	0.0072114	0.041691	Tars2	chr3	-	95739976	95754977	3322	protein_coding	threonyl-tRNA_synthetase_2_mitochondrial_(putative)	201	197	363	432	129	156	139	3.2524048156	2.91477832351	4.73747394919	5.94723000973	2.09970321806	2.85911882212	2.38971011863
ENSMUSG00000028127	7236.24214397251	7638.10000193871	7849.63053791975	7305.97983225107	6092.94799361491	5862.55026823484	5346.7951845472	0.37581	0.00037917	0.0038859	Abcd3	chr3	-	121758909	121815302	3487	protein_coding	ATP-binding_cassette_sub-family_D_(ALD)_member_3	6866	7928	10090	8952	5558	5041	4525	105.842482573	111.750796486	125.452423882	117.408284556	86.1855439017	88.018098978	74.1133913401
ENSMUSG00000028128	75.8825275802536	76.1112386671491	122.139939985471	146.903079736952	54.8124144801629	37.2151574258113	62.6254463604423	0.91843	0.0025552	0.018321	F3	chr3	+	121723537	121735052	1876	protein_coding	coagulation_factor_III	72	79	157	180	50	32	53	2.06304085494	2.06982291317	3.62832896923	4.38803706741	1.4411361156	1.03854275076	1.61351529255
ENSMUSG00000028173	160.196447113869	57.8060040509993	248.169686976848	359.096417134771	96.4698494850868	59.3116571473867	74.4415683152427	1.1622	0.0019324	0.01465	Wls	chr3	+	159839737	159935833	3304	protein_coding	wntless_homolog_(Drosophila)	152	60	319	440	88	51	63	2.47292938638	0.892586152214	4.18591574324	6.09036406532	1.44015907417	0.939804178854	1.08900672368
ENSMUSG00000028179	888.457927085469	940.310999229589	868.98288511956	888.763632408558	744.352588640613	596.605492482537	669.974114837185	0.41129	0.0017442	0.013454	Cth	chr3	-	157894248	157925077	1815	protein_coding	cystathionase_(cystathionine_gamma-lyase)	843	976	1117	1089	679	513	567	24.9665832168	26.4309103341	26.6818772381	27.4398584616	20.2283740893	17.2086962951	17.8417101571
ENSMUSG00000028184	112.76986737621	201.357580777648	159.482087242175	224.435260709232	70.1598905346086	72.1043675125094	82.712853683603	1.1259	1.3666e-05	0.00023778	Lphn2	chr3	-	148815586	148989316	6052	protein_coding	latrophilin_2	107	209	205	275	64	62	70	0.95037066923	1.69740821548	1.46857043098	2.07809018422	0.57180623458	0.623734841925	0.660585704455
ENSMUSG00000028207	506.937441195861	412.349495563795	609.921738526173	697.789628750521	230.212140816684	294.232338397821	210.326970795448	1.1272	7.5022e-08	2.4662e-06	Asph	chr4	-	9448069	9669344	6694	protein_coding	aspartate-beta-hydroxylase	481	428	784	855	210	253	178	3.86249148013	3.14265707818	5.07773687881	5.84132033279	1.69629514223	2.30113473217	1.5186732546
ENSMUSG00000028234	2484.09885425913	1228.37758608374	2207.85445655265	3050.68728920403	1198.19938053636	1580.48121692742	931.110410038274	0.79463	0.001804	0.013827	Rps20	chr4	-	3831334	3835665	3706	protein_coding	ribosomal_protein_S20	2357	1275	2838	3738	1093	1359	788	34.1871056154	16.9100037094	33.2006674065	46.1279865665	15.9471316173	22.3265323663	12.1436950524
ENSMUSG00000028262	370.981245947906	217.735948592097	455.885381092267	357.464160693249	63.582400796989	44.1929994431509	76.8047927062028	2.3016	4.8121e-18	7.0787e-16	Clca2	chr3	-	144796559	144819494	3654	protein_coding	chloride_channel_calcium_activated_2	352	226	586	438	58	38	65	5.17824132852	3.04003671868	6.95294687214	5.48196406046	0.858276619959	0.63317285523	1.01595591688
ENSMUSG00000028266	154.926827143018	89.599306279049	150.92451182918	150.983720840756	94.2773529058802	80.2451831994056	54.354160992082	0.76823	0.0043859	0.028187	Lmo4	chr3	-	144188530	144205220	1669	protein_coding	LIM_domain_only_4	147	93	194	185	86	69	46	4.73444596438	2.73883295549	5.0394742585	5.06927682783	2.7861849772	2.51709721071	1.57409719622
ENSMUSG00000028312	104.338475422849	67.4403380594992	146.256743422092	164.85790059369	78.9298768514346	54.6597624691603	51.9909366011219	0.85621	0.0053016	0.032638	Smc2	chr4	+	52439243	52488260	5404	protein_coding	structural_maintenance_of_chromosomes_2	99	70	188	202	72	47	44	0.984754604979	0.636680623254	1.50828130083	1.70949031866	0.720418717271	0.529529002939	0.46501545434
ENSMUSG00000028334	1273.14018495759	1065.55734134009	1206.61813323226	1403.74053970865	589.781579806553	511.708414604905	535.27032455246	1.1544	1.11e-15	1.3036e-13	Nans	chr4	+	46489248	46503632	2603	protein_coding	N-acetylneuraminic_acid_synthase_(sialic_acid_synthase)	1208	1106	1551	1720	538	440	453	24.9460008205	20.8842984984	25.8331560641	30.2193344563	11.1757309861	10.2916674053	9.93926075167
ENSMUSG00000028337	7749.5031291334	6310.48877556743	6827.38925676746	6533.92253541131	4304.967033272	5553.19927213278	4908.4170600241	0.46828	0.00057927	0.0055245	Coro2a	chr4	-	46536937	46602202	4154	protein_coding	coronin_actin_binding_protein_2A	7353	6550	8776	8006	3927	4775	4154	95.1494407208	77.5021482799	91.5946189593	88.1413524487	51.1166331378	69.9864746859	57.1123526194
ENSMUSG00000028343	2967.84996758325	3001.09504364772	3412.13870558137	3795.81235475868	2477.52113450336	1854.94300294278	2229.70221287084	0.57619	0.00013036	0.001613	Erp44	chr4	-	48193323	48279558	2624	protein_coding	endoplasmic_reticulum_protein_44	2816	3115	4386	4651	2260	1595	1887	57.6868713854	58.348964527	72.4677261621	81.0612180543	46.5706650723	37.0087222476	41.0712688235
ENSMUSG00000028398	154.926827143018	120.429175106249	160.260048643357	183.62884967119	92.0848563266737	73.267341182066	82.712853683603	0.85319	0.00016051	0.0019113	Tmem261	chr4	-	75277354	75278305	741	protein_coding	transmembrane_protein_261	147	125	206	225	84	63	70	10.663684635	8.29145481026	12.0528249837	13.8865680473	6.12955448424	5.17642082604	5.39522899239
ENSMUSG00000028412	3120.66894673793	2637.88065152727	3030.93761900251	2937.24546651827	2125.62543354072	1944.49197549864	2462.47981538041	0.42104	0.0013619	0.011037	Slc44a1	chr4	+	53440413	53622478	4382	protein_coding	solute_carrier_family_44_member_1	2961	2738	3896	3599	1939	1672	2084	36.3223718573	30.7114275188	38.5466297998	37.5612546033	23.9261745925	23.2311727459	27.1616026606
ENSMUSG00000028454	800.982235569343	846.85795934714	926.552028806979	1006.28609619812	574.434103752108	596.605492482537	679.427012401025	0.5264	0.00023054	0.0025885	Pigo	chr4	-	43017635	43025819	4239	protein_coding	phosphatidylinositol_glycan_anchor_biosynthesis_class_O	760	879	1191	1233	524	513	575	9.63736576149	10.1921167911	12.1811469614	13.3024083837	6.68398862423	7.36819621978	7.74701645581
ENSMUSG00000028456	281.39770644344	309.262121672846	319.742135885532	305.231954564555	174.303478046918	244.224470606887	185.513114690367	0.57462	0.001201	0.0099831	Unc13b	chr4	+	43058953	43264871	6354	protein_coding	unc-13_homolog_B_(C._elegans)	267	321	411	374	159	210	157	2.25877107139	2.48311455162	2.80436442576	2.69187573828	1.35306215016	2.01223787226	1.4111802583
ENSMUSG00000028461	1030.73766629844	704.269816021342	986.455056697942	1105.03761091018	516.332944403135	475.656230848651	366.299780598814	1.0354	5.6517e-08	1.9185e-06	Ccdc107	chr4	+	43492900	43495921	942	protein_coding	coiled-coil_domain_containing_107	978	731	1268	1354	471	409	310	55.8079562057	38.142170858	58.3590466515	65.7352589472	27.0357135287	26.435019771	18.7949355754
ENSMUSG00000028463	580.712120787774	1402.75903163758	896.211534160907	808.783066773995	323.393245432961	227.942839233094	267.04435617849	1.6286	8.8846e-11	5.3687e-09	Car9	chr4	+	43506966	43513729	2023	protein_coding	carbonic_anhydrase_9	551	1456	1152	991	295	196	226	14.6407687892	35.3756497438	24.6885983436	22.4031139689	7.88485960551	5.89885095286	6.38032214137
ENSMUSG00000028470	377.304789912928	282.285986449047	421.655079440288	394.189930627487	236.789630554304	159.327392729255	204.418909818048	0.84121	3.4825e-05	0.00053273	Hint2	chr4	-	43654227	43656466	985	protein_coding	histidine_triad_nucleotide_binding_protein_2	358	293	542	483	216	137	173	19.5368689016	14.620772615	23.8562893678	22.4254680828	11.8572875578	8.46820905644	10.0309005108
ENSMUSG00000028495	3799.39599898353	2014.53924117733	3116.51337313246	4065.95079583052	1572.02004729107	1946.81792283775	1224.15023451733	0.97793	1.7706e-05	0.0002957	Rps6	chr4	-	86854660	86857412	1128	protein_coding	ribosomal_protein_S6	3605	2091	4006	4982	1434	1674	1036	171.792553698	91.1137384264	153.971975968	201.987847009	68.7397397166	90.3552908776	52.4542529377
ENSMUSG00000028555	353.064538047013	178.235179157248	308.850676268993	357.464160693249	117.298566987549	113.971419616547	125.250892720885	1.2426	3.3682e-07	9.361e-06	Ttc39a	chr4	+	109406623	109444745	2356	protein_coding	tetratricopeptide_repeat_domain_39A	335	185	397	438	107	98	106	7.6432433485	3.85953848103	7.30558601719	8.50216327544	2.45570572799	2.53254997403	2.56957104315
ENSMUSG00000028609	258.211378571696	205.211314381048	261.395030796931	298.702928798469	150.186015675646	141.882787685906	127.614117111845	0.83525	1.6437e-05	0.00027931	Magoh	chr4	+	107879755	107887424	692	protein_coding	mago-nashi_homolog_proliferation-associated_(Drosophila)	245	213	336	366	137	122	108	19.0312868847	15.1290773071	21.051014038	24.1883145398	10.704892351	10.7339846664	8.9134885591
ENSMUSG00000028622	299.314414344334	246.638950617597	374.199433968226	481.515650248897	173.207229757315	197.705523824622	134.703790284725	0.98704	4.1563e-05	0.00062081	Mrpl37	chr4	-	107055874	107066868	2799	protein_coding	mitochondrial_ribosomal_protein_L37	284	256	481	590	158	170	114	5.45410642122	4.49547927599	7.45044161667	9.64005983823	3.05226347805	3.69788377627	2.32611939929
ENSMUSG00000028654	69.5589836152324	52.9888370467494	99.5790593512119	86.5095914006494	20.8287175024619	15.1186577042358	25.995468300561	1.6531	3.8109e-07	1.0452e-05	Mycl	chr4	+	122995652	123002485	3501	protein_coding	v-myc_myelocytomatosis_viral_oncogene_homolog_lung_carcinoma_derived_(avian)	66	55	128	106	19	13	22	1.01335121114	0.772163932116	1.58510376239	1.38466390409	0.293446762094	0.226078090238	0.358889390925
ENSMUSG00000028664	400.491117784672	335.274823495796	484.669952935976	763.896014632149	235.693382264701	230.268786572207	181.968278103927	1.1111	1.1865e-05	0.0002115	Ephb2	chr4	-	136647539	136835988	10902	protein_coding	Eph_receptor_B2	380	348	623	936	215	198	154	1.8736375648	1.56896046158	2.47754588717	3.92645195377	1.0663508363	1.10577367595	0.806760438763
ENSMUSG00000028673	4892.31518093802	4917.36407793834	4871.59429419757	5530.90095209623	4376.22317209621	2974.88664672579	3703.17262063446	0.44432	0.0030618	0.021112	Fuca1	chr4	+	135920735	135940311	2525	protein_coding	fucosidase_alpha-L-_1_tissue	4642	5104	6262	6777	3992	2558	3134	98.8216087832	99.3546542432	107.520560272	122.745822306	85.4863908171	61.6802878799	70.8871735086
ENSMUSG00000028684	490.074657289138	517.363736256444	560.910170251748	590.87683183085	376.013163333918	308.1880224325	315.490456193172	0.67863	8.2614e-06	0.00015248	Urod	chr4	-	116989965	116994413	1489	protein_coding	uroporphyrinogen_decarboxylase	465	537	721	724	343	265	267	16.7867422151	17.7263173874	20.9932851547	22.2369123866	12.4556746009	10.835735878	10.2411001675
ENSMUSG00000028699	978.041466589935	522.180903260694	903.99114817272	1511.46946484908	298.179534772086	298.884233076047	428.925226959256	1.3856	3.5851e-07	9.9257e-06	Tspan1	chr4	-	116161869	116167601	1985	protein_coding	tetraspanin_1	928	542	1162	1852	272	257	363	25.1301818465	13.4207784939	25.3796398465	42.668864711	7.40928370762	7.88278799607	10.444223678
ENSMUSG00000028700	144.387587201316	135.844109519848	236.500265959128	288.909390149338	83.3148700098477	133.741971999009	102.800261006764	0.8332	0.0033636	0.022741	Pomgnt1	chr4	+	116123840	116159849	3448	protein_coding	protein_O-linked_mannose_beta_12-N-acetylglucosaminyltransferase	137	141	304	354	76	115	87	2.1358043963	2.00997561492	3.82248829649	4.6953354096	1.19182959871	2.03066282129	1.44105994138
ENSMUSG00000028703	861.055903237044	645.500378569493	672.936612021861	744.308937333889	537.161661905597	459.374599474858	495.095509906138	0.54055	0.00044973	0.0044676	Lrrc41	chr4	+	116075269	116097043	3065	protein_coding	leucine_rich_repeat_containing_41	817	670	865	912	490	395	419	14.3284675278	10.7444269355	12.2356055143	13.608021162	8.64437169923	7.84646155352	7.80752879202
ENSMUSG00000028716	40.0491117784672	25.0492684220997	47.4556454720619	39.9902828172813	7.67373802722281	4.65189467822641	7.08967317288026	1.9689	7.6594e-07	1.9162e-05	Pdzk1ip1	chr4	+	115088708	115093899	1129	protein_coding	PDZK1_interacting_protein_1	38	26	61	49	7	4	6	1.80924683184	1.13192679096	2.34247913391	1.98487313938	0.335252426397	0.215711492519	0.303520031636
ENSMUSG00000028718	37.9412637901268	21.1955348186998	42.7878770649738	45.7031803626072	10.9624828960326	15.1186577042358	9.45289756384035	1.311	0.00066048	0.0061539	Stil	chr4	+	115000159	115043196	5368	protein_coding	Scl/Tal1_interrupting_locus	36	22	55	56	10	13	8	0.36049409872	0.201441574243	0.444211727725	0.4770963965	0.100729186024	0.147447726141	0.0851152796117
ENSMUSG00000028747	9.4853159475317	20.2321014178498	5.4457298082694	5.7128975453259	0	1.1629736695566	0	1.5457	0.0013602	0.011035	Htr6	chr4	-	139061108	139075570	2341	protein_coding	5-hydroxytryptamine_(serotonin)_receptor_6	9	21	7	7	0	1	0	0.206656591406	0.44091696985	0.129639236387	0.136749970975	0.0	0.0260079319793	0.0
ENSMUSG00000028757	5378.17414225047	4372.06077305725	6418.18155974608	7566.32473467378	2012.71185971158	1794.46837212584	1592.8132395071	1.6545	6.6927e-19	1.0829e-16	Ddost	chr4	+	138304730	138312628	2120	protein_coding	dolichyl-di-phosphooligosaccharide-protein_glycotransferase	5103	4538	8250	9271	1836	1543	1348	129.389154072	105.212554149	168.716643002	199.996012419	46.8278962629	44.3136271707	36.3148355335
ENSMUSG00000028763	151.765055160507	52.0254036458994	189.044620487066	310.944852109881	14.2512277648424	27.9113680693585	11.8161219548004	2.5438	1.4753e-10	8.4586e-09	Hspg2	chr4	+	137468769	137570630	14187	protein_coding	perlecan_(heparan_sulfate_proteoglycan_2)	144	54	243	381	13	24	10	0.545607195864	0.1870863595	0.742601022351	1.22818849109	0.0495473709556	0.102997790253	0.04025682147
ENSMUSG00000028779	3544.34639239434	3076.24284891401	3255.76846394392	3446.50947627304	1950.2257072042	1509.53982308447	1754.69411028786	0.92046	2.5422e-12	2.0454e-10	Pef1	chr4	+	130102558	130128135	1915	protein_coding	penta-EF_hand_domain_containing_1	3363	3193	4185	4223	1779	1298	1485	94.3987525188	81.9537958015	94.747230005	100.851629489	50.2313674857	41.2679740235	44.2881690025
ENSMUSG00000028798	760.933123790876	544.339871480244	842.532197479394	955.686146510947	447.26930215813	384.944284623236	316.672068388652	0.97036	2.44e-06	5.3273e-05	Eif3i	chr4	-	129591960	129600648	2323	protein_coding	eukaryotic_translation_initiation_factor_3_subunit_I	722	565	1083	1171	408	331	268	16.7069108006	11.9546859342	20.2124558717	23.0535760213	9.49683264719	8.67533028872	6.58894124064
ENSMUSG00000028811	267.696694519228	239.894916811647	285.511834233553	324.002903642055	175.399726336521	205.846339511519	177.241829322007	0.566	0.0016088	0.012624	Yars	chr4	+	129189760	129219607	2909	protein_coding	tyrosyl-tRNA_synthetase	254	249	367	397	160	177	150	4.69351447395	4.20721357329	5.46968329932	6.24133368239	2.97402142633	3.70456124824	2.94494771156
ENSMUSG00000028854	1127.6986737621	1175.38874903699	1110.15091948578	1147.47627838975	927.426053004357	979.22382976666	779.864049016829	0.34198	0.0078897	0.044603	Slc9a1	chr4	+	133369706	133423702	4676	protein_coding	solute_carrier_family_9_(sodium/hydrogen_exchanger)_member_1	1070	1220	1427	1406	846	842	660	12.3003492091	12.8240222029	13.2308976093	13.7512264745	9.78281165325	10.9633889861	8.06119604979
ENSMUSG00000028857	446.86377352816	378.629326534046	539.12725101867	553.334933675852	360.665687279472	319.817759128066	339.122700102773	0.48069	0.0064092	0.038019	Tmem222	chr4	-	133266045	133277792	1484	protein_coding	transmembrane_protein_222	424	393	693	678	329	275	287	15.3581930312	13.016600699	20.2459971602	20.8942318474	11.9875333571	11.2825177965	11.0453134783
ENSMUSG00000028860	143.333663207146	76.1112386671491	187.488697684704	131.396643542496	70.1598905346086	55.8227361387169	87.4393024655232	0.8262	0.0051001	0.031607	Sytl1	chr4	-	133253090	133263113	2484	protein_coding	synaptotagmin-like_1	136	79	241	161	64	48	74	2.94303537957	1.56319959143	4.20634886266	2.96418224122	1.39314465848	1.17651340606	1.70141469156
ENSMUSG00000028862	1036.0072862693	573.242873505743	813.747625635684	484.780163131941	281.735810428037	290.743417389151	179.605053712967	1.4189	2.7478e-08	1.0131e-06	Map3k6	chr4	+	133240818	133252929	4334	protein_coding	mitogen-activated_protein_kinase_kinase_kinase_6	983	595	1046	594	257	250	152	12.1919388841	6.74787442283	10.4636358096	6.26798797345	3.20635827267	3.51203096236	2.00301744304
ENSMUSG00000028889	127.524803294593	109.831407696899	119.028094380745	161.593387710647	59.197407638576	84.897077877632	70.8967317288026	0.79902	0.00092653	0.008022	Yrdc	chr4	+	124850679	124855242	1634	protein_coding	yrdC_domain_containing_(E.coli)	121	114	153	198	54	73	60	3.98053534193	3.4291914499	4.05956235481	5.54170948122	1.78693822589	2.72005723362	2.097148811
ENSMUSG00000028910	202.353406880676	89.599306279049	222.496960737864	228.515901813036	97.56609777469	98.8527619123112	49.6277122101618	1.0373	0.00096736	0.0083315	Mecr	chr4	+	131843470	131867786	1337	protein_coding	mitochondrial_trans-2-enoyl-CoA_reductase	192	93	286	280	89	85	42	7.71930120939	3.41893208879	9.27415742933	9.57761202846	3.59936948999	3.87074670523	1.79410531789
ENSMUSG00000028936	1162.47816556972	628.158577354193	1140.49141413185	1224.19233114126	505.370461507102	552.412493039386	414.745880613495	1.0222	3.6401e-06	7.5531e-05	Rpl22	chr4	+	152325742	152334071	2051	protein_coding	ribosomal_protein_L22	1103	652	1466	1500	461	475	351	28.9079981457	15.6250303087	30.9890418048	33.4469264524	12.1535484512	14.100521776	9.77398136003
ENSMUSG00000028973	910.590330963043	982.702068866989	1072.80877222907	1314.78256364572	800.261251410379	746.629095855339	795.225007558069	0.44352	0.0046554	0.029523	Abcb8	chr5	+	24393663	24410054	3074	protein_coding	ATP-binding_cassette_sub-family_B_(MDR/TAP)_member_8	864	1020	1379	1611	730	642	673	15.1083850769	16.3092970064	19.4491327649	23.9674755918	12.8406446818	12.7156451354	12.5037779157
ENSMUSG00000028980	363.603777988715	378.629326534046	392.870507596578	571.28975453259	178.688471205331	210.498234189745	160.699258585286	1.161	2.0435e-08	7.7498e-07	H6pd	chr4	-	149979475	150009023	4745	protein_coding	hexose-6-phosphate_dehydrogenase_(glucose_1-dehydrogenase)	345	393	505	700	163	181	136	3.90832836357	4.07094529764	4.61418496019	6.74671616547	1.85745892737	2.32246721732	1.63693992755
ENSMUSG00000028999	184.436698979783	272.651652440547	226.386767743771	257.896517760426	173.207229757315	134.904945668566	140.611851262125	0.62353	0.0022624	0.016556	Rint1	chr5	+	23787711	23820369	3363	protein_coding	RAD50_interactor_1	175	283	291	316	158	116	119	2.79717312864	4.13617115213	3.75150871429	4.29725209329	2.54037629351	2.10009217263	2.02092475817
ENSMUSG00000029012	130.686575277103	82.855272473099	126.807708392559	150.167592619995	59.197407638576	61.6376044865	62.6254463604423	0.92877	0.00030097	0.0032017	Orc5	chr5	-	22486485	22550429	2117	protein_coding	origin_recognition_complex_subunit_5	124	86	163	184	54	53	53	3.14853839184	1.99671704956	3.33815566085	3.97491257828	1.37924282527	1.52427120664	1.42983216289
ENSMUSG00000029027	115.931639358721	136.807542920698	171.151508259895	179.548208567385	93.181104616277	102.341682920981	72.0783439242827	0.71163	0.0028226	0.019791	Dffb	chr4	-	153964449	153975126	2093	protein_coding	DNA_fragmentation_factor_beta_subunit	110	142	220	220	85	88	61	2.82508567463	3.3347098253	4.55714965012	4.80711009838	2.19592513133	2.55988631208	1.66452628275
ENSMUSG00000029055	66.3972116327219	11.5612008101999	84.7977927287664	155.880490165321	3.28874486880978	17.444605043349	9.45289756384035	1.9086	2.9814e-05	0.00046537	Plch2	chr4	-	154983115	155056784	5619	protein_coding	phospholipase_C_eta_2	63	12	109	191	3	15	8	0.602684029788	0.104969021068	0.841021897887	1.55455091836	0.0288688879111	0.162532217735	0.0813131911293
ENSMUSG00000029084	1812.74926997272	1362.29482880188	1912.22912410374	2318.62027518155	604.032807571396	664.05796531682	591.987709935502	1.522	2.6195e-17	3.5322e-15	Cd38	chr5	+	43868809	43912375	3014	protein_coding	CD38_antigen	1720	1414	2458	2841	551	571	501	30.6756211174	23.0592455803	35.3572491209	43.1080722679	9.88498882171	11.5345350909	9.49346007377
ENSMUSG00000029086	1149.83107763968	858.41916015734	1490.57404466345	1914.63680590494	365.050680437885	409.366731683924	425.380390372816	1.6522	8.6153e-13	7.4239e-11	Prom1	chr5	-	43993625	44102032	3743	protein_coding	prominin_1	1091	891	1916	2346	333	352	360	15.6679829253	11.7002949524	22.1929745721	28.6641321359	4.81052236445	5.72571953105	5.49303952525
ENSMUSG00000029119	1718.95003449158	1631.09274763903	1687.39827916233	1601.24356913277	1328.65292699915	966.431119401537	1139.07415644276	0.52423	0.00016854	0.0019971	Man2b2	chr5	-	36806921	36830653	3330	protein_coding	mannosidase_2_alpha_B2	1631	1693	2169	1962	1212	831	964	26.328001477	24.9891599961	28.239379932	26.9454465974	19.680050929	15.1937167094	16.5334258033
ENSMUSG00000029188	8668.5248520498	4061.83521798355	5781.03117217856	3459.56752780521	1914.04951364729	1414.17598218083	1759.42055906978	1.5689	6.2078e-10	3.15e-08	Slc34a2	chr5	+	53038082	53071664	4175	protein_coding	solute_carrier_family_34_(sodium_phosphate)_member_2	8225	4216	7431	4239	1746	1216	1489	105.897959733	49.6344319018	77.1668228108	46.434155696	22.612865064	17.7330863752	20.3689324671
ENSMUSG00000029189	3538.02284842932	3441.38410783616	3648.6389715405	3581.17063269858	2742.81322058735	2736.47704446669	2972.93628382779	0.33082	0.0010903	0.0092061	Sel1l3	chr5	-	53107084	53213452	4511	protein_coding	sel-1_suppressor_of_lin-12-like_3_(C._elegans)	3357	3572	4690	4388	2502	2353	2516	40.0024582177	38.9204234049	45.0754274209	44.4861076366	29.9904035685	31.7582332743	31.8542849015
ENSMUSG00000029198	602.844524665348	499.058501640294	509.564717773779	602.302626921502	385.879397940347	379.129416275453	376.934290358134	0.52706	0.00029369	0.0031449	Grpel1	chr5	+	36464998	36474080	3528	protein_coding	GrpE-like_1_mitochondrial	572	518	655	738	352	326	319	8.71516509309	7.21672433438	8.049197089	9.56661732078	5.39488161117	5.62595505014	5.16407043243
ENSMUSG00000029335	187.598470962294	32.7567356288996	254.393378186299	335.428698732706	9.86623460642933	13.9556840346792	4.72644878192017	2.3141	1.203e-06	2.812e-05	Bmp3	chr5	+	98854439	98880960	3112	protein_coding	bone_morphogenetic_protein_3	178	34	327	411	9	12	4	3.07459969744	0.537004916426	4.55562536397	6.03994313823	0.156376235063	0.234773401401	0.0734091935982
ENSMUSG00000029377	144.387587201316	76.1112386671491	113.582364572476	83.245078517606	30.6949521088912	54.6597624691603	43.7196512327616	1.1378	0.00015942	0.0019015	Ereg	chr5	+	91074617	91093649	4136	protein_coding	epiregulin	137	79	146	102	28	47	37	1.78052552187	0.938826833923	1.5304253954	1.12784718048	0.366054148358	0.691870099584	0.510918048095
ENSMUSG00000029388	263.480998542547	184.979212963198	299.515139454817	350.119006706402	142.512277648424	176.771997772604	119.342831743484	0.85102	0.00036469	0.0037774	Eif2b1	chr5	-	124570213	124579131	2013	protein_coding	eukaryotic_translation_initiation_factor_2B_subunit_1_(alpha)	250	192	385	429	130	152	101	6.67581664296	4.68809481874	8.29195225086	9.74639781421	3.49194511548	4.59734448686	2.86554774693
ENSMUSG00000029390	2828.73200035279	3368.16316937156	3716.32161344327	3797.4446112002	2163.99412367683	1984.03308026356	2207.25158115672	0.67982	1.0789e-06	2.5799e-05	Tmed2	chr5	+	124540695	124550506	2074	protein_coding	transmembrane_emp24_domain_trafficking_protein_2	2684	3496	4777	4653	1974	1706	1868	69.5635802001	82.8517345356	99.8587963925	102.601785135	51.4643187133	50.0815208825	51.4396695724
ENSMUSG00000029445	51.6422757143392	11.5612008101999	58.3471050886007	119.154720231083	21.9249657920652	17.444605043349	8.2712853683603	1.326	0.0027898	0.019627	Hpd	chr5	-	123171807	123182725	1402	protein_coding	4-hydroxyphenylpyruvic_acid_dioxygenase	49	12	75	146	20	15	7	1.87869479661	0.420699664324	2.3192794914	4.76250515381	0.77134703363	0.651404088054	0.285154399669
ENSMUSG00000029467	6655.53002318474	6639.01956525727	7735.27021194609	8439.58193088788	3669.14302530211	3994.81455492693	3859.14543043782	0.92246	1.4715e-12	1.2246e-10	Atp2a2	chr5	-	122442702	122502225	4491	protein_coding	ATPase_Ca++_transporting_cardiac_muscle_slow_twitch_2	6315	6891	9943	10341	3347	3435	3266	75.585495763	75.4185412376	95.9873987031	105.305268445	40.2977213006	46.5683575378	41.5339442563
ENSMUSG00000029501	428.947065627267	388.263660542546	379.645163776495	476.618880924332	306.949521088912	297.72125940649	329.669802538932	0.41479	0.0073958	0.042404	Ankle2	chr5	+	110231004	110256651	5259	protein_coding	ankyrin_repeat_and_LEM_domain_containing_2	407	403	488	584	280	256	279	4.16005818082	3.76652460134	4.02305980937	5.07855655116	2.8788742301	2.96376680043	3.02991944872
ENSMUSG00000029534	92.7453114869766	72.2575050637492	88.6875997346731	148.535336178473	27.4062072400815	59.3116571473867	36.6299780598814	1.13	0.00042648	0.0042863	St7	chr6	+	17692933	17943025	4094	protein_coding	suppression_of_tumorigenicity_7	88	75	114	182	25	51	31	1.15542829839	0.900434980128	1.20724899056	2.03307858655	0.330187024044	0.758454569354	0.432457970494
ENSMUSG00000029614	3906.89624638889	2428.81560354282	3916.25769354688	4305.89249273421	1997.36438365714	1871.22463431657	1449.83816385401	0.99185	6.0915e-07	1.5813e-05	Rpl6	chr5	+	121204481	121209241	1270	protein_coding	ribosomal_protein_L6	3707	2521	5034	5276	1822	1609	1227	156.901476758	97.5681471768	171.84991758	189.99041108	77.5733386603	77.1364339688	55.1786272945
ENSMUSG00000029616	887.404003091299	770.746720679991	1093.81373006097	1100.14084158562	625.957773363461	573.346019091405	495.095509906138	0.74518	1.4736e-05	0.00025427	Erp29	chr5	-	121428590	121452506	5204	protein_coding	endoplasmic_reticulum_protein_29	842	800	1406	1348	571	493	419	8.6972703426	7.55599448351	11.7135320646	11.8463134788	5.93289485968	5.76788862421	4.59840041267
ENSMUSG00000029632	2887.75174402632	2105.10198085723	3019.26819798479	3679.92214741064	2131.10667498873	1382.7756931028	1091.80966862356	0.87367	0.00013425	0.0016479	Ndufa4	chr6	-	11900373	11907446	492	protein_coding	NADH_dehydrogenase_(ubiquinone)_1_alpha_subcomplex_4	2740	2185	3881	4509	1944	1189	924	299.35990075	218.285692869	341.993914255	419.127106379	213.648077642	147.137707845	107.259784188
ENSMUSG00000029642	744.070339884153	543.376438079394	701.721183865571	711.663808503455	520.717937561548	491.937862222443	437.196512327616	0.46885	0.003286	0.022303	Polr1d	chr5	+	147077050	147111361	1196	protein_coding	polymerase_(RNA)_I_polypeptide_D	706	564	902	872	475	423	370	31.7308486455	23.1785816731	32.6975487396	33.3438636824	21.4748560638	21.5335891195	17.6685371816
ENSMUSG00000029661	25.2941758600845	17.3418012152998	24.1168034366216	19.5870772982602	2.19249657920652	4.65189467822641	11.8161219548004	1.2477	0.0047232	0.029867	Col1a2	chr6	+	4504814	4541543	5347	protein_coding	collagen_type_I_alpha_2	24	18	31	24	2	4	10	0.241273277468	0.1654631371	0.251357210287	0.205272926587	0.0202249586899	0.0455467131202	0.106811955525
ENSMUSG00000029705	1560.86143536605	1305.45225815173	1299.97350137402	1007.91835263964	861.651155628161	1007.13519783602	844.852719768231	0.49957	0.0028937	0.020202	Cux1	chr5	-	136248135	136567490	12862	protein_coding	cut-like_homeobox_1	1481	1355	1671	1235	786	866	715	6.18948791612	5.17809153134	5.63258536697	4.39125916136	3.3043182761	4.09936530471	3.17488198747
ENSMUSG00000029710	238.186822682463	98.2702068866989	443.437998673365	838.979810942147	53.7161661905597	52.3338151300471	41.3564268418015	1.8756	5.354e-05	0.00077428	Ephb4	chr5	+	137350109	137378669	4340	protein_coding	Eph_receptor_B4	226	102	570	1028	49	45	35	2.79915453633	1.15517923957	5.69409834949	10.8326322959	0.610483853874	0.631291611602	0.460583488866
ENSMUSG00000029762	24.2402518659143	111.758274498599	39.6760314602485	92.2224889459753	1.09624828960326	24.4224470606887	11.8161219548004	1.5812	0.00052191	0.0050636	Akr1b8	chr6	+	34354119	34368463	1358	protein_coding	aldo-keto_reductase_family_1_member_B8	23	116	51	113	1	21	10	0.910408349787	4.19852895241	1.62820934899	3.80547865262	0.039816956596	0.94151394995	0.420562243148
ENSMUSG00000029767	5055.67340003439	5883.68777899088	5044.30172525983	5561.09769626438	3281.07113078255	2865.56712178747	3303.7876985622	0.76164	2.627e-10	1.4585e-08	Calu	chr6	+	29348069	29377110	3229	protein_coding	calumenin	4797	6107	6484	6814	2993	2464	2796	79.8564205318	92.960576436	87.0592254675	96.5083078131	50.1194738875	46.4600735315	49.4537435503
ENSMUSG00000029782	144.387587201316	112.721707899449	227.942690546133	342.773852719554	51.5236696113532	91.8749198949716	102.800261006764	1.1552	0.00048681	0.0047869	Tmem209	chr6	-	30479053	30509783	3998	protein_coding	transmembrane_protein_209	137	117	293	420	47	79	87	1.8419843818	1.43840771923	3.17734715743	4.80437741948	0.635657096473	1.20307176896	1.24281507701
ENSMUSG00000029802	4473.90735525245	4649.52959250205	4397.03783947695	4496.05036817148	3070.59145917873	2666.69862429329	3191.5345399916	0.58951	1.6316e-07	4.9503e-06	Abcg2	chr6	+	58584523	58692869	2556	protein_coding	ATP-binding_cassette_sub-family_G_(WHITE)_member_2	4245	4826	5652	5509	2801	2293	2701	89.2740035058	92.8037234351	95.8696499475	98.5694967819	59.2543298857	54.6198420088	60.352294376
ENSMUSG00000029810	1415.41992417056	1171.53501543359	1650.83409330681	1917.90131878798	1081.99706183842	898.978646567254	941.744919797595	0.63651	0.00037816	0.0038782	Tmem176b	chr6	-	48833811	48841374	1670	protein_coding	transmembrane_protein_176B	1343	1216	2122	2350	987	773	797	43.2282552953	35.7895334396	55.0894893031	64.3549574697	31.9571847339	28.1818991941	27.256613795
ENSMUSG00000029863	408.922509738033	479.789833623294	374.977395369407	441.525367431616	335.451976618597	300.047206745604	301.311109847411	0.43623	0.0050602	0.031398	Casp2	chr6	+	42264985	42282508	3529	protein_coding	caspase_2	388	498	482	541	306	258	255	5.91001023983	6.9361203087	5.92154750629	7.01093956158	4.68853972218	4.45118128109	4.12684894246
ENSMUSG00000029992	9741.41947811505	10610.2920435609	8686.71700559087	7950.72112665213	4525.31293948225	5121.73604072728	5158.91884546587	0.88732	9.2969e-11	5.5946e-09	Gfpt1	chr6	+	87042846	87092197	6238	protein_coding	glutamine_fructose-6-phosphate_transaminase_1	9243	11013	11166	9742	4128	4404	4366	79.6481602525	86.7759150274	77.6054266773	71.422224306	35.7817971935	42.9842322594	39.9731535006
ENSMUSG00000030017	226373.388631809	214531.56910087	198470.400823779	236223.416729901	100793.452739282	14832.5661815249	27062.4641130794	1.4399	0.0016079	0.012623	Reg3g	chr6	-	78466269	78468872	2089	protein_coding	regenerating_islet-derived_3_gamma	214791	222674	255116	289444	91944	12754	22903	5526.95344077	5239.26063624	5294.67241125	6336.60634478	2379.86753919	371.719382484	626.158071825
ENSMUSG00000030029	295.098718367653	179.198612558098	385.868854985946	687.17996188063	109.624828960326	150.023603372802	92.1657512474434	1.4953	4.5555e-06	9.1255e-05	Lrig1	chr6	-	94604529	94700158	4951	protein_coding	leucine-rich_repeats_and_immunoglobulin-like_domains_1	280	186	496	842	100	129	78	3.03999781268	1.84654098272	4.34338760946	7.77767482146	1.09213142915	1.58636828327	0.899770451286
ENSMUSG00000030036	628.138700525432	410.422628762095	786.518976594337	1111.56663667627	303.660776220103	266.320970328462	207.963746404488	1.3751	2.9871e-07	8.4797e-06	Mogs	chr6	+	83115496	83118898	2780	protein_coding	mannosyl-oligosaccharide_glucosidase	596	426	1011	1362	277	229	176	11.5241693033	7.53188596874	15.7668958046	22.4059275927	5.38769255213	5.01531159958	3.61574606512
ENSMUSG00000030045	173.897459038081	148.368743730898	192.156466091792	243.206209786731	88.796111457864	130.25305099034	82.712853683603	0.85316	0.00045214	0.0044884	Mrpl19	chr6	-	81957851	81965958	5000	protein_coding	mitochondrial_ribosomal_protein_L19	165	154	247	298	81	112	70	1.7738712951	1.51387371875	2.14174019252	2.72569260718	0.87595711833	1.3638143403	0.799572936672
ENSMUSG00000030062	6830.48140621699	5159.18586155169	7403.08069364166	10114.2770398891	2577.27972885726	2207.32402481843	2142.26291040532	1.6004	1.3887e-15	1.5924e-13	Rpn1	chr6	+	88084473	88105304	3642	protein_coding	ribophorin_I	6481	5355	9516	12393	2351	1898	1813	95.6555660689	72.2700685714	113.280284179	155.620614092	34.9044275157	31.7295199102	28.4307235857
ENSMUSG00000030082	9723.50277021416	9876.15579211324	11642.97033008	13754.2089044825	3833.5802687426	3762.21982101561	3860.3270426333	1.5214	8.3503e-25	2.4321e-22	Sec61a1	chr6	-	88503601	88518905	3150	protein_coding	Sec61_alpha_1_subunit_(S._cerevisiae)	9226	10251	14966	16853	3497	3235	3267	157.438543229	159.953818706	205.984729267	244.679330504	60.0278667999	62.5274856983	59.2336685739
ENSMUSG00000030096	5060.94302000525	4384.5854072683	4965.72762374051	5078.76591779473	3831.38777216339	4052.96323840476	3520.02273033505	0.35289	0.0024149	0.017497	Slc6a6	chr6	+	91684067	91759063	6169	protein_coding	solute_carrier_family_6_(neurotransmitter_transporter_taurine)_member_6	4802	4551	6383	6223	3495	3485	2979	41.8423002553	36.260267056	44.859033475	46.1334195727	30.6337554816	34.3949946735	27.5794615745
ENSMUSG00000030189	549.094400962668	245.675517216747	504.896949366691	638.212268634979	207.190926735016	294.232338397821	263.49951959205	0.85059	0.0013687	0.011073	Ybx3	chr6	-	131364858	131388450	1862	protein_coding	Y_box_protein_3	521	255	649	782	189	253	223	15.0406364084	6.73130759903	15.111405447	19.206918472	5.48845312237	8.27271530459	6.83998637709
ENSMUSG00000030201	1253.11562906835	1254.39028790669	1339.64953283427	1230.72135690735	926.329804714754	1066.4468549834	933.473634429234	0.37452	0.0017302	0.013367	Lrp6	chr6	-	134446476	134566965	9368	protein_coding	low_density_lipoprotein_receptor-related_protein_6	1189	1302	1722	1508	845	917	790	6.82249362716	6.83129492293	7.96940876237	7.36181799033	4.87727966092	5.95977258284	4.81626372431
ENSMUSG00000030303	532.231617055945	367.068125723846	653.487576992328	664.328371699326	282.832058717641	252.365286293783	154.791197607886	1.1819	1.3173e-06	3.05e-05	Far2	chr6	+	148047259	148182758	3480	protein_coding	fatty_acyl_CoA_reductase_2	505	381	840	814	258	217	131	7.80046154673	5.38126853675	10.4650155994	10.6973394577	4.00874373012	3.79653776485	2.14991902102
ENSMUSG00000030314	247.672138629994	368.994992525546	301.07106225718	288.909390149338	200.613436997396	186.075787129056	229.232765923128	0.53362	0.0048297	0.030382	Atg7	chr6	+	114643097	114860614	3895	protein_coding	autophagy_related_7	235	383	387	354	183	160	194	3.24316142956	4.83314967808	4.30767907837	4.15648690432	2.54045472439	2.50103491711	2.84462038721
ENSMUSG00000030316	138.064043236295	131.026942515599	129.141592596103	156.696618386082	93.181104616277	87.2230252167452	81.531241488123	0.63578	0.0021001	0.015628	Tamm41	chr6	-	115004381	115037876	3132	protein_coding	TAM41_mitochondrial_translocator_assembly_and_maintenance_protein_homolog_(S._cerevisiae)	131	136	166	192	85	75	69	2.24831784955	2.13430306503	2.29787379563	2.80356152864	1.46745571516	1.45796381138	1.25822232782
ENSMUSG00000030342	222.37796276991	95.3799066841489	335.301363909159	393.373802406726	98.6623460642933	80.2451831994056	60.2622219694822	1.4635	1.7272e-05	0.00029078	Cd9	chr6	-	125460266	125494791	1228	protein_coding	CD9_antigen	211	99	431	482	90	69	51	9.23617716085	3.96255917541	15.2166391317	17.950613163	3.96288960519	3.42103847286	2.37192995406
ENSMUSG00000030353	25.2941758600845	11.5612008101999	14.7812666224455	27.7483595058687	0	4.65189467822641	9.45289756384035	1.2361	0.0087036	0.048048	Tead4	chr6	-	128224288	128300823	3076	protein_coding	TEA_domain_family_member_4	24	12	19	34	0	4	8	0.419404491099	0.191749326847	0.267797863424	0.50550237738	0.0	0.0791736914999	0.148536677814
ENSMUSG00000030364	33595.9351621631	33622.8622562638	36302.012863325	31120.6013140525	26472.2036973395	24013.0803290047	27159.3563131088	0.37415	0.0006931	0.0063762	Clec2h	chr6	+	128662385	128677374	2160	protein_coding	C-type_lectin_domain_family_2_member_h	31877	34899	46663	38132	24148	20648	22985	793.289776571	794.141999017	936.609898444	807.358551586	604.498528048	582.011377698	607.744178221
ENSMUSG00000030407	181.274926997272	141.624709924948	156.37024163745	216.273978501623	84.4111182994509	79.082209529849	79.1680170971629	1.0419	3.095e-06	6.5608e-05	Qpctl	chr7	-	19140217	19149196	2100	protein_coding	glutaminyl-peptide_cyclotransferase-like	172	147	201	265	77	68	67	4.40268200227	3.44062208807	4.14969904277	5.7710813431	1.98261899211	1.97150032186	1.82215601214
ENSMUSG00000030413	2811.86921644606	1750.55848934443	2465.35968034367	2136.62368195189	585.39658664814	452.396757457519	365.118168403333	2.189	7.228e-28	2.6171e-25	Pglyrp1	chr7	+	18884690	18890438	681	protein_coding	peptidoglycan_recognition_protein_1	2668	1817	3169	2618	534	389	309	210.594429552	131.143493476	201.750660499	175.813875312	42.3996212168	34.7784100572	25.9144155057
ENSMUSG00000030432	3950.10713014987	2789.13969546072	3682.09131179129	3967.19928111846	1897.60578930324	1970.07739622889	1575.0890565749	0.95956	2.1819e-09	1.0152e-07	Rpl28	chr7	+	4792874	4794562	772	protein_coding	ribosomal_protein_L28	3748	2895	4733	4861	1731	1694	1333	260.969917336	184.319040432	265.802488179	287.964490461	121.240466627	133.599040784	98.6149819193
ENSMUSG00000030471	415.246053703054	358.397225116196	442.660037272184	718.192834269542	234.597133975097	233.757707580877	173.696992735566	1.0994	4.4687e-06	8.9973e-05	Zdhhc13	chr7	+	48789003	48827440	2410	protein_coding	zinc_finger_DHHC_domain_containing_13	394	372	569	880	214	201	147	8.78794530706	7.58690822028	10.2361127685	16.6992223003	4.80136323249	5.07792461471	3.48361652907
ENSMUSG00000030551	69.5589836152324	63.5866044560993	62.2369120945074	62.8418729985849	30.6949521088912	22.0964997215755	37.8115902553614	0.98467	0.00069941	0.006414	Nr2f2	chr7	-	70351946	70366735	4220	protein_coding	nuclear_receptor_subfamily_2_group_F_member_2	66	66	80	77	28	19	32	0.840697296257	0.768723960096	0.821896959733	0.834466469802	0.358767762466	0.274124835665	0.433079451143
ENSMUSG00000030590	478.481493353266	372.848726128946	416.9873110332	418.673777250312	234.597133975097	320.980732797622	230.414378118608	0.66229	0.00021631	0.0024515	Fam98c	chr7	-	29152511	29156234	2169	protein_coding	family_with_sequence_similarity_98_member_C	454	387	536	513	214	276	195	11.2513456554	8.76981326537	10.7138380081	10.8165417172	5.33484803609	7.74741400586	5.1345821857
ENSMUSG00000030612	224.48581075825	200.394147376798	249.725609779211	292.990031253143	195.13219554938	136.067919338123	157.154421998846	0.54453	0.0087093	0.048061	Mrpl46	chr7	-	78775236	78783531	1111	protein_coding	mitochondrial_ribosomal_protein_L46	213	208	321	359	178	117	133	10.3056101753	9.20212671104	12.5265308235	14.7778415657	8.66310892549	6.41178626942	6.83703231178
ENSMUSG00000030616	610.221992624539	566.498839699794	555.464440443479	698.605756971282	368.339425306695	511.708414604905	418.290717199935	0.47534	0.0042875	0.027677	Sytl2	chr7	+	90348699	90410439	4348	protein_coding	synaptotagmin-like_2	579	588	714	856	336	440	354	7.15809065724	6.6470159935	7.11948393351	9.0035720803	4.17847274409	6.16127190798	4.6499017542
ENSMUSG00000030650	3808.88131493106	5031.04921923864	4207.99321898988	4244.68287617714	3036.60776220103	2757.41057051871	3195.07937657804	0.51848	0.00011618	0.0014586	Tmc5	chr7	+	118597297	118675086	3906	protein_coding	transmembrane_channel-like_gene_family_5	3614	5222	5409	5201	2770	2371	2704	49.7352236691	65.7118299462	60.0377738253	60.8955042919	38.3455844724	36.9578373113	39.5370715522
ENSMUSG00000030659	242.402518659143	126.209775511349	157.926164439813	282.380364383252	28.5024555296847	11.629736695566	20.0874073231607	2.8709	1.5334e-18	2.3756e-16	Nucb2	chr7	+	116504369	116540554	1913	protein_coding	nucleobindin_2	230	131	203	346	26	10	17	6.46280469948	3.36585388348	4.60066812288	8.2716422963	0.734896551748	0.318267479161	0.507532668338
ENSMUSG00000030662	276.128086472589	198.467280575098	347.74874632806	508.447881534005	128.261049883581	167.468208416151	126.432504916365	1.1333	3.5465e-05	0.00054081	Ipo5	chr14	+	120911194	120948042	4591	protein_coding	importin_5	262	206	447	623	117	144	107	3.06762426696	2.20545835063	4.22124022823	6.20599427196	1.37799106202	1.90968806402	1.33108728606
ENSMUSG00000030681	6841.02064615869	6770.04650777287	6184.79313939167	6287.45181274153	5483.4339445955	5207.79609227447	5433.05287481724	0.27559	0.0069401	0.040492	Mvp	chr7	-	126986860	127014621	2837	protein_coding	major_vault_protein	6491	7027	7950	7704	5002	4478	4598	122.987348741	121.744556185	121.491985822	124.190265297	95.334958809	96.1019030393	92.5634816158
ENSMUSG00000030737	391.00580183714	201.357580777648	602.920085915541	825.105631189212	99.7585943538965	148.860629703245	54.354160992082	1.6757	9.4947e-05	0.0012479	Slco2b1	chr7	-	99657804	99711340	4381	protein_coding	solute_carrier_organic_anion_transporter_family_member_2b1	371	209	775	1011	91	128	46	4.55206885437	2.34483326183	7.6695218181	10.553791716	1.12314536915	1.77886893443	0.599673184317
ENSMUSG00000030741	1026.52197032176	991.372969474639	1159.94044916138	1240.51489555648	868.228645365781	747.792069524896	799.951456339989	0.44674	0.0013154	0.01077	Spns1	chr7	-	126370060	126377450	3251	protein_coding	spinster_homolog_1	974	1029	1491	1520	792	643	677	16.1046078263	15.5574114717	19.8838515402	21.3824386658	13.1727376898	12.0420725053	11.8932829048
ENSMUSG00000030744	5178.98250735231	2499.14624180487	4919.82790107081	5699.02336557297	2298.83266329803	2456.20039010355	1477.01524435005	1.0583	1.958e-05	0.0003222	Rps3	chr7	-	99477896	99483738	3183	protein_coding	ribosomal_protein_S3	4914	2594	6324	6983	2097	2112	1250	82.9863531082	40.0564323704	86.1380548836	100.331203077	35.6229288531	40.3984320541	22.4286650249
ENSMUSG00000030760	393.11364982548	236.041183208247	445.771882876909	497.022086443353	143.608525938027	201.194444833292	179.605053712967	1.0902	8.0776e-06	0.00014985	Acer3	chr7	-	98213658	98321208	4225	protein_coding	alkaline_ceramidase_3	373	245	573	609	131	173	152	4.74559076975	2.85021948124	5.87987030311	6.59206067183	1.67653418805	2.49302494582	2.05469292264
ENSMUSG00000030761	1286.8411968818	1169.60814863189	1285.19223475158	1471.4791820318	760.796312984662	839.666989419867	763.321478280108	0.71259	7.1605e-08	2.3592e-06	Myo7a	chr7	-	98051060	98119524	7506	protein_coding	myosin_VIIA	1221	1214	1652	1803	694	722	646	8.74410310668	7.94966924539	9.54204193472	10.985448265	4.99940985583	5.85646931084	4.9153450296
ENSMUSG00000030770	132.794423265444	96.3433400849989	181.265006475253	203.21592696945	83.3148700098477	65.1265254951698	57.8989975785221	1.0516	0.00017246	0.0020369	Parva	chr7	+	112427505	112591692	5869	protein_coding	parvin_alpha	126	100	233	249	76	56	49	1.15402336459	0.837480731219	1.72120123664	1.94028646474	0.700192274044	0.580939828037	0.476828297555
ENSMUSG00000030787	89.583539504466	72.2575050637492	94.1333295429425	97.1192582705403	13.1549794752391	30.2373154084717	36.6299780598814	1.5218	1.3166e-06	3.05e-05	Lyve1	chr7	-	110850607	110862953	2607	protein_coding	lymphatic_vessel_endothelial_hyaluronan_receptor_1	85	75	121	119	12	26	31	1.7526131288	1.41403176396	2.01226038348	2.08754836781	0.248890343187	0.607210889087	0.679126555889
ENSMUSG00000030793	1015.98273038006	304.444954668596	1128.04403171295	1516.36623417365	185.265960942951	344.240206188754	145.338300044045	1.517	0.00049742	0.0048773	Pycard	chr7	-	127992103	127993867	1405	protein_coding	PYD_and_CARD_domain_containing	964	316	1450	1858	169	296	123	36.8815254713	11.054769495	44.7436610018	60.4783594562	6.50396524748	12.8269269423	4.99987143928
ENSMUSG00000030800	261.373150554207	372.848726128946	237.27822736031	386.84477664064	173.207229757315	163.979287407481	167.788931758166	0.85503	7.1128e-05	0.00098277	Prss8	chr7	-	127925725	127930113	1852	protein_coding	protease_serine_8_(prostasin)	248	387	305	474	158	141	142	7.19811638827	10.2709098124	7.14000794325	11.7049072271	4.61300511613	4.63538023523	4.37902487687
ENSMUSG00000030824	9020.53546610264	9174.77627629444	8728.72692125466	9021.48135229036	6470.05740523843	5211.28501328314	5853.70681640814	0.61156	1.1001e-07	3.4905e-06	Nucb1	chr7	-	45492874	45510406	2742	protein_coding	nucleobindin_1	8559	9523	11220	11054	5902	4481	4954	167.789099029	170.704616779	177.40475022	184.366761144	116.385690187	99.4980862979	103.185483179
ENSMUSG00000030835	2509.39303011922	1761.15625675378	3891.36292870908	4299.36346696812	1169.69692500668	1552.56984885806	1239.51119305857	1.1487	4.5956e-06	9.1804e-05	Nomo1	chr7	+	46033698	46084212	4257	protein_coding	nodal_modulator_1	2381	1828	5002	5268	1067	1335	1049	30.065187133	21.1062692607	50.9424555459	56.5943052132	13.5527866268	19.0934694149	14.0734925764
ENSMUSG00000030849	250.833910612505	161.856811342798	189.044620487066	215.457850280863	93.181104616277	136.067919338123	103.981873202244	0.82819	0.0002391	0.0026642	Fgfr2	chr7	-	130162451	133123350	4429	protein_coding	fibroblast_growth_factor_receptor_2	238	168	243	264	85	117	88	2.8885470298	1.86441476888	2.37870415536	2.72601890338	1.03772212686	1.60837537713	1.13476790032
ENSMUSG00000030866	292.990870379312	251.456117621847	360.196128746962	508.447881534005	138.127284490011	236.08365491999	168.970543953646	0.89211	0.00052751	0.0050977	Ern2	chr7	-	122169893	122186216	2973	protein_coding	endoplasmic_reticulum_(ER)_to_nucleus_signalling_2	278	261	463	623	126	203	143	5.02641164458	4.31503707167	6.75189872916	9.58349132276	2.29162455743	4.15727126101	2.74707918755
ENSMUSG00000030870	854.732359272023	780.381054688491	920.328337597528	870.80881155182	670.903953237194	581.486834778301	545.90483431178	0.50427	0.00025652	0.0028046	Ubfd1	chr7	+	122067175	122082194	4849	protein_coding	ubiquitin_family_domain_containing_1	811	810	1183	1067	612	500	462	8.99035490184	8.21054088128	10.5772409677	10.0633563547	6.82444078349	6.27805411048	5.44151513924
ENSMUSG00000030871	86.4217675219555	51.0619702450494	102.690904955937	184.444977891951	42.7536832945271	38.3781310953679	35.4483658644013	1.2261	0.00044589	0.0044377	Ears2	chr7	-	122037213	122067263	4900	protein_coding	glutamyl-tRNA_synthetase_2_(mitochondrial)(putative)	82	53	132	226	39	33	30	0.899551306112	0.531641313899	1.16793235319	2.10932245317	0.430364419437	0.410038932488	0.349667465017
ENSMUSG00000030879	442.648077551479	491.351034433494	499.451219558422	545.989779689004	362.858183858679	282.602601702255	291.858212283571	0.64487	5.6541e-05	0.00081204	Mrpl17	chr7	-	105806658	105811099	3848	protein_coding	mitochondrial_ribosomal_protein_L17	420	510	642	669	331	243	247	5.86708517563	6.51439436039	7.23335537678	7.95099848873	4.65115445842	3.84484153054	3.66599560733
ENSMUSG00000030894	872.649067172916	1066.52077474094	879.096383334917	891.212017070841	747.641333509422	626.842807891009	699.514419724186	0.41416	0.00328	0.022279	Tpp1	chr7	-	105744847	105752207	3494	protein_coding	tripeptidyl_peptidase_I	828	1107	1130	1092	682	539	592	12.7384211232	15.5726905368	14.0215292007	14.2932290784	10.554296867	9.39232471766	9.6767351891
ENSMUSG00000030934	4998.7615043492	2044.40567660368	6525.5402331091	6833.44159243054	2200.17031723374	2669.0245716324	1585.72356633422	1.0095	0.0075384	0.043034	Oat	chr7	-	132557475	132576398	2155	protein_coding	ornithine_aminotransferase	4743	2122	8388	8373	2007	2295	1342	118.307973742	48.3990723956	168.75279911	177.690591569	50.3579369393	64.8399467805	35.5660219096
ENSMUSG00000030946	164.412143090549	79.9649722705491	264.506876401656	297.886800577708	73.4486354034183	75.5932885211792	55.5357731875621	1.3446	6.2042e-05	0.0008832	Lhpp	chr7	+	132610638	132706420	1612	protein_coding	phospholysine_phosphohistidine_inorganic_pyrophosphate_phosphatase	156	83	340	365	67	65	47	5.20196860734	2.53076598112	9.14436846949	10.3551988611	2.24738561591	2.45502293401	1.66518645975
ENSMUSG00000030983	235.025050699952	182.088912760648	226.386767743771	257.896517760426	174.303478046918	113.971419616547	132.340565893765	0.64907	0.0023173	0.016882	Bccip	chr7	+	133709333	133721145	1244	protein_coding	BRCA2_and_CDKN1A_interacting_protein	223	189	291	316	159	98	112	9.63590808749	7.46758813326	10.141739394	11.6170890593	6.911058603	4.7963727804	5.1419481458
ENSMUSG00000031007	2789.73681256849	2324.76479625102	3196.64339745414	3297.97414009457	2075.19801221897	1668.86721581373	1896.48757374547	0.60951	0.00010533	0.0013513	Atp6ap2	chrX	+	12587801	12617049	2324	protein_coding	ATPase_H+_transporting_lysosomal_accessory_protein_2	2647	2413	4109	4041	1893	1435	1605	61.2246038457	51.0340613382	76.6548883597	79.5212765656	44.0435505248	37.5943873389	39.44291134
ENSMUSG00000031012	1280.51765291678	1317.97689236278	1247.07212609369	1228.27297224507	929.618549583563	1047.8392762705	987.827795421316	0.35474	0.0018885	0.014356	Cask	chrX	-	13517080	13851367	8366	protein_coding	calcium/calmodulin-dependent_serine_protein_kinase_(MAGUK_family)	1215	1368	1603	1505	848	901	836	7.8066837037	8.03724431624	8.30721594494	8.22714698076	5.4808235889	6.55713560314	5.707139229
ENSMUSG00000031029	1595.64092717367	1292.92762394069	1542.6974585426	1735.90472555831	909.886080370705	1030.39467122715	860.213678309472	0.7073	1.2119e-06	2.8283e-05	Eif3f	chr7	+	108934417	108942951	2514	protein_coding	eukaryotic_translation_initiation_factor_3_subunit_F	1514	1342	1983	2127	830	886	728	32.3719430677	26.2377249812	34.1977299734	38.6930382841	17.8517440166	21.4573301211	16.5385014745
ENSMUSG00000031146	301.422262332674	113.685141300299	435.658384661552	849.589477812038	46.0424281633369	60.4746308169433	37.8115902553614	2.0313	8.2479e-06	0.00015248	Plp2	chrX	-	7667941	7671390	1212	protein_coding	proteolipid_protein_2	286	118	560	1041	42	52	32	12.6844482048	4.7854008297	20.0320430615	39.280655471	1.87376232377	2.61220922087	1.50791690084
ENSMUSG00000031156	895.83539504466	917.18859760919	890.765804352637	978.537736692251	588.68533151695	534.967887996037	791.680170971629	0.51337	0.0014263	0.011432	Slc35a2	chrX	+	7884041	7894492	3081	protein_coding	solute_carrier_family_35_(UDP-galactose_transporter)_member_A2	850	952	1145	1199	537	460	670	14.8298033975	15.1874262894	16.1121548188	17.7974631047	9.42432857184	9.0901985171	12.4197586027
ENSMUSG00000031163	3221.84565017827	2745.78519242247	3177.1943624246	3436.71593762391	2489.579865689	1892.15816036859	1726.33541759634	0.61027	0.00010803	0.00138	Glod5	chrX	-	8004200	8018492	673	protein_coding	glyoxalase_domain_containing_5	3057	2850	4084	4211	2271	1627	1461	244.167884602	208.14631609	263.093735412	286.154640866	182.460937366	147.190480502	123.983873963
ENSMUSG00000031201	365.711625977055	350.689757909396	381.979047980039	434.996341665529	263.099589504782	252.365286293783	225.687929336688	0.61671	0.00010838	0.0013814	Brcc3	chrX	+	75416628	75454001	4310	protein_coding	BRCA1/BRCA2-containing_complex_subunit_3	347	364	491	533	240	217	191	4.32773211981	4.15109857493	4.93905724625	5.65562434648	3.01093793359	3.06541796326	2.53096504648
ENSMUSG00000031221	984.365010554956	811.210923515691	998.124477715663	1083.00214894964	674.192698106004	576.834940100075	467.918429410097	0.73433	1.344e-05	0.00023555	Igbp1	chrX	+	100494291	100516125	4695	protein_coding	immunoglobulin_(CD79A)_binding_protein_1	934	842	1283	1327	615	496	396	10.6934894609	8.81486017998	11.8476140394	12.9260533115	7.08283868803	6.43210779695	4.8171441187
ENSMUSG00000031232	2944.66363971151	2939.43530599332	3729.54695726336	3786.01881610955	2014.90435629079	1951.46981751598	1853.94953470819	0.77092	5.7078e-08	1.9331e-06	Magt1	chrX	-	105968084	106011906	4531	protein_coding	magnesium_transporter_1	2794	3051	4794	4639	1838	1678	1569	33.1467158799	33.0968817691	45.8715912198	46.8231823009	21.9340725958	22.5478495663	19.7769325226
ENSMUSG00000031256	401.545041778842	429.691296779095	443.437998673365	457.031803626072	301.468279640896	281.439628032698	329.669802538932	0.49847	0.00060377	0.0057021	Cstf2	chrX	+	134059187	134086819	7514	protein_coding	cleavage_stimulation_factor_3'_pre-RNA_subunit_2	381	446	570	560	275	242	279	2.72559893626	2.91744448701	3.28884573287	3.40837564069	1.97892499877	1.96088177279	2.12062102486
ENSMUSG00000031257	43.2108837609777	19.2686680169998	28.7845718437097	66.9225141023891	4.38499315841304	12.7927103651226	1.18161219548004	1.7798	7.5865e-05	0.0010345	Nox1	chrX	-	134086421	134221956	2563	protein_coding	NADPH_oxidase_1	41	20	37	82	4	11	1	0.859891026131	0.383548529967	0.625882712118	1.46317362066	0.0843877129261	0.261307162075	0.0222833993833
ENSMUSG00000031320	4252.58331647671	2150.38335069718	4311.462085347	5056.73045583418	1557.76881952623	1991.0109222809	1244.23764184049	1.2134	7.2497e-07	1.8298e-05	Rps4x	chrX	-	102184941	102189394	975	protein_coding	ribosomal_protein_S4_X-linked	4035	2232	5542	6196	1421	1712	1053	222.457519059	112.51968499	246.434634007	290.627970988	78.8056388191	106.907058177	61.681340829
ENSMUSG00000031327	174.951383032251	101.160507089249	227.164729144952	212.193337397819	70.1598905346086	124.438182642556	90.9841390519634	0.82373	0.0040979	0.026678	Chic1	chrX	+	103356476	103396092	7375	protein_coding	cysteine-rich_hydrophobic_domain_1	166	105	292	260	64	107	77	1.20991324083	0.699787543336	1.71656662655	1.61228546893	0.469230011075	0.883342217991	0.596291681586
ENSMUSG00000031391	532.231617055945	207.138181182748	607.587854322629	801.437912787148	191.84345068057	239.57257592866	239.867275682449	1.1211	0.00024669	0.0027258	L1cam	chrX	-	73853778	73896105	5126	protein_coding	L1_cell_adhesion_molecule	505	215	781	982	175	206	203	5.29567034386	2.06157334857	6.60559997519	8.76119814321	1.84598122026	2.44678524488	2.26176503741
ENSMUSG00000031467	233.971126705782	164.747111545348	401.428083009573	563.128472324982	85.5073665890542	113.971419616547	96.8922000293636	1.5649	8.9622e-07	2.1862e-05	Agpat5	chr8	+	18846277	18891361	10779	protein_coding	1-acylglycerol-3-phosphate_O-acyltransferase_5_(lysophosphatidic_acid_acyltransferase_epsilon)	222	171	516	690	78	98	82	1.10708933901	0.779752133195	2.07544422924	2.92752919851	0.391276677844	0.553547429151	0.434475639187
ENSMUSG00000031520	67.4511356268921	53.9522704475994	62.2369120945074	75.0837963099976	26.3099589504782	25.5854207302453	24.8138561050809	1.2005	4.3312e-05	0.00064445	Vegfc	chr8	+	54077532	54186454	1881	protein_coding	vascular_endothelial_growth_factor_C	64	56	80	92	24	22	21	1.82893952099	1.46331614591	1.84391556091	2.23681284641	0.689906565326	0.712100219455	0.637617971828
ENSMUSG00000031555	578.604272799433	600.219008729543	565.577938658836	639.02839685574	419.863094918048	465.189467822641	469.100041605577	0.39343	0.0030738	0.021181	Adam9	chr8	-	24949611	25016922	3985	protein_coding	a_disintegrin_and_metallopeptidase_domain_9_(meltrin_gamma)	549	623	727	783	383	400	397	7.40546246159	7.68419989556	7.90944340854	8.98595113986	5.19682724291	6.11137453083	5.68973751315
ENSMUSG00000031556	687.158444198963	547.230171682794	723.504103098649	885.499119525515	534.96916532639	455.885678466188	476.189714778458	0.52086	0.0037879	0.025085	Tm2d2	chr8	+	25017211	25023259	1280	protein_coding	TM2_domain_containing_2	652	568	930	1085	488	392	403	27.3807785134	21.8110864511	31.5001641423	38.7659458734	20.6147315656	18.6458991838	17.98146727
ENSMUSG00000031562	9.4853159475317	1.92686680169998	28.7845718437097	44.0709239210855	0	0	5.90806097740022	1.2835	0.0076395	0.043441	Dctd	chr8	+	48099092	48153233	2493	protein_coding	dCMP_deaminase	9	2	37	54	0	0	5	0.194056590647	0.0394318043444	0.643456635042	0.99060860872	0.0	0.0	0.11454543245
ENSMUSG00000031570	788.335147639301	941.274432630439	935.887565621155	1026.68930171714	303.660776220103	438.441073422839	457.283919650777	1.1665	4.4415e-11	2.9005e-09	Ppapdc1b	chr8	+	25720061	25724887	2099	protein_coding	phosphatidic_acid_phosphatase_type_2_domain_containing_1B	748	977	1203	1258	277	377	387	19.1556690594	22.8781581708	24.8480908742	27.4093552046	7.13567665312	10.9354370766	10.5300049851
ENSMUSG00000031596	14.7549359183826	6.74403380594992	17.8931122271709	29.3806159473903	3.28874486880978	2.32594733911321	1.18161219548004	1.6193	0.00064032	0.0059929	Slc7a2	chr8	+	40862396	40922308	7910	protein_coding	solute_carrier_family_7_(cationic_amino_acid_transporter_y+_system)_member_2	14	7	23	36	3	2	1	0.0951392488657	0.043497118686	0.12606403115	0.208140519304	0.0205074944592	0.0153943283852	0.00722027213899
ENSMUSG00000031608	1178.28702548227	1118.54617838684	1608.82417764302	1846.08203536103	846.303679573716	714.065833107754	658.157992882384	0.91846	2.8847e-06	6.1689e-05	Galnt7	chr8	-	57523828	57653032	4313	protein_coding	UDP-N-acetyl-alpha-D-galactosamine:_polypeptide_N-acetylgalactosaminyltransferase_7	1118	1161	2068	2262	772	614	557	13.9338301254	13.2309703032	20.7879141309	23.9852229075	9.67844694837	8.66754584297	7.37574319708
ENSMUSG00000031621	1701.03332659068	1378.67319661633	1643.83244069618	1588.1855176006	582.10784177933	562.879256065396	900.388492955793	1.1661	1.8211e-10	1.0319e-08	Isx	chr8	+	74873173	74893506	1793	protein_coding	intestine_specific_homeobox	1614	1431	2113	1946	531	484	762	48.3873019705	39.2281906463	51.0927225625	49.6355870665	16.0133451018	16.4350983165	24.2719535393
ENSMUSG00000031626	18.9706318950634	13.4880676118998	10.8914596165388	11.4257950906518	1.09624828960326	0	1.18161219548004	1.9149	6.7112e-05	0.00094157	Sorbs2	chr8	+	45507788	45827906	6425	protein_coding	sorbin_and_SH3_domain_containing_2	18	14	14	14	1	0	1	0.150593955014	0.107101076671	0.0944701797296	0.0996518854635	0.00841578631244	0.0	0.00888908211976
ENSMUSG00000031636	3.16177198251057	1.92686680169998	15.5592280236269	13.0580515321735	0	1.1629736695566	0	1.2333	0.0091032	0.049782	Pdlim3	chr8	+	45885485	45919546	1578	protein_coding	PDZ_and_LIM_domain_3	3	2	20	16	0	1	0	0.102193299637	0.0622962536315	0.549493848237	0.463706944851	0.0	0.0385833769097	0.0
ENSMUSG00000031708	1659.93029081805	1323.75749276788	1818.0957945608	2017.4689617208	1130.23198658096	860.600515471886	725.509888024747	0.87601	4.24e-06	8.5756e-05	Tecr	chr8	-	83571700	83594491	1272	protein_coding	trans-23-enoyl-CoA_reductase	1575	1374	2337	2472	1031	740	614	66.5582068274	53.0931575584	79.654705999	88.8775289792	43.8267620253	35.4202679913	27.5683840474
ENSMUSG00000031730	75.8825275802536	44.3179364390995	101.912943554756	116.706335568801	15.3474760544456	34.8892100866981	29.5403048870011	1.4063	7.0685e-05	0.00097944	Dhodh	chr8	-	109591343	109608673	3807	protein_coding	dihydroorotate_dehydrogenase	72	46	131	143	14	30	25	1.01661797842	0.593900769451	1.4918606425	1.71784421679	0.198844228738	0.479783835803	0.375048283553
ENSMUSG00000031765	7091.8545567712	6437.66198447963	4649.0973334597	4313.23764672106	1818.67591245181	686.154465038396	473.826490387497	1.875	6.1843e-06	0.00011819	Mt1	chr8	+	94179089	94180325	540	protein_coding	metallothionein_1	6729	6682	5976	5285	1659	590	401	669.830524396	608.207322552	479.796048527	447.591518424	166.119439793	66.5220288341	42.4112100007
ENSMUSG00000031775	367.819473965396	170.527711950448	329.855634100889	483.96403491118	121.683560145962	90.711946225415	98.0738122248436	1.5437	5.5491e-08	1.8881e-06	Pllp	chr8	-	94674895	94696242	1889	protein_coding	plasma_membrane_proteolipid	349	177	424	593	111	78	83	9.93119787591	4.60553663758	9.73136442636	14.3566579034	3.1773046074	2.51402666149	2.5094363512
ENSMUSG00000031785	374.143017930417	334.311390094946	451.217612685179	474.17049626205	111.817325539532	176.771997772604	159.517646389806	1.3826	3.422e-11	2.2965e-09	Gpr56	chr8	+	94977109	95014208	3605	protein_coding	G_protein-coupled_receptor_56	355	347	580	581	102	152	135	5.2933577923	4.7311110147	6.97529472484	7.37057686831	1.52989890703	2.56711635285	2.13874274719
ENSMUSG00000031807	826.276411429428	595.401841725293	827.750930856949	909.166837927579	509.755454665515	495.426783231113	394.658473290335	0.73169	5.0895e-05	0.00074268	Pgls	chr8	+	71592176	71601092	2688	protein_coding	6-phosphogluconolactonase	784	618	1064	1114	465	426	334	15.678155386	11.3005125979	17.1613797478	18.9533744582	9.35387410034	9.64911692456	7.09654976744
ENSMUSG00000031813	1406.9885322172	1169.60814863189	1183.27929119682	1308.25353787963	1018.41466104143	976.897882427546	914.567839301554	0.37806	0.0032157	0.021955	Mvb12a	chr8	+	71542930	71548024	1060	protein_coding	multivesicular_body_subunit_12A	1335	1214	1521	1603	929	840	774	67.6992046587	56.2926578829	62.2104276378	69.1605237639	47.3890148456	48.2481488314	41.7027933278
ENSMUSG00000031826	471.104025394074	482.680133825844	591.25066489782	806.334682111713	394.649384257173	350.055074536537	244.593724464369	0.7858	0.0005263	0.0050925	Usp10	chr8	+	119910360	119957560	3726	protein_coding	ubiquitin_specific_peptidase_10	447	501	760	988	360	301	207	6.44870987582	6.60897042451	8.84322305843	12.1267579889	5.22429246932	4.91847965588	3.17290847886
ENSMUSG00000031827	1285.78727288763	971.140868056789	1292.19388736221	1316.41482008724	716.946381400531	761.747753559575	586.079648958102	0.79783	9.058e-07	2.2022e-05	Cotl1	chr8	-	119809225	119840579	1628	protein_coding	coactosin-like_1_(Dictyostelium)	1220	1008	1661	1613	654	655	496	40.2822384786	30.4330209264	44.2338835035	45.311723688	21.7215683634	24.4959413637	17.4003236482
ENSMUSG00000031835	1024.41412233342	1098.31407696899	1168.49802457438	1434.75341209756	781.625030487123	758.258832550905	757.413417302708	0.6108	4.7588e-05	0.00070003	Mbtps1	chr8	-	119508156	119558761	4370	protein_coding	membrane-bound_transcription_factor_peptidase_site_1	972	1140	1502	1758	713	652	641	11.956195124	12.822194117	14.901443265	18.3978913712	8.82218020411	9.08392192992	8.3773496634
ENSMUSG00000031844	1248.89993309167	1083.86257595624	1040.91235478064	1122.99243176692	490.022985452657	658.243096969037	747.960519738868	0.80555	1.3167e-06	3.05e-05	Hsd17b2	chr8	+	117701946	117759029	1280	protein_coding	hydroxysteroid_(17-beta)_dehydrogenase_2	1185	1125	1338	1376	447	566	633	49.7641449975	43.1997751013	45.3195909918	49.1630797436	18.8827561677	26.9223952501	28.2438431313
ENSMUSG00000031862	1986.64672901081	1924.93993489828	2087.27043936954	2456.54594449014	1330.84542357836	1226.93722138222	1199.33637841224	0.74081	2.6997e-08	9.9784e-07	Atp13a1	chr8	+	69791163	69807749	3915	protein_coding	ATPase_type_13A1	1885	1998	2683	3010	1214	1055	1015	25.8813993674	25.0843383761	29.7117850297	35.1613341717	16.7669763596	16.4069527574	14.8069062347
ENSMUSG00000031891	83.2599955394449	18.3052346161498	73.1283717110462	186.077234333472	3.28874486880978	6.97784201733962	16.5425707367206	2.19	1.1339e-06	2.6851e-05	Hsd11b2	chr8	+	105518746	105523984	1845	protein_coding	hydroxysteroid_11-beta_dehydrogenase_2	79	19	94	228	3	6	14	2.30164789871	0.506169722596	2.20887592132	5.65156976444	0.0879210196056	0.197998597605	0.433372865405
ENSMUSG00000031906	2536.79505396764	1746.70475574103	3287.66488139235	3528.93842656989	1604.90749597917	1460.69492896309	1440.38526629017	0.84134	6.8727e-05	0.00096053	Smpd3	chr8	-	106252548	106337988	5148	protein_coding	sphingomyelin_phosphodiesterase_3_neutral	2407	1813	4226	4324	1464	1256	1219	25.1330802625	17.3100450818	35.5902298192	38.412959074	15.3769559464	14.8545101723	13.5236903347
ENSMUSG00000031916	555.417944927689	466.301766011395	443.437998673365	488.044676014984	338.740721487407	311.67694344117	269.40758056945	0.65116	4.1261e-05	0.00061692	Cog8	chr8	-	107046289	107056689	4476	protein_coding	component_of_oligomeric_golgi_complex_8	527	484	570	598	309	268	228	6.32890684674	5.31488922068	5.52108731832	6.11000720882	3.73281299391	3.64545675348	2.90920831037
ENSMUSG00000031948	1062.35538612355	777.490754485941	949.890870842419	1229.08910046583	758.603816405455	651.265254951698	731.417949002147	0.4771	0.0058419	0.03533	Kars	chr8	-	111993440	112011323	2188	protein_coding	lysyl-tRNA_synthetase	1008	807	1221	1506	692	560	619	24.7640333702	18.1286368835	24.1940282944	31.4780826044	17.1012008792	15.5828878005	16.1574708736
ENSMUSG00000031996	5304.39946265856	7044.62502701512	5441.84000126349	5379.10110303472	3916.89513875244	4023.88889666585	4107.28399148863	0.51748	0.00017017	0.0020148	Aplp2	chr9	-	31149557	31211815	3658	protein_coding	amyloid_beta_(A4)_precursor-like_protein_2	5033	7312	6995	6591	3573	3460	3476	73.9590621489	98.2497411073	82.9055978836	82.4020899946	52.8149832904	57.5890125537	54.2707866881
ENSMUSG00000032042	2140.51963215965	2318.98419584592	2280.9828282637	2712.81020580904	1438.27775595948	1256.01156312113	1498.2842638687	0.74306	3.9684e-08	1.4027e-06	Srpr	chr9	+	35200175	35247973	2993	protein_coding	signal_recognition_particle_receptor_('docking_protein')	2031	2407	2932	3324	1312	1080	1268	36.4763498704	39.5283154311	42.4714498775	50.7907837878	23.7025433676	21.9697074054	24.1959449119
ENSMUSG00000032059	526.961997085094	514.473436053894	630.926696358069	745.12506555465	363.954432148282	291.906391058707	388.750412312934	0.76645	3.3029e-05	0.00050845	Alg9	chr9	+	50775019	50843542	2873	protein_coding	asparagine-linked_glycosylation_9_(alpha_12_mannosyltransferase)	500	534	811	913	332	251	329	9.35497313073	9.1357575209	12.238411908	14.5333511866	6.24842108704	5.31918787317	6.54018935322
ENSMUSG00000032065	27.4020238484249	29.8664354263497	20.2269964307149	26.9322312851078	10.9624828960326	0	3.54483658644013	1.5627	0.00059516	0.0056413	Tex12	chr9	-	50557148	50561268	617	protein_coding	testis_expressed_gene_12	26	31	26	33	10	0	3	2.26514678418	2.46953657629	1.82695572168	2.44601655654	0.876360244043	0.0	0.277693772866
ENSMUSG00000032068	62.1815156560411	72.2575050637492	50.5674910767873	195.054644761841	8.76998631682607	8.14081568689622	18.9057951276807	2.2519	3.8353e-08	1.3623e-06	Plet1	chr9	+	50494525	50505482	1689	protein_coding	placenta_expressed_transcript_1	59	75	65	239	8	7	16	1.87771868617	2.18258188789	1.66848975766	6.47140928785	0.256110962972	0.252333914354	0.541028799237
ENSMUSG00000032092	583.873892770284	563.608539497244	652.709615591146	716.56057782802	385.879397940347	274.461786015358	316.672068388652	0.91979	6.5471e-08	2.1768e-06	Mpzl2	chr9	+	45042425	45054015	3107	protein_coding	myelin_protein_zero-like_2	554	585	839	878	352	236	268	9.58465924927	9.25451249032	11.7074023885	12.9236110553	6.12589067403	4.62464056265	4.92633102736
ENSMUSG00000032115	3422.0912090706	4238.1435303391	4821.80476452196	5703.10400667677	1165.31193184826	1269.96724715581	1015.00487591736	1.9124	1.4751e-26	4.8821e-24	Hyou1	chr9	+	44379490	44392369	4925	protein_coding	hypoxia_up-regulated_1	3247	4399	6198	6988	1063	1092	859	35.4392253204	43.9022380432	54.5613584876	64.8899258644	11.6706450684	13.4996850943	9.96132201017
ENSMUSG00000032116	5642.70906478719	5833.58924214668	6711.47300799144	7576.11827332291	2755.96820006259	2557.37909935497	2676.3516227623	1.2477	1.6351e-19	2.8689e-17	Stt3a	chr9	-	36729344	36767679	5867	protein_coding	STT3_subunit_of_the_oligosaccharyltransferase_complex_homolog_A_(S._cerevisiae)	5354	6055	8627	9283	2514	2199	2265	49.053550232	50.7267446084	63.7504930165	72.3607198735	23.1695189402	22.8200386417	22.0486583745
ENSMUSG00000032123	845.247043324491	745.697452257891	972.451751476678	1172.77625323333	430.825577814081	404.714837005698	372.207841576214	1.172	4.8688e-11	3.1654e-09	Dpagt1	chr9	+	44326845	44333600	1905	protein_coding	dolichyl-phosphate_(UDP-N-acetylglucosamine)_acetylglucosaminephosphotransferase_1_(GlcNAc-1-P_transferase)	802	774	1250	1437	393	348	315	22.6301563457	19.9703149319	28.4482051351	34.4978797981	11.154892826	11.1222204355	9.44377484258
ENSMUSG00000032126	432.108837609777	344.909157504296	369.531665561138	428.467315899443	231.308389106288	293.069364728264	262.31790739657	0.56852	0.00071001	0.0064883	Hmbs	chr9	-	44336350	44344228	1594	protein_coding	hydroxymethylbilane_synthase	410	358	475	525	211	252	222	13.8262277288	11.0390993684	12.9194828716	15.062657562	7.1575101061	9.62541488606	7.95416705239
ENSMUSG00000032171	341.471374111141	336.238256896646	341.525055118609	416.22539258803	259.810844635972	190.727681807283	255.228234223689	0.58802	0.00099614	0.0085434	Pin1	chr9	+	20652130	20666584	3808	protein_coding	protein_(peptidyl-prolyl_cis/trans_isomerase)_NIMA-interacting_1	324	349	439	510	237	164	216	4.57357954237	4.50471604417	4.99812851123	6.1249684066	3.36526476171	2.62212953708	3.23956622001
ENSMUSG00000032182	218.162266793229	157.039644338548	214.717346726051	231.780414696079	107.432332381119	106.993577599207	113.434770766084	0.86838	2.4792e-05	0.00039719	Yipf2	chr9	-	21588709	21592831	2150	protein_coding	Yip1_domain_family_member_2	207	163	276	284	98	92	96	5.17535388423	3.72638804222	5.56558038919	6.04102310316	2.46465109378	2.60529317499	2.55013295417
ENSMUSG00000032193	2261.72089148922	1143.59544680894	1627.49525127137	2168.45268256156	1034.85838538548	883.859988863018	1146.16382961564	0.77373	0.00037395	0.0038486	Ldlr	chr9	+	21723576	21749916	4531	protein_coding	low_density_lipoprotein_receptor	2146	1187	2092	2657	944	760	970	25.459145411	12.8764335168	20.0173902444	26.8181063534	11.2653778729	10.2123752505	12.2266568177
ENSMUSG00000032216	825.222487435258	576.133173708293	805.19005022269	878.970093759428	319.008252274548	508.219493596235	394.658473290335	0.88043	1.1828e-05	0.0002111	Nedd4	chr9	+	72662346	72749852	5499	protein_coding	neural_precursor_cell_expressed_developmentally_down-regulated_4	783	598	1035	1077	291	437	334	7.65396035679	5.34510692506	8.16011854661	8.95700053437	2.86139030255	4.83843545183	3.46890812418
ENSMUSG00000032245	77.9903755685939	59.7328708526993	128.363631194922	198.319157644885	21.9249657920652	39.5411047649245	46.0828756237217	1.4069	0.0001082	0.001381	Cln6	chr9	+	62838785	62852006	2142	protein_coding	ceroid-lipofuscinosis_neuronal_6	74	62	165	243	20	34	39	1.85703641227	1.42269287355	3.33967584653	5.18820853265	0.504868599976	0.966421726404	1.03986076198
ENSMUSG00000032254	190.760242944804	172.454578752148	188.266659085885	234.228799358362	49.3311730321466	73.267341182066	51.9909366011219	1.6509	6.7973e-13	5.9275e-11	Kif23	chr9	-	61917280	61946799	3423	protein_coding	kinesin_family_member_23	181	179	242	287	45	63	44	2.84236496794	2.57030739019	3.06512580762	3.83447238215	0.710842599353	1.12057488522	0.734134827711
ENSMUSG00000032278	32.6716438192758	25.0492684220997	49.0115682744246	52.232206128694	6.57748973761955	10.4667630260094	1.18161219548004	1.953	4.2021e-06	8.5443e-05	Paqr5	chr9	-	61953481	62026856	3566	protein_coding	progestin_and_adipoQ_receptor_family_member_V	31	26	63	64	6	9	1	0.467292188414	0.358369418675	0.765947580323	0.820784698794	0.0909782844488	0.153662680558	0.0160158027536
ENSMUSG00000032305	184.436698979783	190.759813368298	192.934427492973	190.974003658037	139.223532779614	136.067919338123	137.067014675685	0.45042	0.0091193	0.049852	Fam219b	chr9	+	57537528	57543187	3055	protein_coding	family_with_sequence_similarity_219_member_B	175	198	248	234	127	117	116	3.07917945388	3.18561222089	3.51949460793	3.50296065467	2.2478138253	2.331749442	2.16858687524
ENSMUSG00000032306	2522.04011804926	2344.99689766887	2396.89907703972	2301.48158254558	1739.74603560037	1680.49695250929	1588.08679072518	0.51177	1.7803e-06	4.0258e-05	Mpi	chr9	-	57544256	57552763	1780	protein_coding	mannose_phosphate_isomerase	2393	2434	3081	2820	1587	1445	1344	72.2654751307	67.2108680767	75.0432326475	72.4535588592	48.2086262585	49.4259561029	43.1230347868
ENSMUSG00000032340	1498.67991971001	1621.45841363053	1298.41757857166	1341.71479493083	925.23355642515	935.030830323509	1012.6416515264	0.57692	1.3441e-05	0.00023555	Neo1	chr9	-	58874679	59036441	7387	protein_coding	neogenin	1422	1683	1669	1644	844	804	857	10.3476007467	11.1983735408	9.79553307983	10.1780441566	6.17791856457	6.62666756272	6.62586790238
ENSMUSG00000032353	987.526782537467	688.854881607742	1049.46993019363	1197.26009985616	506.466709796706	322.143706467179	400.566534267735	1.1959	1.5323e-08	5.9506e-07	Tmed3	chr9	-	89699205	89705068	1579	protein_coding	transmembrane_emp24_domain_containing_3	937	715	1349	1467	462	277	339	31.8981596237	22.2568062333	37.0398873847	42.4892045209	15.8207721979	10.6808268192	12.2616133869
ENSMUSG00000032359	1173.01740551142	1031.83717231034	1370.76798888153	1615.11774888571	581.011593489727	474.493257179094	324.943353757012	1.4195	2.3873e-11	1.6634e-09	Ctsh	chr9	+	90054152	90076089	2743	protein_coding	cathepsin_H	1113	1071	1762	1979	530	408	275	21.8110976861	19.1912205423	27.8496623663	32.9951876871	10.4476326433	9.05610793127	5.72581005116
ENSMUSG00000032373	147.549359183826	127.173208912199	186.710736283522	216.273978501623	60.2936559281792	34.8892100866981	33.0851414734412	1.799	1.3622e-10	7.8411e-09	Car12	chr9	+	66713686	66766845	3716	protein_coding	carbonic_anyhydrase_12	140	132	240	265	55	30	28	2.02516538893	1.74597153477	2.80011181653	3.26137535536	0.800303683573	0.491533117035	0.430340654829
ENSMUSG00000032383	1009.65918641504	896.95649619134	1164.60821756847	1470.66305381104	722.427622848548	630.331728899679	659.339605077864	0.73242	5.3118e-05	0.00077047	Ppib	chr9	+	66060169	66066629	960	protein_coding	peptidylprolyl_isomerase_B	958	931	1497	1802	659	542	558	53.641688785	47.6669518451	67.6068039011	85.8448349787	37.1177816988	34.374412781	33.19655496
ENSMUSG00000032399	6906.36393379725	4663.9810935148	6776.82176569068	7802.18579047366	3185.69752958707	3893.63584567551	2568.82491297361	0.98046	4.3807e-07	1.1858e-05	Rpl4	chr9	+	64173387	64178562	1422	protein_coding	ribosomal_protein_L4	6553	4841	8711	9560	2906	3348	2174	247.712965026	167.330234361	265.587881826	307.460204984	110.500398754	143.348478354	87.3152282663
ENSMUSG00000032400	27.4020238484249	11.5612008101999	50.5674910767873	62.8418729985849	12.0587311856358	9.30378935645282	14.1793463457605	1.2126	0.0050122	0.031193	Zwilch	chr9	-	64137144	64173104	2957	protein_coding	zwilch_kinetochore_protein	26	12	65	77	11	8	12	0.472639690848	0.199465988969	0.953019682342	1.19088552674	0.201144977217	0.164719834328	0.231771468188
ENSMUSG00000032437	4313.71090813858	3235.20936005426	5152.43836002403	6182.17127226339	2345.97133975097	2166.61994638395	2132.81001284148	1.0452	8.92e-08	2.8803e-06	Stt3b	chr9	-	115242607	115310421	4195	protein_coding	STT3_subunit_of_the_oligosaccharyltransferase_complex_homolog_B_(S._cerevisiae)	4093	3358	6623	7575	2140	1863	1805	52.4466732463	39.3448287816	68.4482939255	82.5812188503	27.583517021	27.0388442446	24.5739681712
ENSMUSG00000032459	241.348594664973	170.527711950448	194.490350295336	322.370647200533	109.624828960326	113.971419616547	98.0738122248436	1.0401	1.7317e-05	0.00029092	Mrps22	chr9	-	98588730	98601660	3296	protein_coding	mitochondrial_ribosomal_protein_S22	229	177	250	395	100	98	83	3.73470622406	2.6395202392	3.28846060573	5.48075651917	1.64051659762	1.81028147416	1.43820548162
ENSMUSG00000032478	56.9118956851902	39.5007694348495	79.3520629204969	106.09666869891	39.4649384257173	30.2373154084717	33.0851414734412	0.89442	0.0081887	0.045717	Nme6	chr9	+	109832749	109843116	1074	protein_coding	NME/NM23_nucleoside_diphosphate_kinase_6	54	41	102	130	36	26	28	2.70269877364	1.87637011986	4.11752010414	5.53566356301	1.81245006896	1.47392810787	1.48896263812
ENSMUSG00000032496	152.818979154677	242.785217014197	69.2385647051395	100.383771153584	58.1011593489727	11.629736695566	29.5403048870011	1.6357	3.4646e-05	0.00053111	Ltf	chr9	+	111019292	111042766	2742	protein_coding	lactotransferrin	145	252	89	123	53	10	25	2.84255396183	4.51722812438	1.40722128071	2.0514846771	1.04514428667	0.222044379152	0.520718021694
ENSMUSG00000032513	305.637958309355	262.053885031197	374.977395369407	456.215675405311	272.965824111211	223.290944554868	174.878604931046	0.60741	0.0075838	0.043243	Gorasp1	chr9	-	119925673	119937558	3483	protein_coding	golgi_reassembly_stacking_protein_1	290	272	482	559	249	192	148	4.47561467891	3.83843652005	5.99975341651	7.33987983539	3.86557144338	3.3562552979	2.42682405618
ENSMUSG00000032518	7511.31630645093	3514.60504630076	6676.46474493828	7970.30820395039	2682.51956465917	3017.91667249938	1892.94273715903	1.2511	2.7012e-07	7.7437e-06	Rpsa	chr9	+	120127766	120132369	1861	protein_coding	ribosomal_protein_SA	7127	3648	8582	9766	2447	2595	1602	205.858380476	96.3490395123	199.931845577	239.994320021	71.0976797472	84.8981493504	49.163884415
ENSMUSG00000032527	2330.22595111029	1767.90029055973	2518.26105562401	2354.52991689503	1299.05422317986	1399.05732447659	1149.70866620208	0.78499	4.4e-07	1.1888e-05	Pccb	chr9	-	100982032	101034898	2320	protein_coding	propionyl_Coenzyme_A_carboxylase_beta_polypeptide	2211	1835	3237	2885	1185	1203	973	51.228179643	38.8764872636	60.4915276699	56.8706836649	27.6183797686	31.5707483717	23.9527237494
ENSMUSG00000032553	454.241241487351	377.665893133196	562.466093054111	676.570295010739	191.84345068057	159.327392729255	145.338300044045	1.5564	1.1691e-12	9.8418e-11	Srprb	chr9	-	103188032	103202137	3166	protein_coding	signal_recognition_particle_receptor_B_subunit	431	392	723	829	175	137	123	7.31769873264	6.08574974516	9.900730172	11.9749645529	2.98878702939	2.63461336721	2.21883113461
ENSMUSG00000032557	835.761727376959	933.566965423639	907.880955178627	849.589477812038	610.610297309015	636.146597247462	642.797034341144	0.47788	7.8463e-05	0.0010663	Uba5	chr9	-	104046599	104063134	2897	protein_coding	ubiquitin-like_modifier_activating_enzyme_5	793	969	1167	1041	557	547	544	14.7140713697	16.4404694676	17.4647429819	16.4336052574	10.3961977463	11.4959817444	10.7245839921
ENSMUSG00000032561	233.971126705782	210.028481385298	273.842413215833	412.144751484226	158.956001992473	170.957129424821	152.427973216926	0.76199	0.0014084	0.011319	Acpp	chr9	-	104288316	104337728	4418	protein_coding	acid_phosphatase_prostate	222	218	352	505	145	147	129	2.70106744799	2.42532372502	3.45427404896	5.2275269817	1.77463941225	2.02581068543	1.66760830419
ENSMUSG00000032575	2835.05554431781	3055.04731409531	4202.54748918161	4569.50190803996	1247.53055356851	1436.2724819024	1063.45097593204	1.4896	8.4814e-15	8.8859e-13	Manf	chr9	-	106838312	106891979	2247	protein_coding	mesencephalic_astrocyte-derived_neurotrophic_factor	2690	3171	5402	5599	1138	1235	900	64.351307249	69.3636762748	104.229665825	113.95621386	27.3846390705	33.4634812741	22.8754416366
ENSMUSG00000032604	2724.39352492994	2027.06387538838	2488.69852237912	2494.08784264514	1770.44098770926	1504.88792840624	1720.42735661894	0.53531	0.00015338	0.0018369	Qars	chr9	+	108508005	108515941	3066	protein_coding	glutaminyl-tRNA_synthetase	2585	2104	3199	3056	1615	1294	1456	45.3206951891	33.7297030719	45.2357637764	45.5839353438	28.4818508473	25.6962269993	27.1218478193
ENSMUSG00000032666	226.593658746591	108.867974296049	245.835802773304	153.432105503038	58.1011593489727	118.623314294773	95.7105878338835	0.90716	0.0025639	0.018357	1700025G04Rik	chr1	-	151852403	152090125	9559	protein_coding	RIKEN_cDNA_1700025G04_gene	215	113	316	188	53	102	81	1.20902189099	0.581038506645	1.43322527689	0.899447883456	0.299799731566	0.649673189023	0.483952355076
ENSMUSG00000032718	148.603283177997	107.904540895199	204.603848510693	265.241671747274	83.3148700098477	86.0600515471886	100.437036615804	0.92074	0.0011295	0.009486	Mansc1	chr6	-	134609210	134632488	2373	protein_coding	MANSC_domain_containing_1	141	112	263	325	76	74	85	3.19396049764	2.31984632992	4.80504930325	6.26348784942	1.73174397655	1.89863383417	2.04574377271
ENSMUSG00000032763	3823.63625084944	3530.01998071436	4329.35519757417	3767.24786703205	2741.71697229775	2324.78436544365	2954.03048870011	0.52047	0.00011126	0.0014114	Ilvbl	chr10	+	78574500	78584498	2325	protein_coding	ilvB_(bacterial_acetolactate_synthase)-like	3628	3664	5565	4616	2501	1999	2500	83.8788538107	77.4589206186	103.772445008	90.7974097911	58.1645759444	52.3476356809	61.4111318489
ENSMUSG00000032816	17.9167079008932	6.74403380594992	15.5592280236269	22.8515901813036	0	2.32594733911321	2.36322439096009	1.7151	0.00033869	0.0035383	Igdcc4	chr9	+	65101486	65137940	6361	protein_coding	immunoglobulin_superfamily_DCC_subclass_member_4	17	7	20	28	0	2	2	0.143658620556	0.0540893269622	0.136315247999	0.201309028173	0.0	0.0191430808877	0.017957035881
ENSMUSG00000032827	62.1815156560411	56.8425706501493	97.2451751476678	101.199899374345	14.2512277648424	20.9335260520189	28.358692691521	1.6444	8.3013e-07	2.0455e-05	Ppp1r9a	chr6	+	4902917	5165661	9547	protein_coding	protein_phosphatase_1_regulatory_(inhibitor)_subunit_9A	59	59	125	124	13	18	24	0.332195125269	0.30375541037	0.567652988189	0.593998542165	0.0736282132342	0.114792315674	0.143573527063
ENSMUSG00000032840	121.201259329572	114.648574701149	92.5774067405798	142.822438633148	73.4486354034183	66.2894991647264	73.2599561197627	0.68278	0.0039903	0.026211	2410131K14Rik	chr5	+	118245227	118266093	5649	protein_coding	RIKEN_cDNA_2410131K14_gene	115	119	119	175	67	57	62	1.09429504249	1.03541468396	0.913303715788	1.41676262193	0.641314500416	0.614342435744	0.626830565127
ENSMUSG00000032899	2002.45558892336	2097.39451365043	2309.76740010741	2134.1752972896	1663.00865532814	1394.40542979837	1671.98125660426	0.43094	0.00057528	0.0054901	Styk1	chr6	-	131299144	131353597	3378	protein_coding	serine/threonine/tyrosine_kinase_1	1900	2177	2969	2615	1517	1199	1415	30.2344534214	31.6765384662	38.1057391576	35.403211899	24.2825206768	21.6105973793	23.9236172163
ENSMUSG00000032908	1553.48396740686	1949.98920332038	1892.78008907421	2056.64311631732	1210.258111722	1140.87716983503	1186.33864426196	0.64721	1.8063e-06	4.0608e-05	Sgpp2	chr1	+	78310345	78420289	4002	protein_coding	sphingosine-1-phosphate_phosphotase_2	1474	2024	2433	2520	1104	981	1004	19.7983302968	24.8583533456	26.3575392891	28.7974526583	14.91625574	14.9244782501	14.3280364892
ENSMUSG00000032932	796.766539592663	917.18859760919	919.550376196347	973.640967367686	494.40797861107	510.545440935349	476.189714778458	0.85311	1.3042e-10	7.537e-09	Hspa13	chr16	-	75755190	75766821	4069	protein_coding	heat_shock_protein_70_family_member_13	756	952	1182	1193	451	439	403	9.98716607533	11.4997445067	12.5941721278	13.4085979949	5.99317119757	6.56877013692	5.65649498787
ENSMUSG00000032959	1214.12044128406	912.37143060494	1068.91896522316	1186.65043298627	641.305249417906	536.130861665594	502.185183079018	0.94135	2.7155e-09	1.2205e-07	Pebp1	chr5	-	117282651	117287625	1243	protein_coding	phosphatidylethanolamine_binding_protein_1	1152	947	1374	1454	585	461	425	49.8183703152	37.4470649052	47.9242629091	53.4963183201	25.4479363062	22.5806807723	19.5275541941
ENSMUSG00000033021	1967.67609711574	2134.96841628358	1822.76356296789	2005.22703840939	1417.44903845701	1219.95937936488	1386.03110529809	0.55458	5.6086e-06	0.00010905	Gmppa	chr1	+	75435930	75443179	1692	protein_coding	GDP-mannose_pyrophosphorylase_A	1867	2216	2343	2457	1293	1049	1173	59.3133051786	64.373679054	60.0360026114	66.4102957447	41.3205408896	37.7469932818	39.5938472947
ENSMUSG00000033022	28.4559478425951	5.78060040509993	22.5608806342589	60.3934883363024	2.19249657920652	9.30378935645282	3.54483658644013	1.4748	0.0018159	0.013897	Cdo1	chr18	-	46713205	46728342	1530	protein_coding	cysteine_dioxygenase_1_cytosolic	27	6	29	74	2	8	3	0.948594275456	0.192751937707	0.821762662844	2.2119275884	0.0706816039966	0.318350686345	0.111985005136
ENSMUSG00000033047	1253.11562906835	1210.07235146759	1236.18066647715	1562.88554275701	918.656066687531	779.192358602924	804.67790512191	0.64203	1.1035e-05	0.00019839	Eif3l	chr15	+	79075223	79094400	1893	protein_coding	eukaryotic_translation_initiation_factor_3_subunit_L	1189	1256	1589	1915	838	670	681	33.7628739035	32.612039413	36.3926031118	46.2645967194	23.9365324216	21.5492134556	20.5459652054
ENSMUSG00000033096	382.574409883778	223.516548997197	490.893644145427	526.402702390744	272.965824111211	205.846339511519	252.865009832729	0.67989	0.0079625	0.044963	Apmap	chr2	-	150583080	150608567	2235	protein_coding	adipocyte_plasma_membrane_associated_protein	363	232	631	645	249	177	214	8.73046274994	5.10210498198	12.2402889391	13.1981422131	6.02406502787	4.82173094905	5.46847582128
ENSMUSG00000033105	362.549853994545	202.321014178498	224.052883540227	331.348057628902	160.052250282076	157.001445390141	193.784400058727	0.6723	0.0041438	0.026916	Lss	chr10	+	76531588	76557138	6992	protein_coding	lanosterol_synthase	344	210	288	406	146	135	164	2.64463163752	1.47623945426	1.78579213562	2.65555457079	1.12906583959	1.17554587858	1.33959179485
ENSMUSG00000033184	4531.87317493181	4984.80441599784	5219.34304052563	4988.17568529027	4156.97351417556	3402.86095712262	3492.84564983901	0.41359	0.00081717	0.0072961	Tmed7	chr18	-	46560235	46597535	7982	protein_coding	transmembrane_emp24_protein_transport_domain_containing_7	4300	5174	6709	6112	3792	2926	2956	28.95775559	31.8605768043	36.440632495	35.0188789186	25.6876536459	22.3187482087	21.15060315
ENSMUSG00000033295	10597.2057613812	10970.6161354788	10083.9356821126	9675.2000571198	6987.48659793117	7868.67984821997	7269.27822659323	0.48016	9.0435e-06	0.00016587	Ptprf	chr4	-	118208213	118291405	7656	protein_coding	protein_tyrosine_phosphatase_receptor_type_F	10055	11387	12962	11855	6374	6766	6152	70.5973365008	73.1048733334	73.4023442635	70.8158137543	45.0171468213	53.80681717	45.8927890954
ENSMUSG00000033373	304.584034315185	288.066586854147	244.279879970942	279.931979720969	218.153409631049	154.675498051028	212.690195186408	0.49489	0.0080027	0.045105	Fntb	chr12	+	76765589	76921412	2613	protein_coding	farnesyltransferase_CAAX_box_beta	289	299	314	343	199	133	180	5.94520177996	5.62432892861	5.20990826351	6.00323475718	4.11795406982	3.09898493897	3.93426080042
ENSMUSG00000033386	384.682257872119	299.627787664347	406.873812817842	466.009214054441	114.009822118739	105.830603929651	82.712853683603	1.8522	8.0462e-19	1.2737e-16	Frrs1	chr3	+	116878227	116903750	2396	protein_coding	ferric-chelate_reductase_1	365	311	523	571	104	91	70	8.18868597552	6.37987997489	9.46356377269	10.8988308163	2.34700685057	2.31239388876	1.6685578812
ENSMUSG00000033467	308.799730291865	192.686680169998	234.166381755584	226.067517150754	107.432332381119	136.067919338123	93.3473634429234	1.0344	3.9844e-06	8.1841e-05	Crlf2	chr5	-	109554711	109558993	1325	protein_coding	cytokine_receptor-like_factor_2	293	200	301	277	98	117	79	11.8866618517	7.41913118721	9.84896185087	9.56080603	3.99924517104	5.37622229836	3.40518932599
ENSMUSG00000033487	2099.41659638702	2821.89643108962	2197.74095833729	2034.60765435678	1546.8063366302	1654.91153177905	1757.05733467882	0.45778	0.0022269	0.016377	Fndc3a	chr14	-	72537946	72710003	6143	protein_coding	fibronectin_type_III_domain_containing_3A	1992	2929	2825	2493	1411	1423	1487	17.430786556	23.4356924163	19.937824771	18.5597610138	12.4197922152	14.1036531581	13.8248524084
ENSMUSG00000033538	823.114639446917	841.07735894204	701.721183865571	748.389578437693	397.938129125983	370.988600588556	394.658473290335	0.98371	7.3268e-13	6.3512e-11	Casp4	chr9	+	5308828	5336783	1901	protein_coding	caspase_4_apoptosis-related_cysteine_peptidase	781	873	902	917	363	319	334	22.0839666758	22.5720529261	20.5714194069	22.0606261698	10.3250541935	10.2168213759	10.0344691083
ENSMUSG00000033589	456.349089475692	335.274823495796	455.107419691085	568.025241649547	280.639562138434	324.469653806292	269.40758056945	0.61176	0.0017949	0.013765	Reep4	chr14	+	70545251	70548933	1668	protein_coding	receptor_accessory_protein_4	433	348	585	696	256	279	228	13.9540416899	10.2546804269	15.205463313	19.0828751891	8.29873221025	10.1839296673	7.80672445877
ENSMUSG00000033629	633.408320496283	512.546569252194	886.875997346731	1116.46340600083	544.83539993282	464.026494153085	420.653941590895	0.67839	0.0043093	0.027797	Ptplad1	chr9	-	64986985	65021717	2731	protein_coding	protein_tyrosine_phosphatase-like_A_domain_containing_1	601	532	1140	1368	497	399	356	11.8293515346	9.5747813509	18.0976835128	22.9084135087	9.84016816095	8.89525556082	7.44489107745
ENSMUSG00000033684	1693.65585863149	1586.77481119993	1511.57900249535	2001.14639730559	513.044199534325	521.012203961358	593.169322130982	1.6081	6.6735e-28	2.5575e-25	Qsox1	chr1	-	155778155	155812883	3345	protein_coding	quiescin_Q6_sulfhydryl_oxidase_1	1607	1647	1943	2452	468	448	502	25.8242620938	24.201172663	25.1835248335	33.5239327094	7.5651503327	8.15434583139	8.57112137966
ENSMUSG00000033703	413.138205714714	312.152421875396	525.901907198588	593.325216493133	183.073464363744	233.757707580877	176.060217126526	1.1513	4.5726e-07	1.2286e-05	Fuk	chr8	-	110882463	110902459	3838	protein_coding	fucokinase	392	324	676	727	167	201	149	5.49021387149	4.14933952406	7.63627506178	8.66283528815	2.35276923361	3.1885873688	2.21723307459
ENSMUSG00000033735	929.560962858106	741.843718654491	879.096383334917	932.018428108883	595.26282125457	553.575466708943	560.084180657541	0.5991	1.6602e-05	0.00028145	Spr	chr6	-	85133678	85137766	1230	protein_coding	sepiapterin_reductase	882	770	1130	1142	543	476	474	38.5453186075	30.7697910315	39.8302626238	42.4611359933	23.8705568229	23.561833115	22.0091505216
ENSMUSG00000033751	131.740499271274	56.8425706501493	84.019831327585	119.970848451844	41.6574350049238	41.8670521040377	29.5403048870011	1.209	0.00013302	0.0016375	Gadd45gip1	chr8	+	84831522	84835482	2494	protein_coding	growth_arrest_and_DNA-damage-inducible_gamma_interacting_protein_1	125	59	108	147	38	36	25	2.69414973983	1.16277181347	1.87744465902	2.69557551046	0.823862962383	0.878847023049	0.572497520243
ENSMUSG00000033808	520.638453120073	603.109308932093	527.45783000095	528.034958832265	417.670598338842	386.107258292792	430.106839154736	0.39689	0.0040222	0.026283	Tmem87a	chr2	-	120355312	120404113	5125	protein_coding	transmembrane_protein_87A	494	626	678	647	381	332	364	5.18132990262	6.00370572022	5.73555781783	5.77352469093	4.01974901637	3.94413206428	4.05637002019
ENSMUSG00000033809	182.328850991443	221.589682195497	261.395030796931	304.415826343794	130.453546462788	86.0600515471886	103.981873202244	1.1098	1.9813e-06	4.4186e-05	Alg3	chr16	-	20605451	20610768	1451	protein_coding	asparagine-linked_glycosylation_3_(alpha-13-mannosyltransferase)	173	230	336	373	119	74	88	6.40894960743	7.79111036975	10.0394911884	11.7563372458	4.43452778762	3.10507104652	3.46374020021
ENSMUSG00000033826	62.1815156560411	20.2321014178498	67.6826419027768	123.235361334887	15.3474760544456	15.1186577042358	16.5425707367206	1.6114	8.4425e-05	0.0011269	Dnah8	chr17	+	30624354	30875264	14583	protein_coding	dynein_axonemal_heavy_chain_8	59	21	87	151	14	13	14	0.217476984224	0.0707801293575	0.258649840393	0.473544381322	0.0519097564839	0.0542754847373	0.0548291117515
ENSMUSG00000033857	98.0149314578275	78.0381054688491	112.026441770113	212.193337397819	30.6949521088912	34.8892100866981	22.4506317141208	1.7915	1.0474e-07	3.3376e-06	Engase	chr11	+	118476829	118489209	4303	protein_coding	endo-beta-N-acetylglucosaminidase	93	81	144	260	28	30	19	1.16176895925	0.925236177861	1.45087829564	2.76332915021	0.35184753837	0.424479912364	0.252180966714
ENSMUSG00000033918	641.839712449645	734.136251447692	803.634127420327	763.079886411388	521.814185851151	454.722704796632	551.81289528918	0.51871	0.00037769	0.0038782	Parl	chr16	-	20279820	20302387	2049	protein_coding	presenilin_associated_rhomboid-like	609	762	1033	935	476	391	467	15.9765682996	18.2789795099	21.8573849481	20.8689341643	12.5612490382	11.6182852057	13.0168221929
ENSMUSG00000033952	54.8040476968498	19.2686680169998	43.5658384661552	72.635411647715	9.86623460642933	12.7927103651226	21.2690195186408	1.3099	0.001203	0.0099941	Aspm	chr1	+	139454773	139494090	9866	protein_coding	asp_(abnormal_spindle)-like_microcephaly_associated_(Drosophila)	52	20	56	89	9	11	18	0.283315541423	0.099638646088	0.246085913141	0.412552774356	0.0493252426026	0.0678826531926	0.104198494542
ENSMUSG00000033998	717.722240029898	671.513080392442	617.701352537986	876.521709097145	313.527010826532	410.529705353481	496.277122101618	0.79241	3.6027e-05	0.00054766	Kcnk1	chr8	+	125995102	126030683	2301	protein_coding	potassium_channel_subfamily_K_member_1	681	697	794	1074	286	353	420	15.9088453237	14.8886421766	14.9604177805	21.3460871996	6.72074234612	9.34039668557	10.424679748
ENSMUSG00000034022	441.594153557309	465.338332610545	611.477661328535	652.902576608674	286.120803586451	438.441073422839	381.660739140054	0.53374	0.0087388	0.048167	Cpsf1	chr15	-	76595809	76607591	4515	protein_coding	cleavage_and_polyadenylation_specific_factor_1	419	483	786	800	261	377	323	4.98843634114	5.25809355651	7.54752620066	8.10331737514	3.12572369036	5.08382777936	4.08577849304
ENSMUSG00000034064	87.4756915161257	55.8791372492994	130.697515398466	119.970848451844	29.598703819288	40.7040784344811	60.2622219694822	1.0273	0.0016907	0.013124	Poglut1	chr16	-	38525137	38550258	2922	protein_coding	protein_O-glucosyltransferase_1	83	58	168	147	27	35	51	1.52688400943	0.975633524532	2.49269365406	2.30074104144	0.499633309566	0.729281282245	0.996827509785
ENSMUSG00000034066	341.471374111141	429.691296779095	469.11072491235	404.799597497378	295.98703819288	291.906391058707	319.035292779612	0.43266	0.0080908	0.045423	Farp2	chr1	+	93512079	93621976	3937	protein_coding	FERM_RhoGEF_and_pleckstrin_domain_protein_2	324	446	603	496	270	251	270	4.42372133537	5.56811731658	6.64036168896	5.76165007067	3.70822588405	3.88164256023	3.91677297619
ENSMUSG00000034109	1458.63080793154	1573.28674358803	1454.00985880793	1323.75997407409	1136.80947631858	1016.43898719247	966.558775902676	0.47306	0.00019284	0.0022183	Golim4	chr3	-	75876183	75956949	5230	protein_coding	golgi_integral_membrane_protein_4	1384	1633	1869	1622	1037	874	818	14.224682035	15.3469977323	15.4934255805	14.1833812698	10.7212370666	10.1745914148	8.93267771371
ENSMUSG00000034112	250.833910612505	115.612008101999	185.932774882341	310.944852109881	82.2186217202444	106.993577599207	93.3473634429234	1.0781	0.00019214	0.002214	Atp2c2	chr8	+	119700009	119757718	3223	protein_coding	ATPase_Ca++_transporting_type_2C_member_2	238	120	239	381	75	92	79	3.96939956406	1.83003701329	3.21497376531	5.40623956658	1.25825536125	1.73793990885	1.39989942815
ENSMUSG00000034126	237.132898688292	182.088912760648	201.492002905968	310.12872388912	152.378512254853	118.623314294773	150.064748825966	0.68737	0.0024262	0.017561	Pomt2	chr12	-	87106866	87147902	5059	protein_coding	protein-O-mannosyltransferase_2	225	189	259	380	139	102	127	2.39070508244	1.83626796556	2.21960105517	3.43518027785	1.48565494386	1.22755999483	1.43373567556
ENSMUSG00000034127	10272.5971711768	5988.70201968353	8808.07898417516	9409.95838537252	5969.07193688974	6332.3916307357	5856.0700407991	0.49257	0.0052616	0.032454	Tspan8	chr10	+	115817284	115849893	1522	protein_coding	tetraspanin_8	9747	6216	11322	11530	5445	5445	4956	344.242494193	200.740631682	322.513825029	346.4537539	193.442128993	217.816344886	185.97162916
ENSMUSG00000034320	5733.34652828583	5991.59231988608	6054.09562399321	4727.0146546468	4634.93776844258	4319.28420873322	4354.24094034396	0.33677	0.0084375	0.046827	Slc26a2	chr18	-	61192919	61211612	7814	protein_coding	solute_carrier_family_26_(sulfate_transporter)_member_2	5440	6219	7782	5792	4228	3714	3685	37.4225742659	39.1188503523	43.1775163705	33.8989122535	29.2569738417	28.9384807253	26.9335832356
ENSMUSG00000034620	135.956195247954	113.685141300299	173.485392463439	164.85790059369	87.6998631682607	72.1043675125094	75.6231805107228	0.85155	0.00025435	0.0027864	Tmem5	chr10	-	122078114	122097371	4793	protein_coding	transmembrane_protein_5	129	118	223	202	80	62	64	1.44673986096	1.21007840718	2.01714571491	1.92741199292	0.902506606425	0.787574225607	0.762610174764
ENSMUSG00000034659	123.309107317912	50.0985368441994	170.373546858714	228.515901813036	38.3686901361141	26.7483943998019	40.1748146463215	1.6728	4.606e-06	9.1887e-05	Tmem109	chr19	-	10870660	10882001	2188	protein_coding	transmembrane_protein_109	117	52	219	280	35	23	34	2.87439673047	1.16814017093	4.33946944839	5.8524987578	0.864945131175	0.640011463235	0.887486283849
ENSMUSG00000034714	2556.81960985688	2944.25247299757	2723.64286553588	2912.76161989545	2427.09371318161	2132.89370996681	2089.09036160872	0.32401	0.0068713	0.04022	Ttyh2	chr11	+	114675431	114720977	3486	protein_coding	tweety_homolog_2_(Drosophila)	2426	3056	3501	3569	2214	1834	1768	37.4086107366	43.0888496891	43.5416182603	46.8219807082	34.3414054805	32.0316405944	28.9657600204
ENSMUSG00000034729	207.623026851527	190.759813368298	199.158118702424	276.667466837926	133.742291331598	151.186577042358	96.8922000293636	0.73647	0.00096446	0.0083159	Mrps10	chr17	+	47368887	47381417	4090	protein_coding	mitochondrial_ribosomal_protein_S10	197	198	256	339	122	130	82	2.58911347066	2.379473187	2.71366663673	3.79059169457	1.61288853325	1.93520634211	1.14503983247
ENSMUSG00000034793	285.613402420121	205.211314381048	381.201086578858	527.218830611505	155.667257123663	125.601156312113	115.797995157044	1.2781	3.3678e-06	7.0772e-05	G6pc3	chr11	+	102189620	102194081	1573	protein_coding	glucose_6_phosphatase_catalytic_3	271	213	490	646	142	108	98	9.2608048888	6.65563985794	13.5053920322	18.7816789216	4.88120956272	4.18025011217	3.55817581482
ENSMUSG00000034807	618.653384577901	304.444954668596	519.678215989137	589.244575389329	279.543313848831	322.143706467179	135.885402480205	0.95012	0.00068019	0.0062973	Colgalt1	chr8	+	71611024	71624909	3179	protein_coding	collagen_beta(1-O)galactosyltransferase_1	587	316	668	722	255	277	115	9.9255764651	4.88579777931	9.11015513373	10.3866927804	4.33728024525	5.30513543488	2.06603351722
ENSMUSG00000034826	150.711131166337	158.966511140248	213.939385324869	213.00946561858	112.913573829136	112.80844594699	124.069280525405	0.62949	0.0030747	0.021181	Nup54	chr5	-	92415540	92435219	2352	protein_coding	nucleoporin_54	143	165	275	261	103	97	105	3.26818690991	3.44814531421	5.06915083849	5.07497382261	2.36792388899	2.51097073557	2.54965859908
ENSMUSG00000034832	1466.00827589073	1480.79713710643	1496.7977358729	1269.07938328311	935.09979103158	1249.03372110379	1088.26483203712	0.38014	0.0080767	0.04537	Tet3	chr6	-	83362373	83459084	10904	protein_coding	tet_methylcytosine_dioxygenase_3	1391	1537	1924	1555	853	1074	921	6.85724163356	6.92830435667	7.64995821169	6.52191549091	4.22990895818	5.99688434079	4.82396155195
ENSMUSG00000034892	1190.93411341231	521.217469859844	952.224755045963	1415.1663347993	640.209001128303	521.012203961358	519.909366011219	0.79733	0.002	0.015037	Rps29	chr12	-	69157722	69159186	461	protein_coding	ribosomal_protein_S29	1130	541	1224	1734	584	448	440	131.760636526	57.6813309465	115.111928638	172.019936993	68.4982937127	59.1676503384	54.5107053201
ENSMUSG00000034917	2988.92844746665	3063.71821470296	3062.05607504976	3225.33872844685	1836.21588508546	2049.15960575873	1738.15153955114	0.70894	3.4285e-10	1.8424e-08	Tjp3	chr10	-	81273207	81291267	3024	protein_coding	tight_junction_protein_3	2836	3180	3936	3952	1675	1762	1471	50.41184657	51.6873499624	56.4304015766	59.7675929454	29.950277884	35.4757308734	27.78183555
ENSMUSG00000034994	25713.6376097643	19740.7503834163	23602.5709504408	26131.6095005414	18172.5078967532	19297.2220989527	15710.7157511027	0.41558	0.0033231	0.022541	Eef2	chr10	+	81176631	81182507	3098	protein_coding	eukaryotic_translation_elongation_factor_2	24398	20490	30339	32019	16577	16593	13296	423.331884284	325.086906689	424.580150318	472.668833699	289.329259629	326.099951418	245.114861339
ENSMUSG00000035165	111.71594338204	25.0492684220997	156.37024163745	307.680339226838	27.4062072400815	36.0521837562547	30.7219170824811	1.6612	8.4053e-05	0.0011245	Kcne3	chr7	+	100176670	100184869	1333	protein_coding	potassium_voltage-gated_channel_Isk-related_subfamily_gene_3	106	26	201	377	25	31	26	4.27448583239	0.958698684918	6.53741034494	12.9342668667	1.01409278052	1.4159202038	1.11396936842
ENSMUSG00000035186	1517.65055160507	1221.63355227779	1226.0671682618	890.39588885008	713.657636531721	574.508992760962	574.263527003301	0.92865	7.8012e-07	1.9354e-05	Ubd	chr17	+	37193892	37196095	931	protein_coding	ubiquitin_D	1440	1268	1576	1091	651	494	486	83.1420976124	66.9435140044	73.3916024173	53.5927060178	37.8093437319	32.3060977112	29.8137522804
ENSMUSG00000035227	2136.30393618297	1905.67126688128	2713.52936732052	3217.99357446	972.37223287809	815.244542359179	752.686968520788	1.494	7.486e-15	7.8999e-13	Spcs2	chr7	-	99837569	99858883	2815	protein_coding	signal_peptidase_complex_subunit_2_homolog_(S._cerevisiae)	2027	1978	3488	3943	887	701	637	38.7064655274	34.5371757939	53.720236382	64.0588288419	17.0377818117	15.1616634825	12.9238254418
ENSMUSG00000035273	258.211378571696	293.847187259247	271.508529012289	310.944852109881	117.298566987549	143.045761355462	139.430239066645	1.0536	2.7316e-09	1.224e-07	Hpse	chr5	-	100679484	100719716	3117	protein_coding	heparanase	245	305	349	381	107	123	118	4.22510443511	4.80952260351	4.85432067836	5.59008986945	1.85615742546	2.40256719856	2.16209740426
ENSMUSG00000035297	1020.19842635674	823.735557726741	938.999411225881	939.36358209573	711.465139952515	668.709859995047	623.891239213463	0.46847	0.00048204	0.0047432	Cops4	chr5	+	100518309	100547803	2389	protein_coding	COP9_(constitutive_photomorphogenic)_homolog_subunit_4_(Arabidopsis_thaliana)	968	855	1207	1151	649	575	528	21.7804763456	17.590933955	21.9043796582	22.033819652	14.6891402931	14.6540925236	12.6225710268
ENSMUSG00000035299	100.122779446168	120.429175106249	47.4556454720619	44.8870521418464	20.8287175024619	4.65189467822641	30.7219170824811	1.5513	0.0001684	0.0019971	Mid1	chrX	+	169685199	170005736	3974	protein_coding	midline_1	95	125	61	55	19	4	26	1.28500231074	1.54604127187	0.665490423297	0.632944227221	0.258519656289	0.0612829076632	0.37365907602
ENSMUSG00000035311	440.540229563139	445.106231192695	492.44956694779	558.231703000417	340.933218066613	304.69910142383	295.403048870011	0.60977	0.00010347	0.0013383	Gnptab	chr10	+	88379132	88447329	5390	protein_coding	N-acetylglucosamine-1-phosphate_transferase_alpha_and_beta_subunits	418	462	633	684	311	262	250	4.16865239418	4.21300663845	5.09160591989	5.80360642786	3.1198912458	2.95950965047	2.6489959471
ENSMUSG00000035314	244.510366647484	376.702459732346	308.850676268993	329.715801187381	166.629740019695	218.639049876641	142.975075653085	0.7972	0.00016661	0.0019791	Gdpd5	chr7	+	99381549	99460983	3582	protein_coding	glycerophosphodiester_phosphodiesterase_domain_containing_5	232	391	397	404	152	188	121	3.48153342862	5.36525180041	4.80512581142	5.15806012398	2.29448825034	3.19550500489	1.92925590925
ENSMUSG00000035376	595.467056706157	536.632404273444	578.803282478919	646.373550842588	376.013163333918	282.602601702255	307.219170824811	0.84786	8.0336e-08	2.6114e-06	Ptplb	chr16	+	35022421	35109175	3603	protein_coding	protein_tyrosine_phosphatase-like_(proline_instead_of_catalytic_arginine)_member_b	565	557	744	792	343	243	260	8.42931632505	7.59853496314	8.95258620086	10.0529040159	5.14751581479	4.10628648613	4.12134656704
ENSMUSG00000035413	4138.75952510633	3653.33945602316	4589.97226696992	4549.09870252094	3376.44473197804	2769.04030721427	2976.48112041423	0.46778	0.00055391	0.0053139	Tmem98	chr11	+	80810175	80822033	1633	protein_coding	transmembrane_protein_98	3927	3792	5900	5574	3080	2381	2519	129.265575087	114.13558707	156.641078563	156.10305273	101.984075528	88.7729076704	88.0992138692
ENSMUSG00000035441	6763.0302705901	6098.53342738043	5844.04604567425	5463.16230977308	4158.06976246516	4220.43144682091	4353.05932814848	0.50204	1.7036e-05	0.00028715	Myo1d	chr11	-	80482126	80780025	5354	protein_coding	myosin_ID	6417	6330	7512	6694	3793	3629	3684	64.4260994367	58.1117930985	60.8298926914	57.179184579	38.3064853995	41.2682293692	39.2980775215
ENSMUSG00000035498	1403.82676023469	1538.60314115743	1666.39332133044	1705.70798139016	887.96111457864	930.378935645282	934.655246624714	0.77005	6.9253e-10	3.4897e-08	Cdcp1	chr9	-	123170824	123216038	5310	protein_coding	CUB_domain_containing_protein_1	1332	1597	2142	2090	810	800	791	13.4839728647	14.7825490305	17.4889921711	18.0004093486	8.24818378842	9.1728163862	8.50769697212
ENSMUSG00000035506	954.855138718191	518.327169657294	931.997758615248	1367.01476977441	288.313300165657	396.574021318802	307.219170824811	1.3969	5.106e-08	1.7579e-06	Slc12a8	chr16	+	33517328	33664135	3166	protein_coding	solute_carrier_family_12_(potassium/chloride_transporters)_member_8	906	538	1198	1675	263	341	260	15.3824479159	8.35238102779	16.4053592615	24.195495327	4.4917199356	6.55768728627	4.69021215447
ENSMUSG00000035561	4814.32480536942	1686.97188488833	5744.46698632303	5457.44941222776	2206.74780697136	2187.55347243597	1960.29463230139	0.96167	0.00070878	0.0064836	Aldh1b1	chr4	+	45799022	45804604	2298	protein_coding	aldehyde_dehydrogenase_1_family_member_B1	4568	1751	7384	6687	2013	1881	1659	106.852389113	37.4520034577	139.309746387	133.079731312	47.365440673	49.8363245622	41.2312415125
ENSMUSG00000035595	51.6422757143392	35.6470358314496	87.1316769323104	115.074079127279	18.6362209232554	9.30378935645282	22.4506317141208	1.6721	1.6489e-05	0.00027988	1600002K03Rik	chr10	+	80172944	80175146	678	protein_coding	RIKEN_cDNA_1600002K03_gene	49	37	112	141	17	8	19	3.88485266202	2.68232231897	7.16189858127	9.51086539597	1.3557732448	0.718401991309	1.60049365748
ENSMUSG00000035623	766.202743761727	1103.13124397324	852.645695694752	777.770194385083	472.483012819005	401.225915997028	472.644878192017	0.93178	5.1777e-08	1.7784e-06	Rsf1	chr7	+	97579896	97692782	11129	protein_coding	remodeling_and_spacing_factor_1	727	1145	1096	953	431	345	400	3.51144956131	5.05694554874	4.26966940696	3.91622264861	2.09405922021	1.88742710247	2.05273978325
ENSMUSG00000035699	14418.7341642423	10078.4768062917	13457.954279036	11867.3204580834	9368.53788294945	7423.2609327798	6371.25295802839	0.66735	0.00010538	0.0013513	Slc51a	chr16	-	32475522	32487879	1600	protein_coding	solute_carrier_family_51_alpha_subunit	13681	10461	17299	14541	8546	6383	5392	459.627522505	321.360246993	468.749539352	415.628106135	288.80900977	242.891376511	192.468628327
ENSMUSG00000035704	126.470879300423	37.5739026331496	190.600543289429	347.670622044119	10.9624828960326	19.7705523824622	12.9977341502805	2.6239	3.7889e-10	2.0212e-08	Alg8	chr7	+	97371606	97392153	2007	protein_coding	asparagine-linked_glycosylation_8_(alpha-13-glucosyltransferase)	120	39	245	426	10	17	11	3.21397163582	0.955116103883	5.2924717655	9.7071746426	0.269414185637	0.515713836063	0.313022361143
ENSMUSG00000035735	66.3972116327219	54.9157038484494	61.4589506933261	75.8999245307584	6.57748973761955	5.81486834778301	8.2712853683603	2.6594	1.0168e-13	9.4922e-12	Dagla	chr19	-	10245265	10304877	5634	protein_coding	diacylglycerol_lipase_alpha	63	57	79	93	6	5	7	0.601079439719	0.497275366448	0.607925116338	0.754912683979	0.0575840543743	0.0540331636168	0.0709596145431
ENSMUSG00000035754	301.422262332674	209.065047984448	322.853981490257	416.22539258803	114.009822118739	95.3638409036414	81.531241488123	1.5719	1.2117e-10	7.0868e-09	Wdr18	chr10	+	79960152	79969246	2954	protein_coding	WD_repeat_domain_18	286	217	415	510	104	82	69	5.20431659588	3.61067314591	6.09084354088	7.89569387011	1.90366567839	1.69009297177	1.33403938075
ENSMUSG00000035772	194.975938921485	181.125479359798	228.720651947315	317.473877875968	142.512277648424	125.601156312113	107.526709788684	0.82657	0.00043742	0.0043751	Mrps2	chr2	+	28468066	28471178	2504	protein_coding	mitochondrial_ribosomal_protein_S2	185	188	294	389	130	108	91	3.97141772671	3.6903066668	5.0904109425	7.10470243713	2.80722265075	2.62601175178	2.07556872539
ENSMUSG00000035829	9.4853159475317	5.78060040509993	11.6694210177201	16.3225644152169	0	1.1629736695566	2.36322439096009	1.457	0.0026012	0.018551	Ppp1r26	chr2	+	28446800	28455508	5466	protein_coding	protein_phosphatase_1_regulatory_subunit_26	9	6	15	20	0	1	2	0.0885076985881	0.0539536159333	0.11897657691	0.167336617036	0.0	0.011138779503	0.0208973116061
ENSMUSG00000035845	324.608590204418	390.190527344246	423.988963643832	444.789880314659	214.864664762239	204.683365841962	220.961480554768	0.86422	3.7557e-07	1.0339e-05	Alg12	chr15	-	88805244	88819318	2130	protein_coding	asparagine-linked_glycosylation_12_(alpha-16-mannosyltransferase)	308	405	545	545	196	176	187	7.77283196602	9.34575416276	11.0931972869	11.701661081	4.97558671514	5.03083760674	5.01408917363
ENSMUSG00000035914	18.9706318950634	11.5612008101999	26.4506876401657	71.0031552061933	3.28874486880978	9.30378935645282	5.90806097740022	1.4991	0.0011583	0.0096555	Cd276	chr9	-	58524300	58555132	3294	protein_coding	CD276_antigen	18	12	34	87	3	8	5	0.29373593229	0.179059177105	0.447502184967	1.2078869086	0.0492453798337	0.147867805133	0.0866914884934
ENSMUSG00000035930	792.550843615982	883.46842857944	584.249012287188	803.88629744943	287.217051876054	291.906391058707	196.147624449687	1.4981	3.3076e-14	3.2992e-12	Chst4	chr8	-	110029075	110039334	2000	protein_coding	carbohydrate_(chondroitin_6/keratan)_sulfotransferase_4	752	917	751	985	262	251	166	20.211382029	22.5360746768	16.279826767	22.5235504872	7.08335694452	7.64101337981	4.74032526741
ENSMUSG00000035933	366.765549971226	405.605461757845	456.663342493448	437.444726327812	269.677079242402	253.528259963339	308.400783020291	0.57313	0.00032369	0.0033937	Cog5	chr12	+	31654869	31937630	2997	protein_coding	component_of_oligomeric_golgi_complex_5	348	421	587	536	246	218	261	6.2416680387	6.90453262346	8.49163261108	8.17915923445	4.43829531402	4.42870737085	4.97374842632
ENSMUSG00000036078	264.534922536717	120.429175106249	246.613764174486	399.902828172813	101.951090933103	58.1486834778301	113.434770766084	1.3103	4.4237e-05	0.00065536	Sigmar1	chr4	-	41738493	41756157	1640	protein_coding	sigma_non-opioid_intracellular_receptor_1	251	125	317	490	93	50	96	8.22693449872	3.74632196	8.38021676001	13.6641571607	3.06624555874	1.85623685254	3.34316210455
ENSMUSG00000036208	44.2648077551479	41.4276362365495	42.7878770649738	68.5547705439108	10.9624828960326	13.9556840346792	29.5403048870011	1.1884	0.0012543	0.010343	BC027231	chr16	+	44724301	44737284	3743	protein_coding	cDNA_sequence_BC027231	42	43	55	84	10	12	25	0.603167078703	0.56466069916	0.637063466317	1.02633721203	0.144460131064	0.195194984013	0.381461078142
ENSMUSG00000036323	1659.93029081805	1953.84293692378	1657.83574591744	1780.79177770016	1051.30210972953	966.431119401537	902.751717346753	0.84155	3.5069e-11	2.3427e-09	Srp72	chr5	+	76974683	76999937	3625	protein_coding	signal_recognition_particle_72	1575	2028	2131	2182	959	831	764	23.3550452647	27.4978585009	25.4867979911	27.5281706497	14.3046892546	13.957262522	12.0369206624
ENSMUSG00000036327	104.338475422849	52.9888370467494	164.149855649263	243.206209786731	49.3311730321466	50.0078677909339	83.8944658790831	0.99962	0.0064078	0.038019	Qsox2	chr2	-	26208637	26237525	4011	protein_coding	quiescin_Q6_sulfhydryl_oxidase_2	99	55	211	298	45	43	71	1.32675489536	0.673983028257	2.28070771281	3.39777188629	0.606635307301	0.652714150294	1.0109641077
ENSMUSG00000036372	526.961997085094	334.311390094946	571.023668467105	795.725015241822	271.869575821608	273.298812345802	268.22596837397	0.97075	5.401e-05	0.00077876	Tmem258	chr19	+	10204014	10207824	1026	protein_coding	transmembrane_protein_258	500	347	734	975	248	235	227	26.1957483475	16.6234456218	31.0161963308	43.4598148148	13.0698965987	13.9452959643	12.6359688544
ENSMUSG00000036459	111.71594338204	67.4403380594992	142.366936416186	117.522463789561	26.3099589504782	30.2373154084717	11.8161219548004	1.9509	4.0336e-09	1.7473e-07	Wtip	chr7	-	34109543	34133268	1962	protein_coding	WT1-interacting_protein	106	70	183	144	24	26	10	2.90412314708	1.7536300143	4.04382101251	3.35655760998	0.661424184189	0.806829147731	0.291092520996
ENSMUSG00000036565	1142.45360968048	678.257114198392	991.900786506212	994.044172886707	566.760365724885	603.583334499877	534.08871235698	0.71653	8.9443e-05	0.0011852	Ttyh3	chr5	-	140620586	140649031	4650	protein_coding	tweety_homolog_3_(Drosophila)	1084	704	1275	1218	517	519	452	12.5309643786	7.44146835637	11.8876790103	11.9791210058	6.01181242768	6.79550348134	5.55156631914
ENSMUSG00000036620	1024.41412233342	810.247490114841	1019.12943554756	1226.64071580355	617.187787046635	739.651253837999	684.153461182945	0.56733	0.00062531	0.0058827	Mgat4b	chr11	+	50210890	50235103	2429	protein_coding	mannoside_acetylglucosaminyltransferase_4_isoenzyme_B	972	841	1310	1503	563	636	579	21.5103222281	17.0179566904	23.3821056649	28.2984131108	12.5328173871	15.9417808701	13.6138543296
ENSMUSG00000036622	202.353406880676	199.430713975948	355.528360339874	405.615725718139	163.340995150886	190.727681807283	135.885402480205	0.76519	0.0040808	0.02659	Atp13a2	chr4	+	140986873	141007330	4266	protein_coding	ATPase_type_13A2	192	207	457	497	149	164	115	2.41929341701	2.38500024188	4.64445957198	5.32802377535	1.88857070594	2.34061633315	1.53959694122
ENSMUSG00000036632	963.286530671552	737.989985051091	1012.12778293693	1261.73422929626	487.83048887345	451.233783787962	519.909366011219	0.99231	8.4604e-08	2.7441e-06	Alg5	chr3	+	54735539	54751127	2781	protein_coding	asparagine-linked_glycosylation_5_(dolichyl-phosphate_beta-glucosyltransferase)	914	766	1301	1546	445	388	440	17.6666161477	13.5383804359	20.2822506574	25.4237211924	8.65220605558	8.49450294146	9.03611476179
ENSMUSG00000036646	1713.68041452073	1573.28674358803	1683.50847215643	1873.01426664613	1399.90906582336	1224.6112740431	1393.12077847097	0.34759	0.0049675	0.031048	Man1b1	chr2	+	25332338	25352212	3755	protein_coding	mannosidase_alpha_class_1B_member_1	1626	1633	2164	2295	1277	1053	1179	23.276558333	21.3754455766	24.9854486952	27.9513871146	18.3886051538	17.0736220793	17.9322140448
ENSMUSG00000036687	1656.76851883554	1731.28982132743	1732.52004043085	1958.70772982602	1342.90415476399	1354.86432503344	1501.82910045514	0.33332	0.0059841	0.035922	Tmem184a	chr5	-	139802485	139819917	4326	protein_coding	transmembrane_protein_184a	1572	1797	2227	2400	1225	1165	1271	19.5332357969	20.4174027219	22.3189387244	25.3720374124	15.3114882444	16.3963297756	16.7798890844
ENSMUSG00000036805	125.416955306252	108.867974296049	130.697515398466	186.077234333472	62.4861525073857	95.3638409036414	60.2622219694822	0.849	0.0013568	0.011014	Noxa1	chr2	-	25085667	25095149	1617	protein_coding	NADPH_oxidase_activator_1	119	113	168	228	57	82	51	3.955898205	3.43484668214	4.5044222988	6.44845158651	1.90604288329	3.08752915189	1.80131724403
ENSMUSG00000036834	115.931639358721	114.648574701149	106.580711961844	142.006310412387	74.5448836930216	52.3338151300471	64.9886707514024	0.84623	0.00036634	0.0037918	Plch1	chr3	-	63696234	63899472	6560	protein_coding	phospholipase_C_eta_1	110	119	137	174	68	45	55	0.901357365397	0.891624626481	0.905433514291	1.21304252345	0.560496499986	0.417653291822	0.478838322267
ENSMUSG00000036863	94.853159475317	80.9284056713991	105.802750560663	171.386926359777	41.6574350049238	50.0078677909339	47.2644878192017	1.1596	8.1059e-05	0.001093	Syde2	chr3	+	145987870	146021720	5495	protein_coding	synapse_defective_1_Rho_GTPase_homolog_2_(C._elegans)	90	84	136	210	38	43	40	0.880405969941	0.751364241252	1.0730279871	1.74776168545	0.373924336339	0.476439755565	0.415740510424
ENSMUSG00000036875	23.1863278717441	18.3052346161498	69.2385647051395	59.5773601155415	15.3474760544456	13.9556840346792	15.3609585412406	1.1414	0.006132	0.036704	Dna2	chr10	+	62947026	62974185	4122	protein_coding	DNA_replication_helicase_2_homolog_(yeast)	22	19	89	73	14	12	13	0.286894920767	0.226560683695	0.936099163442	0.809926276764	0.183648709074	0.177247652878	0.180121442031
ENSMUSG00000036880	1564.02320734856	2550.20821204992	1570.70406898513	2268.02032549438	1726.59105612513	1122.26959112212	1052.81646617272	0.57825	0.0090029	0.049382	Acaa2	chr18	+	74779197	74806207	1515	protein_coding	acetyl-Coenzyme_A_acyltransferase_2_(mitochondrial_3-oxoacyl-Coenzyme_A_thiolase)	1484	2647	2019	2779	1575	965	891	52.6537654152	85.877667771	57.7781356302	83.8892922603	56.2128697132	38.7812599714	33.5888489663
ENSMUSG00000036959	201.299482886506	224.479982398047	201.492002905968	230.148158254558	119.491063566755	148.860629703245	174.878604931046	0.51618	0.0076752	0.043577	Bcorl1	chrX	+	48341358	48408049	7446	protein_coding	BCL6_co-repressor-like_1	191	233	259	282	109	128	148	1.37885469263	1.5380548454	1.50805287915	1.73203511643	0.791537140647	1.04663239346	1.13519046302
ENSMUSG00000037029	134.902271253784	148.368743730898	154.814318835087	196.686901203363	86.6036148786574	101.178709251424	88.6209146610033	0.74506	0.00063019	0.0059133	Zfp146	chr7	-	30161274	30169727	2024	protein_coding	zinc_finger_protein_146	128	154	199	241	79	87	75	3.39944193576	3.73980661746	4.26267680858	5.44549233303	2.11049542368	2.61707385495	2.11631741426
ENSMUSG00000037033	2018.26444883591	870.94379436839	2779.65608642094	4430.76011051062	80.0261251410379	94.2008672340848	108.708321984164	3.454	1.4162e-16	1.8251e-14	Clca4	chr3	-	144822623	144849357	3361	protein_coding	chloride_channel_calcium_activated_4	1915	904	3573	5429	73	81	92	30.6272802117	13.2202251354	46.089748857	73.8723552453	1.17441659482	1.4673162957	1.56332533204
ENSMUSG00000037072	5029.32530018014	4283.42490017905	4799.2438838877	5123.65296993657	3245.99118551525	2378.28115424325	2435.30273488437	0.81964	3.2807e-08	1.1826e-06	Sep15	chr3	+	144570304	144597680	1514	protein_coding	selenoprotein	4772	4446	6169	6278	2961	2045	2061	169.427040956	144.338609205	176.656138492	189.638299672	105.749997039	82.2384036468	77.7467362937
ENSMUSG00000037089	620.761232566241	469.192066213945	691.607685650214	900.18942749921	365.050680437885	276.787733354471	251.683397637249	1.1046	7.4324e-07	1.8726e-05	Slc35b2	chr17	+	45563964	45567669	2326	protein_coding	solute_carrier_family_35_member_B2	589	487	889	1103	333	238	213	13.6117433077	10.2910143526	16.5703578901	21.6868471504	7.74109424339	6.22980540228	5.2299789802
ENSMUSG00000037095	98.0149314578275	26.9761352237997	19.4490350295336	119.154720231083	0	0	0	3.3148	2.1504e-12	1.7593e-10	Lrg1	chr17	-	56119680	56121946	1351	protein_coding	leucine-rich_alpha-2-glycoprotein_1	93	28	25	146	0	0	0	3.70029003083	1.01868899721	0.802277287674	4.94228884208	0.0	0.0	0.0
ENSMUSG00000037110	1304.75790478269	1423.95456645628	1257.18562430905	1111.56663667627	788.202520224743	847.807805106763	938.200083211155	0.5584	6.0175e-05	0.00086084	Ralgapa2	chr2	-	146239879	146512026	11030	protein_coding	Ral_GTPase_activating_protein_alpha_subunit_2_(catalytic)	1238	1478	1616	1362	719	729	794	6.03327746184	6.5862445877	6.3519296859	5.64718755283	3.52469229867	4.02401184302	4.11126092292
ENSMUSG00000037145	10889.1427077664	16473.747721134	15176.4710142456	17066.05722433	5100.84329152396	3301.6822478712	2307.68861777253	1.9327	1.2821e-16	1.6671e-14	2210407C18Rik	chr11	-	58608204	58616075	998	protein_coding	RIKEN_cDNA_2210407C18_gene	10332	17099	19508	20911	4653	2839	1953	556.49596833	842.129932491	847.465531786	958.241283049	252.098547193	173.197686092	111.763952571
ENSMUSG00000037149	1050.76222218768	948.018466436389	1049.46993019363	1083.8182771704	630.342766521874	684.991491368839	620.346402627023	0.66805	6.2635e-08	2.0921e-06	Ddx1	chr12	-	13219308	13249213	2507	protein_coding	DEAD_(Asp-Glu-Ala-Asp)_box_polypeptide_1	997	984	1349	1328	575	589	525	21.3771099251	19.2921085797	23.329071472	24.2255897068	12.4017034535	14.3043522145	11.960105754
ENSMUSG00000037190	249.779986618335	191.723246769148	236.500265959128	368.07382756314	198.42094041819	97.6897882427546	129.977341502805	0.80557	0.002809	0.019742	Cyb561d2	chr9	-	107539011	107541865	1782	protein_coding	cytochrome_b-561_domain_containing_2	237	199	304	451	181	84	110	7.14905786721	5.48888724968	7.39615019432	11.5744258943	5.49210342166	2.86997967235	3.5254538654
ENSMUSG00000037278	749.339959855004	332.384523293246	790.408783600244	1211.13427960909	344.221962935423	163.979287407481	174.878604931046	1.5356	1.6975e-06	3.8566e-05	Tmem97	chr11	-	78541817	78550777	1375	protein_coding	transmembrane_protein_97	711	345	1016	1484	314	141	148	27.7955369877	12.3326194325	32.035451389	49.3584847963	12.3479477062	6.24343577865	6.14736595467
ENSMUSG00000037280	7927.61628414816	7647.73433594721	7887.75064657763	8364.49813457788	5984.41941294419	5119.41009338817	6322.80685801371	0.44716	0.00014491	0.001763	Galnt6	chr15	-	100691813	100729376	3798	protein_coding	UDP-N-acetyl-alpha-D-galactosamine:polypeptide_N-acetylgalactosaminyltransferase_6	7522	7938	10139	10249	5459	4402	5351	106.460017886	102.729474667	115.73907326	123.411931443	77.7187783851	70.5671068185	80.4655605231
ENSMUSG00000037321	2941.501867729	2655.22245274257	3500.82630531604	3796.62848297944	2362.41506409502	2102.65639455834	2195.43545920192	0.52463	0.00055258	0.0053047	Tap1	chr17	+	34187553	34197225	3911	protein_coding	transporter_1_ATP-binding_cassette_sub-family_B_(MDR/TAP)	2791	2756	4500	4652	2155	1808	1858	38.3601402775	34.636207308	49.884375049	54.3979466305	29.7938955021	28.1460752555	27.1323833206
ENSMUSG00000037349	274.020238484249	249.529250820147	256.727262389843	262.793287084991	172.110981467712	176.771997772604	165.425707367206	0.58751	0.00024706	0.0027278	Nudt22	chr19	-	6993018	6996117	1073	protein_coding	nudix_(nucleoside_diphosphate_linked_moiety_X)-type_motif_22	260	259	330	322	157	152	140	13.0251217692	11.8642140968	13.3338036594	13.724191402	7.91166267289	8.62484105502	7.45175150673
ENSMUSG00000037370	217.108342799059	435.471897184195	242.723957168579	279.115851500208	199.517188707793	138.393866677236	153.609585412406	0.77926	0.0019337	0.014651	Enpp1	chr10	-	24637914	24712159	6777	protein_coding	ectonucleotide_pyrophosphatase/phosphodiesterase_1	206	452	312	342	182	119	130	1.63394675749	3.27823348681	1.99598349761	2.3079119556	1.45211741544	1.06909601341	1.09555936853
ENSMUSG00000037376	134.902271253784	139.697843123248	143.144897817367	167.306285255973	94.2773529058802	86.0600515471886	82.712853683603	0.70391	0.00063381	0.0059435	Trmt6	chr2	-	132804207	132816055	4153	protein_coding	tRNA_methyltransferase_6	128	145	184	205	86	74	70	1.65674704502	1.71610953448	1.92086007493	2.25747290498	1.11970689307	1.08486830929	0.962644999605
ENSMUSG00000037408	3672.92511968311	2660.03961974682	3342.12217947505	3429.37078363706	2556.4510113548	2345.71789149567	2623.1790739657	0.37679	0.0076812	0.043594	Cnnm4	chr1	+	36471620	36508764	4547	protein_coding	cyclin_M4	3485	2761	4296	4202	2332	2017	2220	41.1989354515	29.8456049048	40.9618116633	42.2631351277	27.7313762696	27.0077359129	27.8841923939
ENSMUSG00000037434	901.105015015511	1096.38721016729	815.303548438047	878.153965538667	687.347677581243	524.501124970028	656.976380686904	0.54989	0.00067556	0.0062624	Slc30a1	chr1	+	191906767	191913247	5244	protein_coding	solute_carrier_family_30_(zinc_transporter)_member_1	855	1138	1048	1076	627	451	556	8.76418624062	10.6664158663	8.66439888024	9.38383158678	6.46506193078	5.23625867893	6.05539055233
ENSMUSG00000037440	5130.50200362048	2455.79173876662	3969.15906882721	3426.10627075402	2254.9827317139	1907.27681807283	2273.4218641036	0.76368	0.00029425	0.0031486	Vnn1	chr10	+	23894688	23905343	2416	protein_coding	vanin_1	4868	2549	5102	4198	2057	1640	1924	108.308316583	51.8575313534	91.5552730635	79.4650426473	46.0368068945	41.3289291275	45.4818569701
ENSMUSG00000037443	1188.82626542397	2688.94262177232	1744.18946144857	1471.4791820318	631.439014811477	1192.04801129552	712.512153874466	0.98296	0.00018588	0.0021587	Cep85	chr4	-	134129858	134187112	3893	protein_coding	centrosomal_protein_85	1128	2791	2242	1803	576	1025	603	15.575172383	35.2382527166	24.9684189292	21.1807795214	8.0002933432	16.0304862529	8.84632638827
ENSMUSG00000037455	1040.22298224598	994.263269677189	1261.85339271614	1257.65358819246	674.192698106004	538.456809004707	536.45193674794	0.93934	2.5898e-09	1.1761e-07	Slc18b1	chr10	+	23796986	23827968	2843	protein_coding	solute_carrier_family_18_subfamily_B_member_1	987	1032	1622	1541	615	463	454	18.6615820704	17.8419275156	24.7351089776	24.7888509141	11.6967737039	9.91542572545	9.12029830785
ENSMUSG00000037470	1672.57737874809	1463.45533589113	2094.27209198017	2659.76187145959	803.549996279189	878.045120515235	690.061522160345	1.2591	4.5692e-10	2.3765e-08	Uggt1	chr1	-	36141530	36244305	7530	protein_coding	UDP-glucose_glycoprotein_glucosyltransferase_1	1587	1519	2692	3259	733	755	584	11.3289619113	9.9152057518	15.4995795449	19.7933817455	5.26352669762	6.10462807655	4.42943080076
ENSMUSG00000037531	267.696694519228	238.931483410797	262.172992198112	440.709239210855	152.378512254853	207.009313181075	170.152156149126	0.72785	0.0022277	0.016377	Mrpl47	chr3	-	32725397	32737147	3364	protein_coding	mitochondrial_ribosomal_protein_L47	254	248	337	540	139	178	144	4.0586901322	3.62355307389	4.34323923274	7.34122253728	2.23422365071	3.22159727702	2.44476182438
ENSMUSG00000037541	71.6668316035728	47.2082366416495	70.7944875075022	124.867617776409	19.7324692128587	48.8448941213773	34.2667536689213	1.008	0.0045198	0.028862	Shank2	chr7	+	144001928	144424494	8988	protein_coding	SH3/ankyrin_domain_gene_2	68	49	91	153	18	42	29	0.406681123879	0.267961221812	0.438953146524	0.778500657287	0.108287237098	0.28450733067	0.184274390962
ENSMUSG00000037563	2532.57935799096	1410.46649884438	2682.41091127327	2969.89059534871	1310.01670607589	1285.08590486005	1053.9980783682	0.9265	2.4371e-05	0.00039203	Rps16	chr7	+	28350652	28352696	650	protein_coding	ribosomal_protein_S16	2403	1464	3448	3639	1195	1105	892	198.723203829	110.704851361	229.981942816	256.03498703	99.4082389748	103.503766898	78.3757208254
ENSMUSG00000037661	1346.9148645495	1497.17550492088	1705.2913913895	1664.90157035212	1288.09174028383	937.356777662622	1143.80060522468	0.45611	0.0032014	0.021888	Gpr160	chr3	+	30855950	30897192	2523	protein_coding	G_protein-coupled_receptor_160	1278	1554	2192	2040	1175	806	968	27.2283778948	30.2742014883	37.6671825842	36.9780098174	25.1818972622	19.4502427362	21.9123096851
ENSMUSG00000037685	772.526287726748	833.36989173524	814.525587036866	857.750760019646	680.770187843624	575.671966430518	673.518951423625	0.34308	0.008166	0.04564	Atp8a1	chr5	-	67618140	67847432	8176	protein_coding	ATPase_aminophospholipid_transporter_(APLT)_class_I_type_8A_member_1	733	865	1047	1051	621	495	570	4.81915902905	5.20012948382	5.55195115745	5.87885095464	4.10694180561	3.68613766364	3.98165863418
ENSMUSG00000037703	786.227299650961	669.586213590742	886.875997346731	1031.58607104171	529.487923878374	593.116571473867	522.272590402179	0.60226	0.00044316	0.0044212	Lzts3	chr2	-	130632839	130642803	4201	protein_coding	leucine_zipper_putative_tumor_suppressor_family_member_3	746	695	1140	1264	483	510	442	9.54540395249	8.13150729828	11.7650020646	13.7602083216	6.21673393686	7.39136635785	6.0089644984
ENSMUSG00000037742	36213.8823636818	28008.9358295109	36147.9765058911	39521.8252185646	21129.0895338132	22141.8556946882	17257.446114986	0.77308	4.8743e-07	1.2977e-05	Eef1a1	chr9	-	78478449	78489151	1794	protein_coding	eukaryotic_translation_elongation_factor_1_alpha_1	34361	29072	46465	48426	19274	19039	14605	1029.55966979	796.510314893	1122.90584049	1234.48772376	580.921229155	646.143425132	464.953127094
ENSMUSG00000037772	412.084281720544	245.675517216747	371.0875883635	432.547957003247	206.094678445413	202.357418502849	163.062482976246	0.88927	4.3324e-05	0.00064445	Mrpl23	chr7	+	142532799	142540747	712	protein_coding	mitochondrial_ribosomal_protein_L23	391	255	477	530	188	174	138	29.5192235438	17.6035038615	29.0454576216	34.0428955633	14.2772869197	14.8790940517	11.0695290189
ENSMUSG00000037805	3277.70362186929	1466.34563609368	2929.02467544775	3458.75139958445	1211.3543600116	1517.68063877137	1053.9980783682	1.0637	1.3599e-05	0.00023718	Rpl10a	chr17	+	28328471	28331032	1618	protein_coding	ribosomal_protein_L10A	3110	1522	3765	4238	1105	1305	892	103.321341869	46.2354478018	100.884930974	119.787927647	36.9276433241	49.1065279581	31.4859199855
ENSMUSG00000037820	1395.39536828133	2366.19243248757	1427.55917116776	1746.5143924282	423.151839786858	407.040784344811	764.503090475588	1.5921	3.9776e-11	2.6093e-09	Tgm2	chr2	-	158116402	158146436	3596	protein_coding	transglutaminase_2_C_polypeptide	1324	2456	1835	2140	386	350	647	19.7913978049	33.5697117761	22.1236216876	27.2160257266	5.80410757624	5.92591742692	10.2757764585
ENSMUSG00000037822	1039.16905825181	974.031168259339	1050.24789159481	1122.99243176692	788.202520224743	755.932885211792	705.422480701586	0.47331	0.00011375	0.0014343	Smim14	chr5	-	65446844	65537184	4211	protein_coding	small_integral_membrane_protein_14	986	1011	1350	1376	719	650	597	12.5863510213	11.8006205891	13.8991539409	14.9438950539	9.23233342538	9.39799802808	8.09690679501
ENSMUSG00000037843	17.9167079008932	4.81716700424994	12.4473824189015	28.5644877266295	1.09624828960326	5.81486834778301	0	1.3409	0.0055517	0.03386	Vstm2l	chr2	+	157914653	157944719	1363	protein_coding	V-set_and_transmembrane_domain_containing_2-like	17	5	16	35	1	5	0	0.670442028874	0.180307205118	0.508936928844	1.17436420415	0.0396708929255	0.223347647701	0.0
ENSMUSG00000037851	327.770362186929	338.165123698346	374.977395369407	572.922010974112	245.55961687113	205.846339511519	205.600522013528	0.83407	0.0001513	0.001815	Iars	chr13	+	49682100	49734267	4426	protein_coding	isoleucine-tRNA_synthetase	311	351	482	702	224	177	174	3.77708836748	3.89793542351	4.72145077942	7.25364536828	2.73655663372	2.4348325059	2.24526646086
ENSMUSG00000037905	945.369822770659	1192.73055025229	1198.06055781927	1327.84061517789	788.202520224743	652.428228621254	668.792502641705	0.71037	5.8318e-06	0.00011264	Bri3bp	chr5	+	125441568	125460872	6975	protein_coding	Bri3_binding_protein	897	1238	1540	1627	719	561	566	6.91283828264	8.72399415264	9.57230100701	10.6677777101	5.57381448807	4.89695241237	4.63449341686
ENSMUSG00000038014	5228.51693507831	4699.62812934625	4716.77997536248	4579.29544668909	3548.55571344575	4066.91892243944	3672.45070355198	0.34811	0.0021426	0.015879	Fam120a	chr13	-	48879219	48968017	5105	protein_coding	family_with_sequence_similarity_120_member_A	4961	4878	6063	5611	3237	3497	3108	52.2374113021	46.9661523593	51.4910395352	50.2660939692	34.2858392527	41.7068240873	34.7708505272
ENSMUSG00000038023	4899.69264889721	4902.91257692559	5294.80529644022	5031.4304809906	4242.48088076461	3833.16121485856	4202.99457932252	0.29468	0.0045285	0.0289	Atp6v0a2	chr5	+	124629067	124722144	3019	protein_coding	ATPase_H+_transporting_lysosomal_V0_subunit_A2	4649	5089	6806	6165	3870	3296	3557	82.7760311053	82.853006228	97.7391751719	93.3900449462	69.3131575728	66.4708640756	67.2900424867
ENSMUSG00000038119	130.686575277103	91.5261730807489	132.253438200828	118.338592010322	59.197407638576	77.9192358602924	83.8944658790831	0.6387	0.0082859	0.046127	Cdon	chr9	+	35421128	35507652	7464	protein_coding	cell_adhesion_molecule-related/down-regulated_by_oncogenes	124	95	170	145	54	67	71	0.893013903475	0.625591598466	0.987454580172	0.888437718142	0.391191996396	0.546525469875	0.543271307071
ENSMUSG00000038208	531.177693061775	508.692835648794	665.156998010048	584.347806064764	436.306819262097	450.070810118405	362.754944012373	0.44686	0.0053606	0.032967	Pgap3	chr11	-	98388677	98400490	2419	protein_coding	post-GPI_attachment_to_proteins_3	504	528	855	716	398	387	307	11.1996083121	10.7284501417	15.3239273481	13.5365431022	8.89641503467	9.74052422962	7.24823987357
ENSMUSG00000038213	1272.08626096342	1374.81946301293	1289.08204175748	1511.46946484908	999.778440118172	845.48185776765	977.193285661996	0.52366	6.8996e-05	0.00096336	Tapbpl	chr6	-	125223933	125231860	2352	protein_coding	TAP_binding_protein-like	1207	1427	1657	1852	912	727	827	27.585325876	29.8212325053	30.5439379614	36.010925362	20.9664717161	18.8193373686	20.0815967756
ENSMUSG00000038224	75.8825275802536	57.8060040509993	74.6842945134089	117.522463789561	55.9086627697662	19.7705523824622	29.5403048870011	1.0308	0.0028244	0.019794	Serpinf2	chr11	-	75431732	75439591	2192	protein_coding	serine_(or_cysteine)_peptidase_inhibitor_clade_F_member_2	72	60	96	144	51	17	25	1.76563168059	1.34539445571	1.89876195442	3.00436406513	1.25804871347	0.4721887176	0.651372634802
ENSMUSG00000038240	176.005307026421	184.979212963198	253.615416785118	226.883645371514	154.571008834059	105.830603929651	137.067014675685	0.63326	0.0035837	0.024017	Pdss2	chr10	+	43221486	43464882	4075	protein_coding	prenyl_(solanesyl)_diphosphate_synthase_subunit_2	167	192	326	278	141	91	116	2.20291136852	2.31586131782	3.46840517007	3.11995118704	1.8709377215	1.35963086073	1.62577494573
ENSMUSG00000038286	123.309107317912	113.685141300299	140.033052212642	142.822438633148	93.181104616277	82.5711305385188	72.0783439242827	0.61945	0.0045584	0.029039	Bphl	chr13	+	34037641	34074074	1209	protein_coding	biphenyl_hydrolase-like_(serine_hydrolase_breast_epithelial_mucin-associated_antigen)	117	118	180	175	85	71	61	5.20196860734	4.79727527345	6.4548483314	6.61976182902	3.80154780801	3.57552058081	2.88159926368
ENSMUSG00000038312	1212.01259329572	1011.60507089249	1396.44071512051	1628.17580041788	698.310160477276	724.532596133764	723.146663633787	0.84706	8.9435e-07	2.1862e-05	Edem2	chr2	-	155701677	155729475	2290	protein_coding	ER_degradation_enhancer_mannosidase_alpha-like_2	1150	1050	1795	1995	637	623	612	26.9942039085	22.5368259044	33.9835550234	39.8417158885	15.0408292732	16.5637931614	15.2632138878
ENSMUSG00000038368	30.5637958309355	33.7201690297496	45.1217612685179	57.128975453259	9.86623460642933	6.97784201733962	15.3609585412406	1.5657	4.4949e-05	0.00066524	Focad	chr4	+	88094629	88411011	5988	protein_coding	focadhesin	29	35	58	70	9	6	13	0.260330092295	0.287293093526	0.419938835722	0.534622047514	0.081269679946	0.0610065819273	0.123991413502
ENSMUSG00000038372	3947.99928216153	3053.12044729362	3941.15245838468	4334.45698046084	1956.80319694182	772.214516585584	799.951456339989	1.5584	4.5029e-09	1.9401e-07	Gmds	chr13	-	31819579	32338712	2003	protein_coding	GDP-mannose_4_6-dehydratase	3746	3169	5066	5311	1785	664	677	100.529839656	77.7642921124	109.653897851	121.262346721	48.1864689453	20.1834017269	19.3035759977
ENSMUSG00000038383	491.128581283308	430.654730179945	588.138819293095	698.605756971282	335.451976618597	288.417470050037	291.858212283571	0.82096	1.8436e-05	0.00030538	Pigu	chr2	-	155278243	155357430	5497	protein_coding	phosphatidylinositol_glycan_anchor_biosynthesis_class_U	466	447	756	856	306	248	247	4.55688790865	3.99687640886	5.96260303023	7.12161750139	3.00997938504	2.74683883088	2.56626361597
ENSMUSG00000038388	120.147335335401	94.4164732832989	152.480434631543	128.132130659452	77.8336285618314	82.5711305385188	75.6231805107228	0.61528	0.0091414	0.04988	Mpp6	chr6	+	50110241	50198598	2222	protein_coding	membrane_protein_palmitoylated_6_(MAGUK_p55_subfamily_member_6)	114	98	196	157	71	71	64	2.75783934268	2.16780869635	3.82429912992	3.23136647049	1.72775486997	1.94545651764	1.64500025547
ENSMUSG00000038503	406.814661749693	397.897994551045	532.90355980922	791.644374138018	247.752113450336	231.431760241764	216.235031772848	1.1238	1.9753e-06	4.4121e-05	Mesdc2	chr7	+	83884466	83901532	4492	protein_coding	mesoderm_development_candidate_2	386	413	685	970	226	199	183	4.61908254344	4.51907175414	6.61135780694	9.87557981141	2.72042353406	2.69724603382	2.32670537163
ENSMUSG00000038510	64.2893636443815	53.9522704475994	80.9079857228596	93.0386171667361	37.2724418465108	50.0078677909339	22.4506317141208	0.87633	0.0059005	0.035542	Rpf2	chr10	-	40223246	40247036	1853	protein_coding	ribosome_production_factor_2_homolog_(S._cerevisiae)	61	56	104	114	34	43	19	1.76954895421	1.48542777682	2.43331177609	2.81358505542	0.992136276283	1.41286371119	0.585609659886
ENSMUSG00000038539	259.265302565866	164.747111545348	150.92451182918	217.090106722384	86.6036148786574	45.3559731127075	67.3518951423625	1.4382	9.0545e-08	2.912e-06	Atf5	chr7	-	44812257	44816658	1815	protein_coding	activating_transcription_factor_5	246	171	194	266	79	39	57	7.28562214868	4.63082547863	4.63409506194	6.7024814975	2.35352216944	1.30826346103	1.793611074
ENSMUSG00000038541	16.862783906723	38.5373360339996	26.4506876401657	28.5644877266295	3.28874486880978	8.14081568689622	3.54483658644013	1.7396	5.8003e-05	0.0008314	Srd5a2	chr17	-	74017706	74047916	854	protein_coding	steroid_5_alpha-reductase_2	16	40	34	35	3	7	3	1.007094625	2.30218941992	1.7260798563	1.87430727196	0.189946465073	0.499053842323	0.20062887337
ENSMUSG00000038615	1814.85711796106	1538.60314115743	1757.41480526865	1984.82383289037	1265.07052620216	1321.1380886163	1315.13437356929	0.44011	0.00063605	0.0059606	Nfe2l1	chr11	-	96817414	96829968	4654	protein_coding	nuclear_factor_erythroid_derived_2-like_1	1722	1597	2259	2432	1154	1136	1113	19.8890909753	16.8662087134	21.0440676816	23.8983439975	13.4074832025	14.861381632	13.6583688151
ENSMUSG00000038683	531.177693061775	553.974205488744	541.461135222214	544.357523247482	431.921826103684	323.306680136736	367.481392794294	0.52272	0.00044523	0.004435	Pak1ip1	chr13	+	41001023	41013019	3136	protein_coding	PAK1_interacting_protein_1	504	575	696	667	394	278	311	8.63898358004	9.01219798031	9.62216995524	9.72703316	6.79341271066	5.39729276666	5.66388445939
ENSMUSG00000038732	240.294670670803	145.478443528348	207.715694115418	229.332030033797	63.582400796989	81.4081568689622	80.349629292643	1.3624	7.242e-09	2.9877e-07	Mboat1	chr13	+	30136498	30246717	2896	protein_coding	membrane_bound_O-acyltransferase_domain_containing_1	228	151	267	281	58	70	68	4.2319882731	2.56281538722	3.99716928699	4.43750013104	1.08292222698	1.47165739414	1.34103590405
ENSMUSG00000038736	100.122779446168	131.990375916448	112.804403171295	165.674028814451	72.3523871138151	91.8749198949716	73.2599561197627	0.64344	0.00913	0.049873	Nudcd1	chr15	-	44375227	44428307	3447	protein_coding	NudC_domain_containing_1	95	137	145	203	66	79	62	1.48146190394	1.95352159669	1.82375525697	2.69330396852	1.03531017865	1.39538176162	1.02726018637
ENSMUSG00000038745	3939.56789020816	3463.54307605571	5588.87470608677	5381.549487697	3372.05973881962	2631.80941420659	2274.60347629908	0.70281	0.00040613	0.0041072	Nlrp6	chr7	+	140920902	140929192	4436	protein_coding	NLR_family_pyrin_domain_containing_6	3738	3595	7184	6594	3076	2263	1925	45.295590493	39.8333002918	70.2125302689	67.9810740515	37.4940734059	31.059914137	24.7838770948
ENSMUSG00000038751	1269.97841297508	956.689367044039	1296.08369436812	1065.0473280929	368.339425306695	351.218048206094	475.008102582978	1.4767	9.2915e-18	1.3397e-15	Ptk6	chr2	-	181193721	181202789	3689	protein_coding	PTK6_protein_tyrosine_kinase_6	1205	993	1666	1305	336	302	402	17.5584654673	13.2305995951	19.5797066053	16.1782846717	4.92491176235	4.98431546938	6.22368277393
ENSMUSG00000038806	279.2898584551	298.664354263497	311.184560472537	365.625442900858	219.249657920652	200.031471163736	233.959214705049	0.5114	0.0026968	0.019129	Sde2	chr1	+	180851151	180868097	3173	protein_coding	SDE2_telomere_maintenance_homolog_(S._pombe)	265	310	400	448	200	172	198	4.48935519585	4.80209286975	5.46549821947	6.45711555351	3.40822105625	3.30039263388	3.56389720096
ENSMUSG00000038828	2069.90672455025	2239.98265697622	2109.8313200038	2501.43299663198	1421.83403161543	1223.44830037355	1401.39206383933	0.71254	2.9302e-08	1.0668e-06	Tmem214	chr5	+	30869579	30879191	4554	protein_coding	transmembrane_protein_214	1964	2325	2712	3065	1297	1052	1186	23.182305423	25.0939405068	25.8188263648	30.7799612738	15.3997893925	14.0646829906	14.8737923159
ENSMUSG00000038838	107.500247405359	71.2940716628992	145.478782020911	229.332030033797	37.2724418465108	91.8749198949716	62.6254463604423	0.94445	0.0068924	0.040274	Vars2	chr17	-	35655634	35667592	4425	protein_coding	valyl-tRNA_synthetase_2_mitochondrial_(putative)	102	74	187	281	34	79	53	1.23906777675	0.82197266995	1.83218013221	2.90418087672	0.415464072306	1.08697874177	0.684057556798
ENSMUSG00000038845	743.016415889983	646.463811970343	956.892523453051	1197.26009985616	521.814185851151	390.759152971019	360.391719621413	1.0034	5.799e-06	0.00011215	Phb	chr11	+	95666957	95680773	1799	protein_coding	prohibitin	705	671	1230	1467	476	336	305	21.0652258502	18.332862869	29.6424288437	37.2931928507	14.3068367311	11.3714369675	9.68275016616
ENSMUSG00000038879	431.054913615607	549.157038484494	407.651774219024	559.863959441938	279.543313848831	174.44605043349	271.77080496041	0.96011	3.664e-06	7.5902e-05	Nipal2	chr15	-	34572799	34678706	3825	protein_coding	NIPA-like_domain_containing_2	409	570	524	686	255	150	230	5.74777864683	7.32457363286	5.93936048732	8.20206662511	3.60476180383	2.38763014759	3.43420682418
ENSMUSG00000038900	2237.48063962331	1023.16627170269	2529.93047664173	2569.17163895513	913.174825239515	1225.77424771266	739.689234370507	1.0318	9.4438e-05	0.0012424	Rpl12	chr2	+	32961559	32964496	1242	protein_coding	ribosomal_protein_L12	2123	1062	3252	3148	833	1054	626	91.8832957474	42.0283029391	113.519058103	115.916095594	36.2652968912	51.6685470827	28.786097214
ENSMUSG00000038991	3684.51828361898	2438.44993755132	4371.36511323796	5761.86523857155	1557.76881952623	1673.51911049195	1436.84042970373	1.3033	1.0898e-08	4.3128e-07	Txndc5	chr13	-	38500273	38528824	2781	protein_coding	thioredoxin_domain_containing_5	3496	2531	5619	7060	1421	1439	1216	67.5738403199	44.7332126414	87.5987443844	116.100563789	27.6287298988	31.5040972494	24.9725353417
ENSMUSG00000039001	1103.45842189619	491.351034433494	1278.19058214095	1377.6244366443	589.781579806553	633.820649908349	412.382656222535	0.87772	0.0013748	0.011106	Rps21	chr2	+	180257377	180258445	481	protein_coding	ribosomal_protein_S21	1047	510	1643	1688	538	545	349	117.006441503	52.1151548831	148.092247776	160.493697447	60.4790597856	68.9856340459	41.4391082415
ENSMUSG00000039043	1308.97360075937	1715.87488691383	1179.38948419092	1201.34074095996	973.468481167694	885.022962532575	879.119473437152	0.54943	0.0007472	0.0067503	2610034B18Rik	chr7	-	79925361	79935359	2277	protein_coding	RIKEN_cDNA_2610034B18_gene	1242	1781	1516	1472	888	761	744	29.3201866959	38.4449961657	28.8652955524	29.5648306656	21.0871441489	20.3483341366	18.6612166662
ENSMUSG00000039047	427.893141633097	337.201690297496	450.439651283997	569.657498091068	302.564527930499	202.357418502849	321.398517170572	0.65927	0.0026074	0.018561	Pigk	chr3	+	152714100	152980408	4609	protein_coding	phosphatidylinositol_glycan_anchor_biosynthesis_class_K	406	350	579	698	276	174	272	4.73508186099	3.73250389246	5.44642708145	6.92594966593	3.2379505029	2.2985278726	3.37048381699
ENSMUSG00000039065	87.4756915161257	106.941107494349	108.914596165388	115.074079127279	57.0049110593695	47.6819204518207	56.7173853830421	0.89812	0.00017885	0.002092	Fam173b	chr15	+	31601852	31621227	4655	protein_coding	family_with_sequence_similarity_173_member_B	83	111	140	141	52	41	48	0.958443625254	1.17203944077	1.30391171807	1.38525601256	0.604020237806	0.536255063222	0.588913625292
ENSMUSG00000039081	77.9903755685939	92.4896064815989	58.3471050886007	67.73864232315	37.2724418465108	39.5411047649245	17.7241829322007	1.0778	0.0006568	0.0061314	Zfp503	chr14	-	21983962	21989601	4213	protein_coding	zinc_finger_protein_503	74	96	75	83	34	34	15	0.944166151217	1.12000176479	0.771808651067	0.900984354897	0.436370405875	0.491354222159	0.203343292023
ENSMUSG00000039087	1428.06701210061	1514.51730613618	1243.96028048897	1392.314744618	996.489695249362	1103.66201240922	1104.80740277384	0.37773	0.0027389	0.019325	Rreb1	chr13	+	37778400	37952002	9702	protein_coding	ras_responsive_element_binding_protein_1	1355	1572	1599	1706	909	949	935	7.50734183162	7.96398080284	7.14540799184	8.04170936154	5.06606134768	5.95541700232	5.5040249123
ENSMUSG00000039206	336.20175414029	333.347956694096	441.104114469821	512.528522637809	177.592222915728	176.771997772604	157.154421998846	1.1954	3.0148e-09	1.3422e-07	Daglb	chr5	+	143464493	143504442	3214	protein_coding	diacylglycerol_lipase_beta	319	346	567	628	162	152	133	5.33522791516	5.29138253387	7.64851326786	8.93602526128	2.72544218522	2.87941955571	2.36339231437
ENSMUSG00000039254	253.995682595015	189.796379967448	288.623679838278	396.63831528977	151.28226396525	130.25305099034	145.338300044045	0.92353	0.00013213	0.0016279	Pomt1	chr2	+	32236590	32255005	3340	protein_coding	protein-O-mannosyltransferase_1	241	197	371	486	138	112	123	3.87863347958	2.89906993734	4.81578711863	6.65457645325	2.23408890237	2.04163823398	2.10323933299
ENSMUSG00000039286	215.000494810718	306.371821470296	240.390072965035	197.503029424124	80.0261251410379	119.78628796433	98.0738122248436	1.1982	1.2793e-07	3.9809e-06	Fndc3b	chr3	-	27416162	27710439	6875	protein_coding	fibronectin_type_III_domain_containing_3B	204	318	309	242	73	103	83	1.59501815626	2.27349158235	1.94861308646	1.60980502974	0.574140243664	0.912161539292	0.689501857078
ENSMUSG00000039395	94.853159475317	65.5134712577993	52.9013752803313	53.8644625702156	19.7324692128587	17.444605043349	31.9035292779612	1.3173	8.0419e-05	0.0010874	Mreg	chr1	-	72159442	72212307	2284	protein_coding	melanoregulin	90	68	68	66	18	15	27	2.1181395818	1.46336190886	1.29078125857	1.32153433922	0.426132087143	0.399854873665	0.675146024836
ENSMUSG00000039427	118.039487347061	90.562739679899	122.917901386652	212.193337397819	47.1386764529401	53.4967887996037	60.2622219694822	1.2032	4.8861e-05	0.00071586	Alg1	chr16	+	5233621	5244912	1755	protein_coding	asparagine-linked_glycosylation_1_(beta-14-mannosyltransferase)	112	94	158	260	43	46	51	3.43043399899	2.63262902953	3.90319100336	6.77527369421	1.32482698773	1.59583485078	1.65967520433
ENSMUSG00000039457	212.892646822378	189.796379967448	239.612111563854	217.090106722384	103.047339222706	93.0378935645282	141.793463457605	0.88835	2.0176e-05	0.00033126	Ppl	chr16	-	5086291	5132481	6277	protein_coding	periplakin	202	197	308	266	94	80	120	1.72984586157	1.54259894706	2.12734744381	1.93802834442	0.809736202549	0.775970288525	1.09184041968
ENSMUSG00000039463	776.741983703429	1023.16627170269	933.553681417611	961.399044056273	593.070324675363	630.331728899679	667.610890446225	0.53962	0.00017085	0.0020212	Slc9a8	chr2	+	167421712	167477000	4852	protein_coding	solute_carrier_family_9_(sodium/hydrogen_exchanger)_member_8	737	1062	1200	1178	541	542	565	8.16497504615	10.758275402	10.7226046066	11.1033777369	6.02898640521	6.80120285857	6.65055219084
ENSMUSG00000039477	1736.86674239247	1848.82869623113	1606.49029343947	1311.51805076267	1016.22216446222	1219.95937936488	1348.21951504273	0.43146	0.0079273	0.044791	Tnrc18	chr5	-	142750380	142817662	6490	protein_coding	trinucleotide_repeat_containing_18	1648	1919	2065	1607	927	1049	1141	13.649623637	14.5334664033	13.7947932901	11.3240504745	7.72329936552	9.8409726707	10.0408619936
ENSMUSG00000039740	354.118462041183	373.812159529796	462.109072301718	517.425291962374	167.725988309299	176.771997772604	118.161219548004	1.3979	1.832e-11	1.3078e-09	Alg2	chr4	-	47465067	47474333	3021	protein_coding	asparagine-linked_glycosylation_2_(alpha-13-mannosyltransferase)	336	388	594	634	153	152	100	5.97856173607	6.31276951894	8.52463038325	9.59774371876	2.73847346567	3.06337452898	1.89051150677
ENSMUSG00000039741	543.824780991817	522.180903260694	618.479313939167	512.528522637809	297.083286482483	388.433205631905	341.485924493733	0.66456	2.3747e-05	0.00038425	Bahcc1	chr11	+	120232947	120292296	10726	protein_coding	BAH_domain_and_coiled-coil_containing_1	516	542	795	628	271	334	289	2.58594971232	2.48370737558	3.21343244244	2.67764172942	1.36615296779	1.89590210395	1.53882807263
ENSMUSG00000039747	162.304295102209	183.052346161498	234.166381755584	271.770697513361	139.223532779614	155.838471720585	118.161219548004	0.59359	0.0089532	0.049128	Orai2	chr5	-	136147464	136170656	3846	protein_coding	ORAI_calcium_release-activated_calcium_modulator_2	154	190	301	333	127	134	100	2.15238326672	2.42819328702	3.39310308175	3.9597299652	1.78550994183	2.12130322785	1.48498056733
ENSMUSG00000039768	510.099213178371	552.047338687044	527.45783000095	639.02839685574	374.916915044315	386.107258292792	367.481392794294	0.5543	0.00013843	0.0016955	Dnajc11	chr4	+	151933691	151982137	5607	protein_coding	DnaJ_(Hsp40)_homolog_subfamily_C_member_11	484	573	678	783	342	332	311	4.64005332528	5.02299792724	5.24250647697	6.3864839116	3.29809667445	3.60507879962	3.16781552785
ENSMUSG00000039774	479.535417347436	277.468819444797	433.324500458008	570.473626311829	232.404637395891	182.586866120387	215.053419577368	1.0031	1.3947e-05	0.00024208	Galnt12	chr4	+	47091909	47123070	2288	protein_coding	UDP-N-acetyl-alpha-D-galactosamine:polypeptide_N-acetylgalactosaminyltransferase_12	455	288	557	699	212	157	182	10.6896513995	6.18693282569	10.5545327783	13.9717810785	5.01011474483	4.17783098595	4.54302804927
ENSMUSG00000039865	564.903260875221	517.363736256444	637.928348968701	726.35411647715	420.959343207651	344.240206188754	341.485924493733	0.70646	3.5502e-05	0.00054081	Slc44a3	chr3	-	121459529	121532344	2559	protein_coding	solute_carrier_family_44_member_3	536	537	820	890	384	296	289	11.2590739064	10.3143753771	13.8925959333	15.9056102845	8.11388354437	7.04252925126	6.44996870145
ENSMUSG00000039878	4885.99163697299	3489.55577787866	5433.2824258505	5348.0882306458	3579.25066555464	2642.2761772326	2469.56948855329	0.69669	0.00021334	0.0024239	Slc39a5	chr10	-	128395934	128401224	2025	protein_coding	solute_carrier_family_39_(metal_ion_transporter)_member_5	4636	3622	6984	6553	3265	2272	2090	123.062735864	87.9148726841	149.526800665	147.994561727	87.1818317741	68.3109828299	58.9455886294
ENSMUSG00000039953	3937.46004221982	3647.55885561806	4179.20864714617	4061.05402650595	2520.27481779789	2507.37123156404	2637.35842031146	0.6232	5.7761e-09	2.4453e-07	Clstn1	chr4	+	149586468	149648899	4459	protein_coding	calsyntenin_1	3736	3786	5372	4976	2299	2156	2232	45.0378407885	41.7332368738	52.2322061383	51.0356341873	27.8784953588	29.4386925889	28.5881971398
ENSMUSG00000040010	57.9658196793604	38.5373360339996	91.0214839382171	138.741797529343	14.2512277648424	45.3559731127075	23.6322439096009	1.2272	0.0018526	0.014118	Slc7a5	chr8	-	121881150	121907694	3517	protein_coding	solute_carrier_family_7_(cationic_amino_acid_transporter_y+_system)_member_5	55	40	117	170	13	39	20	0.840617616862	0.559018983398	1.44229245415	2.21058474953	0.199865951591	0.675148757968	0.324778803636
ENSMUSG00000040105	1067.6250060944	1020.27597150014	1100.8153826716	1103.40535446866	791.491265093553	678.013649351499	809.40435390383	0.48995	9.6127e-05	0.0012589	Ppapdc2	chr19	+	28963953	28966811	2859	protein_coding	phosphatidic_acid_phosphatase_type_2_domain_containing_2	1013	1059	1415	1352	722	583	685	19.0459857965	18.2062598874	21.4576482846	21.6268442579	13.6549738844	12.4154262291	13.6837920757
ENSMUSG00000040112	303.530110321014	237.968050009947	297.181255251273	337.060955174228	222.538402789462	133.741971999009	127.614117111845	0.81353	0.00036086	0.0037457	Mrps35	chr6	+	147042764	147070903	4607	protein_coding	mitochondrial_ribosomal_protein_S35	288	247	382	413	203	115	108	3.36033396471	2.63522483101	3.59488488976	4.09979796853	2.38256993546	1.51980147771	1.33886131602
ENSMUSG00000040188	4535.03494691432	4393.25630787595	4484.94747781044	4555.62772828703	3007.00905838174	2865.56712178747	3497.57209862093	0.51685	7.3351e-06	0.00013783	Scamp2	chr9	+	57560944	57588797	2341	protein_coding	secretory_carrier_membrane_protein_2	4303	4560	5765	5582	2743	2464	2960	98.8048125357	95.7419705961	106.76717111	109.048333997	63.3566528913	64.0835443969	72.2138247559
ENSMUSG00000040209	108.554171399529	53.9522704475994	80.1300243216783	118.338592010322	23.0212140816684	40.7040784344811	22.4506317141208	1.4247	1.732e-05	0.00029092	Zfp704	chr3	-	9427011	9610085	13843	protein_coding	zinc_finger_protein_704	103	56	103	145	21	35	19	0.399958721935	0.198836789024	0.32258698667	0.479036273077	0.0820270149683	0.153937723522	0.0783886946304
ENSMUSG00000040249	7339.52669540119	7393.38791812281	6673.35289933356	6709.39010287489	3710.80046030703	4757.72528215606	4448.76991598236	0.69457	4.999e-08	1.7292e-06	Lrp1	chr10	-	127538161	127621148	14888	protein_coding	low_density_lipoprotein_receptor-related_protein_1	6964	7674	8578	8221	3385	4091	3765	25.1437800203	25.3352017961	24.9798323725	25.2533445742	12.2939132583	16.73016999	14.4430418869
ENSMUSG00000040260	27.4020238484249	64.5500378569493	42.0099156637925	26.116103064347	7.67373802722281	18.6075787129056	16.5425707367206	1.1572	0.0038218	0.025264	Daam2	chr17	-	49456022	49564337	6045	protein_coding	dishevelled_associated_activator_of_morphogenesis_2	26	67	54	32	7	16	14	0.231198604771	0.544775327663	0.387290899884	0.24209414689	0.0626137286025	0.161150223361	0.132270130136
ENSMUSG00000040269	164.412143090549	107.904540895199	166.483739852807	201.583670527928	67.967393955402	46.5189467822641	30.7219170824811	1.5491	9.7249e-08	3.1194e-06	Mrps28	chr3	-	8802146	8923918	783	protein_coding	mitochondrial_ribosomal_protein_S28	156	112	214	247	62	40	26	10.7095445658	7.03064539068	11.849276922	14.4266603661	4.28151785129	3.11032279762	1.89645104483
ENSMUSG00000040354	315.123274256886	203.284447579348	358.640205944599	367.257699342379	135.934787910804	168.631182085707	111.071546375124	1.092	4.6181e-06	9.2003e-05	Mars	chr10	-	127296221	127311786	3065	protein_coding	methionine-tRNA_synthetase	299	211	461	450	124	145	94	5.24383328128	3.38369266177	6.52094120475	6.71448412599	2.18755528715	2.88034664623	1.75156970513
ENSMUSG00000040359	890.565775073809	1121.43647858939	1069.69692662435	1093.61181581953	684.058932712433	565.205203404509	552.99450748466	0.7779	1.5668e-07	4.7635e-06	Ufl1	chr4	-	25248600	25281821	5189	protein_coding	UFM1_specific_ligase_1	845	1164	1375	1340	624	486	468	8.75348928305	11.0257525824	11.488381935	11.8100502147	6.50232616763	5.70242829428	5.15100809904
ENSMUSG00000040412	559.63364090437	370.921859327246	678.382341830131	863.463657564972	214.864664762239	289.580443719594	254.046622028209	1.2008	1.0745e-06	2.5738e-05	5330417C22Rik	chr3	-	108455694	108536536	5836	protein_coding	RIKEN_cDNA_5330417C22_gene	531	385	872	1058	196	249	215	4.89088446684	3.24253281089	6.47800143143	8.29088709513	1.81596979151	2.59771378035	2.10403629424
ENSMUSG00000040462	8549.43144070857	9075.5426360069	8524.90103414515	8661.56880693483	7682.50801353964	5911.39516235621	7155.84345582714	0.32578	0.0090904	0.049731	Os9	chr10	-	127094259	127121160	4049	protein_coding	amplified_in_osteosarcoma	8112	9420	10958	10613	7008	5083	6056	107.693212285	114.351550893	117.333859761	119.872897774	93.5867030917	76.4327643923	85.4216862098
ENSMUSG00000040471	576.496424811093	522.180903260694	627.814850753344	685.547705439108	394.649384257173	365.173732240773	336.759475711812	0.70379	5.3981e-06	0.00010538	Ggt6	chr11	+	72435526	72438400	1818	protein_coding	gamma-glutamyltransferase_6	547	542	807	840	360	314	285	16.1734106481	14.6536002808	19.2450699412	21.1308040958	10.7072132787	10.5158166071	8.95325659876
ENSMUSG00000040521	95.9070834694872	67.4403380594992	140.033052212642	164.85790059369	63.582400796989	43.0300257735943	37.8115902553614	1.1242	0.0004043	0.0040924	Tsfm	chr10	-	127011572	127030840	1271	protein_coding	Ts_translation_elongation_factor_mitochondrial	91	70	180	202	58	37	32	3.84861092088	2.70701973884	6.13997768109	7.26836009603	2.4674608728	1.77240680114	1.43791918475
ENSMUSG00000040532	401.545041778842	412.349495563795	465.220917906443	452.951162522268	237.885878843907	267.483943998019	332.033026929892	0.6157	0.00023714	0.0026494	Abhd11	chr5	+	135009152	135012175	1493	protein_coding	abhydrolase_domain_containing_11	381	428	598	555	217	230	281	13.7174483638	14.0903861228	17.3652569634	17.0005821011	7.85900848725	9.37940443107	10.7492103724
ENSMUSG00000040616	893.72754705632	783.271354891041	895.433572759725	1078.92150784583	703.791401925292	512.871388274462	557.720956266581	0.60645	0.00032131	0.0033761	Tmem51	chr4	-	142030992	142084304	1875	protein_coding	transmembrane_protein_51	848	813	1151	1322	642	441	472	24.3109956888	21.3121962484	26.614229005	32.2448825655	18.5140566245	14.3200505732	14.3770828994
ENSMUSG00000040667	651.325028397177	651.280978974592	756.178481948265	948.3409925241	440.69181242051	473.330283509537	499.821958688058	0.6529	0.00014663	0.001781	Nup88	chr11	-	70943058	70969973	3000	protein_coding	nucleoporin_88	618	676	972	1162	402	407	423	11.0732571755	11.0755263406	14.0470409388	17.7139530735	7.2455712257	8.26000649557	8.05284171934
ENSMUSG00000040703	1663.09206280056	1292.92762394069	1832.87706118324	1628.17580041788	1242.04931212049	1157.15880120882	1012.6416515264	0.48341	0.0017863	0.013728	Cyp2s1	chr7	-	25802475	25816913	3161	protein_coding	cytochrome_P450_family_2_subfamily_s_polypeptide_1	1578	1342	2356	1995	1133	995	857	26.834324616	20.8673333131	32.313993122	28.8635018616	19.3808689833	19.1648674216	15.4841145824
ENSMUSG00000040713	775.688059709259	535.668970872594	896.989495562088	1025.87317349638	492.215482031863	410.529705353481	419.472329395415	0.83274	7.0182e-05	0.00097442	Creg1	chr1	+	165763746	165775308	2317	protein_coding	cellular_repressor_of_E1A-stimulated_genes_1	736	556	1153	1257	449	353	355	17.0749698957	11.7947215054	21.5746178307	24.8107481558	10.4782351095	9.27589675161	8.75048993522
ENSMUSG00000040774	1772.70015819426	1939.39143591103	2207.07649515147	2200.28168317123	1635.60244808806	1547.91795417984	1550.27520046982	0.35729	0.0053686	0.032998	Cept1	chr3	-	106502260	106547802	2814	protein_coding	choline/ethanolaminephosphotransferase_1	1682	2013	2837	2696	1492	1331	1312	32.1299510926	35.1607892338	43.7094237185	43.8153627176	28.6690011264	28.7979250263	26.6280762746
ENSMUSG00000040824	245.564290641654	130.063509114749	234.166381755584	292.990031253143	141.41602935882	111.645472277434	131.158953698285	0.75518	0.0033949	0.022931	Snrpd2	chr7	+	19149722	19152735	613	protein_coding	small_nuclear_ribonucleoprotein_D2	233	135	301	359	129	96	111	20.4316581027	10.824609226	21.2885390741	26.7833311248	11.3788158082	9.534940622	10.3417147484
ENSMUSG00000040829	15.8088599125528	62.6231710552493	14.0033052212642	13.8741797529343	6.57748973761955	4.65189467822641	8.2712853683603	1.2727	0.0059747	0.03588	Zmynd15	chr11	+	70459433	70466202	3696	protein_coding	zinc_finger_MYND-type_containing_15	15	65	18	17	6	4	7	0.218156151011	0.864411084278	0.211144795256	0.210352450328	0.0877782906776	0.0658923904366	0.108167334507
ENSMUSG00000040883	874.756915161257	731.245951245142	1099.25945986924	1282.95356303605	407.804363732412	325.632627475849	340.304312298253	1.4106	3.0529e-12	2.4295e-10	Tmem205	chr9	-	21921010	21927535	862	protein_coding	transmembrane_protein_205	830	759	1413	1572	372	280	288	51.7581795308	43.2786238787	71.0681047754	83.4018899875	23.3347689853	19.7768900856	19.0816212928
ENSMUSG00000040888	139.117967230465	108.867974296049	161.815971445719	248.919107332057	106.336084091516	87.2230252167452	79.1680170971629	0.78067	0.0050005	0.031134	Gfer	chr17	-	24693191	24696156	1775	protein_coding	growth_factor_erv1_(S._cerevisiae)-like_(augmenter_of_liver_regeneration)	132	113	208	305	97	75	67	3.99745643967	3.12909694931	5.0804808125	7.85836322138	2.95488925328	2.57258741254	2.15579021155
ENSMUSG00000040891	285.613402420121	150.295610532598	188.266659085885	264.425543526513	98.6623460642933	141.882787685906	106.345097593204	0.87133	0.00061337	0.0057816	Foxa3	chr7	-	19013282	19023538	2037	protein_coding	forkhead_box_A3	271	156	242	324	90	122	90	7.15132355919	3.76419837112	5.1506753262	7.27418928289	2.38901739576	3.64649847282	2.52337345889
ENSMUSG00000040952	1598.80269915618	683.074281202642	1740.29965444266	1879.54329241222	492.215482031863	662.894991647264	406.474595245135	1.3706	5.6306e-07	1.4801e-05	Rps19	chr7	+	24884371	24889806	2657	protein_coding	ribosomal_protein_S19	1517	709	2237	2303	449	570	344	30.6903748209	13.1157646134	36.5017988589	39.6399410594	9.13739960436	13.061424236	7.3942978175
ENSMUSG00000040964	108.554171399529	62.6231710552493	94.1333295429425	87.3257196214102	8.76998631682607	34.8892100866981	31.9035292779612	1.5217	1.5506e-05	0.00026598	Arhgef10l	chr4	-	140514485	140666012	4531	protein_coding	Rho_guanine_nucleotide_exchange_factor_(GEF)_10-like	103	65	121	107	8	30	27	1.22194407145	0.705112197636	1.157793604	1.07999148657	0.0954693040078	0.403120075679	0.34032962276
ENSMUSG00000041057	322.500742216078	192.686680169998	379.645163776495	528.851087053026	172.110981467712	126.76412998167	126.432504916365	1.2067	1.4934e-05	0.00025707	Wdr43	chr17	+	71616215	71659031	3450	protein_coding	WD_repeat_domain_43	306	200	488	648	157	109	107	4.7677173149	2.84937647045	6.13254247462	8.58986873579	2.46064175305	1.9235994189	1.77131064646
ENSMUSG00000041075	510.099213178371	673.439947194142	469.888686313531	443.157623873138	213.768416472635	257.017180972009	246.956948855329	1.0865	7.4756e-09	3.0667e-07	Fzd7	chr1	+	59482424	59486955	4532	protein_coding	frizzled_homolog_7_(Drosophila)	484	699	604	543	195	221	209	5.74068380292	7.58099495511	5.77812423523	5.47949512527	2.32655081116	2.96899596132	2.63382208682
ENSMUSG00000041084	3424.19905705894	3248.69742766616	3897.58661991853	4666.6211663105	1953.51445207301	1322.30106228586	1617.62709561218	1.1816	2.0784e-11	1.4622e-09	Ostc	chr3	-	130695921	130709444	1058	protein_coding	oligosaccharyltransferase_complex_subunit	3249	3372	5010	5718	1782	1137	1369	165.071542584	156.653762908	205.301392983	247.166210906	91.0730463292	65.4307700227	73.9005772552
ENSMUSG00000041168	542.770856997647	491.351034433494	652.709615591146	785.115348371931	305.853272799309	354.706969214764	306.037558629331	0.90347	1.7788e-06	4.0258e-05	Lonp1	chr17	-	56614301	56626903	2963	protein_coding	lon_peptidase_1_mitochondrial	515	510	839	962	279	305	259	9.34294395502	8.46013820411	12.2763750325	14.8482078074	5.09143710733	6.26722695675	4.99227111996
ENSMUSG00000041193	70.6129076094026	21.1955348186998	115.91624877602	131.396643542496	14.2512277648424	15.1186577042358	22.4506317141208	1.7326	2.5686e-05	0.0004106	Pla2g5	chr4	-	138799244	138863482	2289	protein_coding	phospholipase_A2_group_V	67	22	149	161	13	13	19	1.57339286405	0.472406452833	2.82215143262	3.21670104289	0.307089799802	0.345783920456	0.474064962765
ENSMUSG00000041313	462.672633440713	254.346417824397	698.609338260846	1004.6538397566	150.186015675646	187.238760798613	199.692461036127	1.5436	9.787e-07	2.3676e-05	Slc7a1	chr5	-	148327410	148399904	7179	protein_coding	solute_carrier_family_7_(cationic_amino_acid_transporter_y+_system)_member_1	439	264	898	1231	137	161	169	3.28706833715	1.80750249985	5.42315754758	7.84196168598	1.03186871526	1.36542910864	1.34447521837
ENSMUSG00000041355	4331.62761603947	3354.67510175966	5274.5783000095	6487.40322682794	2105.89296432786	1789.81647744761	1669.6180322133	1.3255	7.6454e-11	4.7512e-09	Ssr2	chr3	+	88579671	88588397	1167	protein_coding	signal_sequence_receptor_beta	4110	3482	6780	7949	1921	1539	1413	189.312430809	146.654989725	251.882894742	311.510189818	89.007036313	80.2925032793	69.1514603695
ENSMUSG00000041453	3968.02383805076	2199.51845414052	3524.16514735148	3994.13151240357	1775.92222915728	1970.07739622889	1419.11624677153	0.94336	4.9315e-06	9.7313e-05	Rpl21	chr5	+	146832890	146837032	1856	protein_coding	ribosomal_protein_L21	3765	2283	4530	4894	1620	1694	1201	109.042343033	60.4598231762	105.818126485	120.591475674	47.1959654273	55.5702906709	36.9568617974
ENSMUSG00000041560	1483.92498379163	1152.26634741659	1236.95862787833	1416.79859124082	950.447267086025	959.453277384197	905.114941737713	0.48472	0.00039704	0.0040406	Gltscr2	chr7	-	15937838	15946108	1555	protein_coding	glioma_tumor_suppressor_candidate_region_gene_2	1408	1196	1590	1736	867	825	766	48.6721384294	37.8041710365	44.3309020934	51.0563711568	30.1478631889	32.3021023986	28.1338019977
ENSMUSG00000041577	16.862783906723	2.89030020254997	50.5674910767873	62.0257447778241	0	0	0	2.2786	2.5383e-06	5.509e-05	Prelp	chr1	-	133910304	133921414	3615	protein_coding	proline_arginine-rich_end_leucine-rich_repeat	16	3	65	76	0	0	0	0.237913916942	0.0407898291413	0.779551646109	0.961470374863	0.0	0.0	0.0
ENSMUSG00000041632	89.583539504466	50.0985368441994	103.468866357119	137.109541087822	40.5611867153206	43.0300257735943	25.995468300561	1.1919	0.0003254	0.0034092	Mrps27	chr13	+	99344786	99415561	1848	protein_coding	mitochondrial_ribosomal_protein_S27	85	52	133	168	37	37	22	2.47243637813	1.38305773484	3.12025086323	4.15755431236	1.08259891836	1.21900922308	0.679908959755
ENSMUSG00000041638	763.040971779217	861.30946035989	847.199965886482	914.063607252144	488.926737163053	572.183045421849	581.353200176181	0.6165	7.6443e-06	0.00014235	Gcn1l1	chr5	+	115565254	115622656	8557	protein_coding	GCN1_general_control_of_amino-acid_synthesis_1-like_1_(yeast)	724	894	1089	1120	446	492	492	4.54804968342	5.13517111593	5.5175488346	5.98586760877	2.81826066	3.50066703653	3.28377673119
ENSMUSG00000041650	112.76986737621	128.136642313049	201.492002905968	263.609415305752	96.4698494850868	104.667630260094	69.7151195333226	0.87025	0.0030099	0.020851	Pcca	chr14	+	122534324	122891100	2592	protein_coding	propionyl-Coenzyme_A_carboxylase_alpha_polypeptide	107	133	259	323	88	90	59	2.21899818294	2.52206094418	4.3321611644	5.69899323758	1.83575832602	2.11404752651	1.30001111287
ENSMUSG00000041654	1229.92930119661	968.250567854239	1265.74319972204	1615.11774888571	718.042629690135	514.034361944018	640.433809950184	0.9829	2.8164e-07	8.0422e-06	Slc39a11	chr11	-	113244853	113650079	2781	protein_coding	solute_carrier_family_39_(metal_ion_transporter)_member_11	1167	1005	1627	1979	655	442	542	22.5568282761	17.7624965249	25.3645056262	32.5443365069	12.7352695874	9.67672757765	11.1308504566
ENSMUSG00000041741	540.663009009307	494.241334636044	603.698047316722	687.17996188063	354.088197541853	454.722704796632	445.467797695976	0.46187	0.0070227	0.040877	Pde3a	chr6	+	141249269	141505940	10794	protein_coding	phosphodiesterase_3A_cGMP_inhibited	513	513	776	842	323	391	377	2.5547188797	2.33600562638	3.11687327679	3.56746970919	1.6180351065	2.20547214994	1.99475235664
ENSMUSG00000041774	502.72174521918	458.594298804595	525.123945797406	457.847931846833	268.580830952798	296.558285736934	258.77307081013	0.80443	4.2351e-08	1.4898e-06	Ydjc	chr16	+	17144621	17160701	3097	protein_coding	YdjC_homolog_(bacterial)	477	476	675	561	245	255	219	8.27914215872	7.55448182075	9.44936022683	8.28423237377	4.27752651891	5.01309817071	4.03861970412
ENSMUSG00000041782	3840.49903475617	3474.14084346506	3666.53208376767	3895.3799976915	2543.29603187956	2248.02810325291	2056.00522013528	0.69284	1.4386e-08	5.6016e-07	Lad1	chr1	+	135818598	135833342	2993	protein_coding	ladinin	3644	3606	4713	4773	2320	1933	1740	65.4455041496	59.2185730971	68.2701034353	72.9315315943	41.9130340038	39.3217077914	33.2026373397
ENSMUSG00000041841	2261.72089148922	1080.00884235284	1539.58561293788	2371.66860953101	840.822438125699	1029.23169755759	633.344136777303	1.0399	2.8657e-05	0.00045069	Rpl37	chr15	+	5116613	5119140	867	protein_coding	ribosomal_protein_L37	2146	1121	1979	2906	767	885	536	133.051197067	63.5514476969	98.9615604322	153.28763685	47.8348149401	62.1486082533	35.3082133841
ENSMUSG00000041921	87.4756915161257	72.2575050637492	124.473824189015	155.06436194456	30.6949521088912	60.4746308169433	34.2667536689213	1.2197	0.000147	0.0017839	Metap1d	chr2	+	71453276	71525194	2770	protein_coding	methionyl_aminopeptidase_type_1D_(mitochondrial)	83	75	160	190	28	52	29	1.61066970237	1.33082339662	2.5042636607	3.13692726095	0.546570381808	1.14295941361	0.597927157388
ENSMUSG00000041926	2195.3236798565	2524.19551022697	2603.05884835277	2818.90687450795	1729.87980099394	1367.65703539856	1752.3308858969	0.6344	1.3091e-05	0.00023108	Rnpep	chr1	-	135262712	135284084	2288	protein_coding	arginyl_aminopeptidase_(aminopeptidase_B)	2083	2620	3346	3454	1578	1176	1483	48.9374590445	56.2839027893	63.402992237	69.0393874754	37.2922691856	31.293816812	37.0181900938
ENSMUSG00000041957	1141.39968568631	1180.20591604124	1023.79720395465	1124.62468820844	669.807704947591	638.472544586575	615.619953845103	0.78757	1.2045e-10	7.0731e-09	Pkp2	chr16	+	16213318	16272712	2931	protein_coding	plakophilin_2	1083	1225	1316	1378	611	549	521	19.8619006089	20.5427794409	19.4661429709	21.5012651882	11.2717986803	11.4041720406	10.152008091
ENSMUSG00000041958	1087.64956198363	1114.69244478344	1343.53933984018	1374.35992376126	985.52721235333	812.918595020065	811.76757829479	0.48753	0.0012041	0.0099972	Pigs	chr11	+	78328415	78342782	2501	protein_coding	phosphatidylinositol_glycan_anchor_biosynthesis_class_S	1032	1157	1727	1684	899	699	687	22.1806450334	22.7383318438	29.9377035622	30.793497034	19.4363106456	17.0165188187	15.6881992201
ENSMUSG00000041961	56.9118956851902	32.7567356288996	65.3487576992328	102.016027595105	25.213710660875	25.5854207302453	28.358692691521	1.0789	0.0024093	0.017465	Znrf3	chr11	-	5276324	5444847	6311	protein_coding	zinc_and_ring_finger_3	54	34	84	125	23	22	24	0.459942716351	0.264801029935	0.57705996333	0.905821134446	0.19705955036	0.212242198193	0.217191643617
ENSMUSG00000042096	758.825275802536	1249.57312090244	648.81980858524	713.296064944977	525.102930719961	473.330283509537	356.846883034973	0.84393	0.00026032	0.0028397	Dao	chr5	+	114003703	114025449	1824	protein_coding	D-amino_acid_oxidase	720	1297	834	874	479	407	302	21.2185561615	34.950554889	19.8235328388	21.9137758547	14.1996784871	13.5855369993	9.45610224291
ENSMUSG00000042129	148.603283177997	155.112777536848	206.937732714237	240.757825124449	33.983696977701	56.9857098082735	56.7173853830421	1.776	2.4523e-11	1.7006e-09	Rassf4	chr6	-	116633008	116673836	6344	protein_coding	Ras_association_(RalGDS/AF-6)_domain_family_member_4	141	161	266	295	31	49	48	1.19471441691	1.24738820973	1.81785107038	2.12661786627	0.264220403339	0.470262274497	0.432123727259
ENSMUSG00000042195	2067.79887656191	2146.52961709378	2271.64729144952	2387.17504572547	1371.40661029368	1236.24101073867	1228.87668329925	0.78282	2.9423e-11	1.993e-09	Slc35f2	chr9	+	53771535	53818161	2568	protein_coding	solute_carrier_family_35_member_F2	1962	2228	2920	2925	1251	1063	1040	41.068812907	42.6441144427	49.2978149173	52.0908528038	26.340870424	25.2026077085	23.1296132104
ENSMUSG00000042303	168.62783906723	135.844109519848	164.149855649263	200.767542307167	64.6786490865923	126.76412998167	77.9864049016829	0.8313	0.0012091	0.010027	Sgsm3	chr15	+	80977765	81012289	2996	protein_coding	small_G_protein_signaling_modulator_3	160	141	211	246	59	109	66	2.8706902862	2.31321626177	3.05337738187	3.7551208175	1.06482449813	2.21509278879	1.25814929001
ENSMUSG00000042389	33.725567813446	24.0858350212497	38.8980700590671	45.7031803626072	15.3474760544456	8.14081568689622	12.9977341502805	1.2468	0.0010611	0.0090107	Tsen2	chr6	+	115544664	115578350	4563	protein_coding	tRNA_splicing_endonuclease_2_homolog_(S._cerevisiae)	32	25	50	56	14	7	11	0.37697076912	0.269295113496	0.475071933223	0.561265276443	0.165899622793	0.0934017053132	0.137680446814
ENSMUSG00000042506	1350.07663653201	1481.76057050728	1227.62309106416	1212.76653605061	988.815957222139	939.682725001735	856.668841723032	0.49518	0.00020177	0.0023082	Usp22	chr11	-	61151785	61175055	4434	protein_coding	ubiquitin_specific_peptidase_22	1281	1538	1578	1486	902	808	725	15.5296478248	17.0490262628	15.4294749616	15.326879294	10.9996452877	11.094887587	9.33839775577
ENSMUSG00000042606	38.995187784297	23.1224016203997	66.9046805015955	84.8773349591277	24.1174623712717	18.6075787129056	14.1793463457605	1.1778	0.0028088	0.019742	Hirip3	chr7	+	126861972	126865377	2766	protein_coding	HIRA_interacting_protein_3	37	24	86	104	22	16	12	0.719047721453	0.426479341564	1.34798827109	1.71953800916	0.430069195685	0.352188394872	0.247775933273
ENSMUSG00000042659	468.996177405734	556.864505691294	406.095851416661	572.105882753351	363.954432148282	364.010758571217	317.853680584132	0.50583	0.0031738	0.02173	Arrdc4	chr7	-	68737045	68749241	3855	protein_coding	arrestin_domain_containing_4	445	578	522	701	332	313	269	6.20502870196	7.36957408524	5.8706468832	8.31618710832	4.65673509288	4.94341634837	3.98527181702
ENSMUSG00000042670	365.711625977055	316.006155478796	401.428083009573	411.328623263465	299.27578306169	198.868497494179	243.412112268889	0.5726	0.0023658	0.017192	Immp1l	chr2	+	105904638	105965558	955	protein_coding	IMP1_inner_mitochondrial_membrane_peptidase-like_(S._cerevisiae)	347	328	516	504	273	171	206	19.5314402475	16.8814367223	23.42535429	24.1355823117	15.45706763	10.9018442498	12.3195231828
ENSMUSG00000042700	700.859456123175	834.33332513609	674.492534824224	687.996090101391	519.621689271945	586.138729456528	485.642612342298	0.43854	0.0027661	0.019489	Sipa1l1	chr12	+	82170016	82451782	7697	protein_coding	signal-induced_proliferation-associated_1_like_1	665	866	867	843	474	504	411	4.6441723113	5.53012997321	4.88357035607	5.0088347588	3.3298501267	3.9867250431	3.0496527123
ENSMUSG00000042719	201.299482886506	132.953809317298	179.70908367289	226.883645371514	96.4698494850868	101.178709251424	129.977341502805	0.71618	0.0021997	0.016245	Naa25	chr5	+	121397936	121444378	5447	protein_coding	N(alpha)-acetyltransferase_25_NatB_auxiliary_subunit	191	138	231	278	88	87	110	1.88488196096	1.24526173819	1.83863042566	2.33409236042	0.873560782275	0.972454099948	1.1533612609
ENSMUSG00000042729	122.255183323742	91.5261730807489	134.587322404372	217.906234943145	47.1386764529401	61.6376044865	37.8115902553614	1.3636	7.6535e-06	0.00014235	Wdr74	chr19	+	8735839	8740623	1203	protein_coding	WD_repeat_domain_74	116	95	173	267	43	53	32	5.1832305658	3.88147605233	6.23476822966	10.150238583	1.93272765043	2.68236254735	1.51919807466
ENSMUSG00000042737	337.25567813446	236.041183208247	269.952606209926	348.48675026488	127.164801593978	125.601156312113	93.3473634429234	1.2976	1.0982e-09	5.3244e-08	Dpm3	chr3	+	89259358	89267079	827	protein_coding	dolichyl-phosphate_mannosyltransferase_polypeptide_3	320	245	347	427	116	108	79	20.7994875392	14.5612784864	18.1913028116	23.6130986761	7.58438396452	7.95106823029	5.4557144582
[truncated: 360 more rows]
