# Supplementary material for: Cdk5rap3 is essential for intestinal Paneth cell development and maintenance
Source: Cell Death Dis. 2021 Jan 27;12(1):131. doi: 10.1038/s41419-021-03401-8 (PMC7841144; doi:10.1038/s41419-021-03401-8)
Supplement: Supplementary file 3 — Supplementary table 2 [file 41419_2021_3401_MOESM3_ESM.xls]

Gene_ID	A5	A6	A7	A8	A1	A2	A3	log2FoldChange	pvalue	padj	GeneName	Chrom	Strand	Start	End	GeneLength	GeneType	GeneDescription	A5_readcount	A6_readcount	A7_readcount	A8_readcount	A1_readcount	A2_readcount	A3_readcount	A5_fpkm	A6_fpkm	A7_fpkm	A8_fpkm	A1_fpkm	A2_fpkm	A3_fpkm
ENSMUSG00000000078	4124.00458918795	4064.7255181861	3015.37839097888	2651.60058925198	4008.97999507912	5090.33575164925	6195.19274090187	-0.53365	0.0067608	0.039733	Klf6	chr13	+	5861489	5870393	4217	protein_coding	Kruppel-like_factor_6	3913	4219	3876	3249	3657	4377	5243	49.878618131	49.1750553527	39.8492365402	35.2351988545	46.8909672158	63.1946306563	71.0078408308
ENSMUSG00000000149	165.46606708472	153.185910735148	172.707431062258	156.696618386082	230.212140816684	250.03933895467	211.508582990928	-0.49242	0.004013	0.026272	Gna12	chr5	-	140758408	140830431	3416	protein_coding	guanine_nucleotide_binding_protein_alpha_12	157	159	222	192	210	215	179	2.47052900194	2.28780073604	2.81757153014	2.57047854441	3.32406313878	3.83202057498	2.99271402777
ENSMUSG00000000253	6.32354396502113	3.85373360339996	8.55757541299477	5.7128975453259	17.5399726336521	31.4002890780283	28.358692691521	-1.5188	0.00036738	0.0037972	Gmpr	chr13	+	45507444	45546382	1580	protein_coding	guanosine_monophosphate_reductase	6	4	11	7	16	27	24	0.20412788206	0.124434795228	0.301839057522	0.20261498864	0.547558755012	1.04043250419	0.867529406877
ENSMUSG00000000290	140.171891224635	143.551576726648	150.146550427999	128.948258880213	231.308389106288	287.254496380481	281.22370252425	-0.8892	5.5641e-07	1.4689e-05	Itgb2	chr10	+	77530252	77565708	2970	protein_coding	integrin_beta_2	133	149	193	158	211	247	238	2.40715112997	2.46586191016	2.81734931744	2.43293919019	3.84143808388	5.06346413622	4.5766801089
ENSMUSG00000000409	164.412143090549	178.235179157248	120.584017183108	160.777259489886	425.344336366064	357.032916553877	382.842351335534	-1.2691	7.9542e-12	6.0967e-10	Lck	chr4	-	129548344	129573641	2185	protein_coding	lymphocyte_protein_tyrosine_kinase	156	185	155	197	388	307	324	3.83779102747	4.16158931868	3.07553090024	4.12330443701	9.60169963308	8.5544908972	8.4688339811
ENSMUSG00000000486	91.6913874928064	104.050807291799	156.37024163745	74.2676680892367	334.355728328994	297.72125940649	282.40531471973	-1.4106	7.1706e-09	2.9666e-07	Sept1	chr7	-	127214447	127218498	1486	protein_coding	septin_1	87	108	201	91	305	256	239	3.14708598788	3.57226673247	5.86431224079	2.8006136384	11.0981058227	10.4888624518	9.18563410232
ENSMUSG00000000567	74.8286035860834	109.831407696899	99.5790593512119	122.419233114126	169.918484888505	173.283076763934	254.046622028209	-0.90333	0.00015092	0.0018134	Sox9	chr11	+	112782224	112787760	4135	protein_coding	SRY_(sex_determining_region_Y)-box_9	71	114	128	150	155	149	215	0.922977259552	1.35509040608	1.34206729676	1.65899990699	2.0268612319	2.19390586354	2.9695660975
ENSMUSG00000000682	104.338475422849	129.100075713899	209.271616917781	102.832155815866	274.062072400815	387.270231962349	229.232765923128	-1.0235	0.00015996	0.0019064	Cd52	chr4	-	134082448	134095082	514	protein_coding	CD52_antigen	99	134	269	126	250	333	194	10.3533344072	12.813878816	22.6897128101	11.2108371146	26.2993322264	39.444671981	21.5560241404
ENSMUSG00000000708	516.422757143392	601.182442130393	521.2341387915	470.089855158246	739.9675954822	617.539018534556	811.76757829479	-0.44405	0.0044793	0.028686	Kat2b	chr17	+	53566861	53672720	4653	protein_coding	K(lysine)_acetyltransferase_2B	490	624	670	576	675	531	687	5.66071374349	6.59159431075	6.24283114106	5.661350553	7.84401746481	6.94814227668	8.43244922621
ENSMUSG00000000711	761.987047785046	831.44302493354	826.195008054586	770.425040398236	1350.57789279121	1082.7284863572	1309.22631259189	-0.6331	1.8069e-06	4.0608e-05	Rab5b	chr10	-	128677193	128696268	3166	protein_coding	RAB5B_member_RAS_oncogene_family	723	863	1062	944	1232	931	1108	12.275397178	13.3979643624	14.5429812485	13.6361478141	21.0410606869	17.9038324443	19.987519489
ENSMUSG00000000743	2859.29579618372	2420.14470293517	2299.65390189205	2309.64286475319	3350.13477302756	3065.5985929512	3417.22246932829	-0.40006	0.001737	0.013405	Chmp1a	chr8	-	123204264	123212763	2140	protein_coding	charged_multivesicular_body_protein_1A	2713	2512	2956	2830	3056	2636	2892	68.1465990316	57.6958790736	59.8867154366	60.4788157681	77.2160191998	74.9961323647	77.181740082
ENSMUSG00000000782	52.6961997085094	69.3672048611992	68.4606033039582	56.3128472324982	99.7585943538965	144.208735025019	120.524443938964	-0.90908	0.00017889	0.002092	Tcf7	chr11	-	52252371	52283014	2471	protein_coding	transcription_factor_7_T_cell_specific	50	72	88	69	91	124	102	1.08769072459	1.43218355981	1.54400877664	1.27704723718	1.99129901345	3.05531627951	2.35753135054
ENSMUSG00000000791	15.8088599125528	15.4149344135998	23.3388420354403	27.7483595058687	71.2561388242118	30.2373154084717	68.5335073378425	-1.2057	0.00094972	0.0082009	Il12rb1	chr8	+	70808449	70821424	2873	protein_coding	interleukin_12_receptor_beta_1	15	16	30	34	65	26	58	0.280649193922	0.273730562424	0.452715606954	0.541220087999	1.22333545379	0.55099157252	1.15298170969
ENSMUSG00000000817	29.5098718367653	33.7201690297496	16.3371894248082	21.2193337397819	82.2186217202444	27.9113680693585	73.2599561197627	-1.0545	0.0047721	0.030124	Fasl	chr1	-	161780691	161788495	1935	protein_coding	Fas_ligand_(TNF_superfamily_member_6)	28	35	21	26	75	24	62	0.777830964887	0.889049635159	0.470520081212	0.614501567614	2.09579174641	0.755157442027	1.82995651804
ENSMUSG00000001062	276.128086472589	302.518087866897	283.95591143119	248.102979111296	359.569438989869	419.833494709934	426.562002568296	-0.51974	0.00085854	0.0075737	Vps9d1	chr8	-	123242356	123254348	3233	protein_coding	VPS9_domain_containing_1	262	314	365	304	328	361	361	4.35615929774	4.77378523111	4.89471035832	4.30029743907	5.48574948185	6.79843158787	6.37722217619
ENSMUSG00000001166	41.1030357726374	49.1351034433494	38.1201086578858	48.1515650248897	98.6623460642933	60.4746308169433	87.4393024655232	-0.81886	0.0030373	0.020993	Oas1c	chr5	-	120800194	120812514	2291	protein_coding	2'-5'_oligoadenylate_synthetase_1C	39	51	49	59	90	52	74	0.915056023028	1.09416802701	0.927279863235	1.17776200293	2.12415034272	1.38192823034	1.84474643991
ENSMUSG00000001248	103.284551428678	163.783678144498	125.251785590196	115.89020734804	342.029466356217	290.743417389151	316.672068388652	-1.2583	3.1193e-10	1.695e-08	Gramd1a	chr7	-	31130127	31155896	3810	protein_coding	GRAM_domain_containing_1A	98	170	161	142	312	250	268	1.38264047499	2.19312244084	1.8320644107	1.70448814591	4.42789638895	3.99505044379	4.0173518378
ENSMUSG00000001281	151.765055160507	168.600845148748	181.265006475253	124.051489555648	266.388334373592	318.654785458509	446.649409891456	-1.0732	1.2407e-06	2.8909e-05	Itgb7	chr15	-	102215995	102231935	2674	protein_coding	integrin_beta_7	144	175	233	152	243	274	378	2.89473795352	3.21673718032	3.77775993188	2.59963755058	4.91374598914	6.2387329249	8.0734739305
ENSMUSG00000001313	289.829098396802	268.797918837147	247.391725575667	252.1836202151	422.055591497255	365.173732240773	340.304312298253	-0.49484	0.0018097	0.013857	Rnd2	chr11	+	101464999	101471853	1578	protein_coding	Rho_family_GTPase_2	275	279	318	309	385	314	288	9.36771913341	8.69032738159	8.73695218697	8.95534037243	13.1923316965	12.1151803496	10.4235472461
ENSMUSG00000001323	335.14783014612	393.080827546795	291.735525443003	343.589980940315	496.600475190276	465.189467822641	454.920695259817	-0.4591	0.0032058	0.021898	Srr	chr11	-	74906359	74925948	3699	protein_coding	serine_racemase	318	408	375	421	453	400	385	4.62115946032	5.42144136226	4.3952823019	5.20509165194	6.62188603866	6.58389497307	5.94437841538
ENSMUSG00000001444	14.7549359183826	36.6104692322996	14.7812666224455	27.7483595058687	65.7748973761955	36.0521837562547	68.5335073378425	-1.0498	0.0046047	0.029258	Tbx21	chr11	-	97098071	97115331	2488	protein_coding	T-box_21	14	38	19	34	60	31	58	0.302472451177	0.750709918159	0.331087712175	0.624969981037	1.30397332132	0.758609980573	1.33139728775
ENSMUSG00000001482	257.157454577526	322.750189284746	315.074367478444	315.025493213685	472.483012819005	376.803468936339	395.840085485815	-0.44205	0.0069537	0.040555	Def8	chr8	+	123442986	123463270	3242	protein_coding	differentially_expressed_in_FDCP_8	244	335	405	386	431	324	335	4.04561901562	5.07891248569	5.41603984377	5.44508809694	7.18839761313	6.08470088814	5.90149232804
ENSMUSG00000001588	77.9903755685939	184.015779562348	117.472171578383	125.68374599717	305.853272799309	350.055074536537	363.936556207853	-1.3279	7.6787e-08	2.5076e-06	Acap1	chr11	-	69881567	69895539	2973	protein_coding	ArfGAP_with_coiled-coil_ankyrin_repeat_and_PH_domains_1	74	191	151	154	279	301	308	1.33796568957	3.15774743559	2.20202312765	2.36895291125	5.07431152002	6.1642298008	5.91678594241
ENSMUSG00000001700	3191.28185434733	3487.62891107696	2879.23514577215	3169.02588121435	4543.94916040551	3659.87813809463	4414.50316231344	-0.39534	0.0025076	0.018051	Gramd3	chr18	+	56432132	56503792	2605	protein_coding	GRAM_domain_containing_3	3028	3620	3701	3883	4145	3147	3736	62.482199518	68.3029994999	61.595813505	68.1695268114	86.0368772181	73.5522986175	81.9085410312
ENSMUSG00000001741	29.5098718367653	42.3910696373995	44.3437998673365	27.7483595058687	57.0049110593695	94.2008672340848	57.8989975785221	-0.83903	0.0071467	0.041401	Il16	chr7	-	83642848	83745726	5021	protein_coding	interleukin_16	28	44	57	34	52	81	49	0.299761584755	0.430726297763	0.492180578307	0.309684388134	0.559990879703	0.982204754001	0.55736014307
ENSMUSG00000001827	2.10784798834038	8.6709006076499	6.22369120945074	14.6903079736952	52.6199179009564	29.0743417389151	62.6254463604423	-1.9175	5.7922e-06	0.00011215	Folr1	chr7	-	101858331	101870788	1383	protein_coding	folate_receptor_1_(adult)	2	9	8	18	48	25	53	0.0777348888057	0.319859506173	0.250788515551	0.595224695478	1.87666558117	1.10058873397	2.18868741058
ENSMUSG00000001999	135.956195247954	90.562739679899	149.368589026818	150.167592619995	198.42094041819	213.987155198415	205.600522013528	-0.61072	0.0047579	0.03006	Blvra	chr2	+	127070665	127097084	1460	protein_coding	biliverdin_reductase_A	129	94	192	184	181	184	174	4.74946859834	3.16456434715	5.70148795081	5.7636232385	6.70337554616	7.67312373457	6.80654065464
ENSMUSG00000002033	294.044794373483	294.810620660097	171.929469661077	303.599698123034	814.512479175221	614.050097525886	700.696031919666	-1.3465	1.8481e-10	1.0432e-08	Cd3g	chr9	-	44969572	44980431	1023	protein_coding	CD3_antigen_gamma_polypeptide	279	306	221	372	743	528	593	14.6600933479	14.7022812309	9.36605012935	16.6302172494	39.2718184787	31.4242935553	33.1061828967
ENSMUSG00000002107	73.7746795919132	105.977674093499	93.3553681417611	39.9902828172813	141.41602935882	237.246628589547	171.333768344606	-1.0977	0.00024947	0.0027439	Celf2	chr2	-	6539694	7509563	8856	protein_coding	CUGBP_Elav-like_family_member_2	70	110	120	49	129	204	145	0.424882259783	0.610511726815	0.587467000351	0.253039947421	0.787625800633	1.40249006637	0.935105141127
ENSMUSG00000002204	17.9167079008932	19.2686680169998	16.3371894248082	26.9322312851078	48.2349247425434	58.1486834778301	27.177080496041	-0.95713	0.0077006	0.043643	Napsa	chr7	+	44572432	44586862	1508	protein_coding	napsin_A_aspartic_peptidase	17	20	21	33	44	50	23	0.605976449175	0.651879895428	0.603750899963	1.00079059376	1.57768089557	2.01871912346	0.871076996185
ENSMUSG00000002222	811.521475511045	892.13932918709	958.448446255414	842.24432382519	1428.41152135305	1229.26316872133	1222.96862232185	-0.55151	2.3216e-05	0.00037692	Rmnd5a	chr6	-	71388634	71440637	6165	protein_coding	required_for_meiotic_nuclear_division_5_homolog_A_(S._cerevisiae)	770	926	1232	1032	1303	1057	1035	6.71375997065	7.38272750214	8.6639804735	7.65556472893	11.4282351104	10.4387654798	9.58820518428
ENSMUSG00000002228	353.064538047013	629.122010755043	227.942690546133	263.609415305752	781.625030487123	709.413938429528	612.075117258663	-0.84615	0.0022699	0.016595	Ppm1j	chr3	+	104781056	104786018	1721	protein_coding	protein_phosphatase_1J	335	653	293	323	713	610	518	10.4633825271	18.6496739728	7.38119345462	8.58326000686	22.4014686182	21.5802364589	17.1901212416
ENSMUSG00000002257	43.2108837609777	52.9888370467494	50.5674910767873	53.8644625702156	121.683560145962	90.711946225415	106.345097593204	-1.0073	3.6936e-05	0.00055915	Def6	chr17	+	28207778	28228608	2277	protein_coding	differentially_expressed_in_FDCP_6	41	55	65	66	111	78	90	0.967896662264	1.18724019602	1.23762810746	1.32559702713	2.63589301861	2.08563740165	2.25740524187
ENSMUSG00000002324	657.648572362198	1020.27597150014	641.818155974608	674.938038569217	1620.25497203362	1167.62556423483	1276.14117111845	-0.81917	3.1865e-05	0.00049314	Rec8	chr14	+	55618037	55625395	2184	protein_coding	REC8_meiotic_recombination_protein	624	1059	825	827	1478	1004	1080	15.3581930312	23.8331946053	16.3772565551	17.3174320419	36.5922935856	27.9890599993	28.2423721744
ENSMUSG00000002325	744.070339884153	885.39529538114	658.933306800597	662.696115257805	1103.92202763048	955.964356375527	1111.89707594672	-0.50662	0.00095001	0.0082009	Irf9	chr14	+	55603571	55610030	3869	protein_coding	interferon_regulatory_factor_9	706	919	847	812	1007	822	941	9.80876065652	11.6749684264	9.49127416339	9.59815846936	14.0733851245	12.9354136789	13.8905980395
ENSMUSG00000002332	4390.64735971301	5756.51457007868	3508.60591932786	4485.44070130159	8725.04013695234	6532.42310189944	8777.01538802576	-0.79115	1.29e-05	0.00022799	Dhrs1	chr14	-	55739020	55745690	2502	protein_coding	dehydrogenase/reductase_(SDR_family)_member_1	4166	5975	4510	5496	7959	5617	7428	89.5035222173	117.378765423	78.1500165719	100.459273984	172.004191827	136.686100217	169.556576841
ENSMUSG00000002384	213.946570816548	183.052346161498	122.917901386652	79.9805656345626	175.399726336521	324.469653806292	388.750412312934	-0.87111	0.0049275	0.030838	Bmp8b	chr4	+	123105165	123132099	2940	protein_coding	bone_morphogenetic_protein_8b	203	190	158	98	160	279	329	3.71156331587	3.17647325915	2.32996605813	1.5244365812	2.942662697	5.77782132143	6.3911442217
ENSMUSG00000002458	17.9167079008932	22.1589682195497	28.7845718437097	20.4032055190211	50.4274213217499	52.3338151300471	43.7196512327616	-0.98119	0.0022878	0.0167	Rgs19	chr2	-	181688419	181693977	1511	protein_coding	regulator_of_G-protein_signaling_19	17	23	37	25	46	45	37	0.604773319229	0.74817347098	1.06163957059	0.756669381799	1.64611889123	1.81323996979	1.39851558367
ENSMUSG00000002603	56.9118956851902	65.5134712577993	77.7961401181343	52.232206128694	118.394815277152	141.882787685906	108.708321984164	-0.89568	0.00021957	0.0024846	Tgfb1	chr7	+	25687002	25705077	2175	protein_coding	transforming_growth_factor_beta_1	54	68	100	64	108	122	92	1.33457401512	1.53669820682	1.99333630464	1.34570953375	2.6849260332	3.41513443179	2.41578686942
ENSMUSG00000002699	42.1569597668075	90.562739679899	55.2352594838753	52.232206128694	108.528580670723	127.927103651226	141.793463457605	-0.97328	0.00047182	0.0046616	Lcp2	chr11	+	34046920	34092295	3647	protein_coding	lymphocyte_cytosolic_protein_2	40	94	71	64	99	110	120	0.589565951293	1.26686699941	0.844038823263	0.802555041376	1.46780128289	1.83638677378	1.87921094443
ENSMUSG00000002733	348.848842070332	393.080827546795	333.745441106796	250.551363773579	469.194267950195	539.619782674264	551.81289528918	-0.62749	0.00052573	0.0050925	Plekha3	chr2	+	76675281	76696828	2534	protein_coding	pleckstrin_homology_domain-containing_family_A_(phosphoinositide_binding_specific)_member_3	331	408	429	307	428	464	467	7.02149432779	7.91393512195	7.33990636327	5.54067123632	9.13282193393	11.1485556062	10.5254414654
ENSMUSG00000002944	969.610074636573	541.449571277694	1030.79885656528	1166.24722746724	2929.17542981991	1593.27392729255	2798.05767889674	-1.2955	2.4049e-07	6.9628e-06	Cd36	chr5	-	17781690	17888959	3566	protein_coding	CD36_antigen	920	562	1325	1429	2672	1370	2368	13.8680262368	7.74629281906	16.109214983	18.3265833528	40.5156626746	23.3908747072	37.9254209206
ENSMUSG00000002992	14751.7741464001	20168.5148133937	8351.41564168171	11549.8465802075	44551.5304894764	19863.5902760268	42560.4896689957	-1.2555	6.1287e-06	0.00011728	Apoc2	chr7	-	19671579	19681423	722	protein_coding	apolipoprotein_C-II	13997	20934	10735	14152	40640	17080	36019	1042.09168629	1425.12827051	644.621355622	896.419383536	3043.57727924	1440.31639125	2849.21028947
ENSMUSG00000003053	45.3187317493181	37.5739026331496	59.9030278909634	110.177309802714	213.768416472635	714.065833107754	223.324704945728	-2.1439	6.1781e-09	2.578e-07	Cyp2c29	chr19	+	39269405	39330713	2822	protein_coding	cytochrome_P450_family_2_subfamily_c_polypeptide_29	43	39	77	135	195	614	189	0.819067346277	0.679276406979	1.18296951672	2.18779877883	3.73633177753	13.2470323249	3.82502999471
ENSMUSG00000003123	2054.0978646377	1712.98458671128	1833.65502258442	1793.03370101157	2427.09371318161	2125.91586794947	2409.30726658381	-0.3232	0.0085311	0.047221	Lipe	chr7	-	25379527	25398710	3713	protein_coding	lipase_hormone_sensitive	1949	1778	2357	2197	2214	1828	2039	28.2159746195	23.53670914	27.5216502352	27.0604942275	32.2418905212	29.9749506328	31.3633415004
ENSMUSG00000003178	69.5589836152324	83.818705873949	52.9013752803313	44.8870521418464	78.9298768514346	161.653340068368	108.708321984164	-0.79928	0.0075869	0.043244	Mical3	chr6	-	121007241	121081609	2893	protein_coding	microtubule_associated_monooxygenase_calponin_and_LIM_domain_containing_3	66	87	68	55	72	139	92	1.22631959565	1.4781201998	1.01906131855	0.869450521595	1.34571128522	2.9253214857	1.81622414137
ENSMUSG00000003200	981.203238572446	1030.87373890949	889.209881550275	910.799094369101	1226.70183606605	1139.71419616547	1429.75075653085	-0.40126	0.0030337	0.020987	Sh3gl1	chr17	-	56016753	56036637	2072	protein_coding	SH3-domain_GRB2-like_1	931	1070	1143	1116	1119	980	1210	24.152833973	25.3824161213	23.9164280248	24.6323053757	29.2017021608	28.7967554962	33.3522908637
ENSMUSG00000003283	163.358219096379	188.832946566598	308.850676268993	229.332030033797	2658.4021022879	2310.82868140897	2818.1450862199	-3.3802	2.9598e-63	1.4368e-59	Hck	chr2	+	153108468	153151441	2092	protein_coding	hemopoietic_cell_kinase	155	196	397	281	2425	1987	2385	3.98270541081	4.60503912361	8.22751465416	6.14292561161	62.6783989552	57.8286989163	65.1113580293
ENSMUSG00000003345	1574.56244729026	1426.84486665883	1397.99663792287	1540.85008079647	1999.55688023634	1945.6549491682	1836.22535177599	-0.37108	0.0010139	0.008675	Csnk1g2	chr10	+	80622780	80640771	2436	protein_coding	casein_kinase_1_gamma_2	1494	1481	1797	1888	1824	1673	1554	32.9671557307	29.8824848254	31.9823691021	35.4450278978	40.4869798657	41.8144021105	36.4337421883
ENSMUSG00000003585	3505.35120461005	3179.33022280496	3458.81638965225	4099.41205288171	5109.61327784079	4106.46002720436	4692.18202825125	-0.37282	0.0067645	0.039738	Sec14l2	chr11	-	4097039	4123415	2631	protein_coding	SEC14-like_2_(S._cerevisiae)	3326	3300	4446	5023	4661	3531	3971	67.9531452208	61.6498500875	73.2636325834	87.3118009961	95.7913042625	81.7116732435	86.2003619353
ENSMUSG00000003623	1884.4161015763	2062.71091121983	1789.31122271709	2043.58506478515	2605.78218438695	2291.05812902651	2721.25288619054	-0.37847	0.002078	0.01548	Crot	chr5	-	8966033	8997324	2996	protein_coding	carnitine_O-octanoyltransferase	1788	2141	2300	2504	2377	1970	2303	32.0799639483	35.1247944428	33.2832605606	38.2228558009	42.8997937635	40.0342458157	43.9017850743
ENSMUSG00000003949	157.034675131358	104.050807291799	156.37024163745	189.341747216516	392.456887677967	317.491811788953	237.504051291489	-0.98878	3.2629e-05	0.00050337	Hlf	chr11	-	90336536	90390895	5642	protein_coding	hepatic_leukemia_factor	149	108	201	232	358	273	201	1.41958483973	0.940869968884	1.54455299359	1.88055274816	3.43097676118	2.94602752081	2.03466552224
ENSMUSG00000004070	369.927321953736	339.128557099196	327.521749897345	386.028648419879	502.081716638293	416.344573701264	496.277122101618	-0.39734	0.0084215	0.046774	Hmox2	chr16	+	4726361	4766742	1730	protein_coding	heme_oxygenase_(decycling)_2	351	352	421	473	458	358	420	10.9060925658	10.0008172997	10.55056775	12.5039046747	14.3148633482	12.5992344609	13.8654266475
ENSMUSG00000004071	823.114639446917	1186.94994984719	805.968011623871	876.521709097145	1409.77530042979	1174.60340625217	1295.04696624613	-0.47144	0.0052125	0.032193	Cdip1	chr16	-	4750348	4790292	3953	protein_coding	cell_death_inducing_Trp53_target_1	781	1232	1036	1074	1286	1010	1096	10.6201924237	15.3187322919	11.3624707697	12.42533434	17.5906539833	15.5561382371	15.8348440351
ENSMUSG00000004266	431.054913615607	409.459195361245	409.985658422568	396.63831528977	1281.51425054621	1231.58911606044	1337.58500528341	-1.6156	9.118e-42	8.8523e-39	Ptpn6	chr6	-	124720707	124738714	2308	protein_coding	protein_tyrosine_phosphatase_non-receptor_type_6	409	425	527	486	1169	1059	1132	9.52567301739	9.05090608708	9.89953165419	9.63010630583	27.3871309489	27.9362037784	28.0117778012
ENSMUSG00000004366	642.893636443815	422.947262973145	367.975742758775	619.44131955748	1141.19446947699	780.35533227248	889.753983196473	-0.82219	0.0001783	0.0020889	Sst	chr16	-	23889581	23890844	599	protein_coding	somatostatin	610	439	473	759	1041	671	753	54.7408048774	36.0227306621	34.2353014492	57.9489498395	93.9705435172	68.2029142575	71.795661974
ENSMUSG00000004383	114.877715364551	89.599306279049	109.692557566569	83.245078517606	139.223532779614	165.142261077038	158.336034194326	-0.60314	0.0046167	0.029313	Large	chr8	-	72814599	73353540	4647	protein_coding	like-glycosyltransferase	109	93	141	102	127	142	134	1.26084584493	0.983669507794	1.31548614423	1.00382525037	1.47774289569	1.8604710059	1.64688083732
ENSMUSG00000004612	132.794423265444	139.697843123248	95.6892523453051	177.099823905103	360.665687279472	226.779865563538	355.665270839493	-1.1252	3.546e-06	7.407e-05	Nkg7	chr7	+	43437073	43438246	878	protein_coding	natural_killer_cell_group_7_sequence	126	145	123	217	329	195	301	7.71408100997	8.11731537211	6.0736593952	11.3030548333	20.2613889543	13.5221992128	19.5795195199
ENSMUSG00000004633	783.06552766845	994.263269677189	625.4809665498	649.638063725631	1112.69201394731	1116.45472277434	1078.81193447328	-0.51358	0.0037508	0.024908	Chn2	chr6	+	54039554	54301810	2983	protein_coding	chimerin_2	743	1032	804	796	1015	960	913	13.3888638879	17.0045591441	11.6853744416	12.2036693124	18.3984238898	19.5940952105	17.4802473823
ENSMUSG00000004665	170.735687055571	168.600845148748	210.049578318963	204.848183410972	385.879397940347	402.388889666585	323.761741561532	-0.94002	6.7642e-08	2.243e-06	Cnn2	chr10	+	79988584	79996062	2460	protein_coding	calponin_2	162	175	270	251	352	346	274	3.53987619865	3.49656716267	4.75848270285	4.66626319366	7.73704972529	8.5634393464	6.36129456005
ENSMUSG00000004707	26.3480998542547	52.0254036458994	45.1217612685179	18.7709490774994	112.913573829136	96.526814573198	77.9864049016829	-1.2378	0.00018478	0.0021493	Ly9	chr1	-	171588624	171607410	2488	protein_coding	lymphocyte_antigen_9	25	54	58	23	103	83	66	0.540129377102	1.06679830475	1.01068880559	0.422773810702	2.23848753493	2.03111704476	1.51503829296
ENSMUSG00000004709	89.583539504466	156.076210937698	59.9030278909634	102.016027595105	235.693382264701	159.327392729255	230.414378118608	-0.93641	0.001045	0.0088944	Cd244	chr1	+	171559193	171585318	3760	protein_coding	CD244_natural_killer_cell_receptor_2B4	85	162	77	125	215	137	195	1.21517617733	2.11770812411	0.887856376648	1.52038222859	3.09185021738	2.2184005108	2.96194381936
ENSMUSG00000004789	7572.44389811281	7889.55611956056	7590.56939132636	7172.95093226705	10978.9266203766	9559.64356375527	10036.6139884075	-0.42643	6.0748e-05	0.00086648	Dlst	chr12	+	85110833	85134091	2767	protein_coding	dihydrolipoamide_S-succinyltransferase_(E2_component_of_2-oxo-glutarate_complex)	7185	8189	9757	8789	10015	8220	8494	139.580830955	145.465714694	152.87870096	145.264977725	195.708471984	180.871396905	175.320680574
ENSMUSG00000004814	9.4853159475317	4.81716700424994	28.7845718437097	13.0580515321735	181.977216074141	184.9128134595	297.766273260971	-3.2922	6.1743e-20	1.1528e-17	Ccl24	chr5	-	135569937	135573043	1289	protein_coding	chemokine_(C-C_motif)_ligand_24	9	5	37	16	166	159	252	0.375316586875	0.190658433341	1.24448207227	0.567672272284	6.96342660321	7.51019893979	11.1654870908
ENSMUSG00000004933	53.7501237026796	81.8918390722491	109.692557566569	66.9225141023891	795.876258251966	937.356777662622	874.393024655232	-3.2895	6.6556e-53	1.3846e-49	Matk	chr10	+	81252935	81263365	2983	protein_coding	megakaryocyte-associated_tyrosine_kinase	51	85	141	82	726	806	740	0.919020266868	1.40056930935	2.04930074162	1.25716191409	13.1598578759	16.4508757705	14.1679989736
ENSMUSG00000004936	2025.6419167951	1696.60621889683	1730.18615622731	1398.84377038409	2447.92243068408	2058.46339511519	2510.92591539509	-0.43819	0.0046972	0.029716	Map2k1	chr9	-	64185770	64253631	2436	protein_coding	mitogen-activated_protein_kinase_kinase_1	1922	1761	2224	1714	2233	1770	2125	42.4115617901	35.5321105858	39.5819637636	32.1783780809	49.5654748026	44.2387876483	49.8209151545
ENSMUSG00000005034	110.66201938787	191.723246769148	145.478782020911	182.812721450429	413.285605180429	394.248073979688	437.196512327616	-1.3286	8.7014e-11	5.2799e-09	Prkacb	chr3	-	146729579	146812960	4342	protein_coding	protein_kinase_cAMP_dependent_catalytic_beta	105	199	187	224	377	339	370	1.29989312275	2.25269393803	1.86720338209	2.35933068301	4.69482450499	4.75353956951	4.86678269673
ENSMUSG00000005370	102.230627434508	79.0015388696991	150.92451182918	166.490157035212	187.458457522157	274.461786015358	194.966012254207	-0.74148	0.0054732	0.033504	Msh6	chr17	+	87975050	87990883	4254	protein_coding	mutS_homolog_6_(E._coli)	97	82	194	204	171	236	165	1.22569500096	0.947447817924	1.97717031909	2.19312455969	2.17353409187	3.37770527225	2.21521819046
ENSMUSG00000005465	33.725567813446	52.9888370467494	26.4506876401657	21.2193337397819	51.5236696113532	70.9413938429528	86.2576902700432	-0.90703	0.0072929	0.041979	Il27ra	chr8	-	84030287	84042575	2657	protein_coding	interleukin_27_receptor_alpha	32	55	34	26	47	61	73	0.64739089932	1.01744295308	0.554788181137	0.447519959855	0.956476127851	1.39780154105	1.56913878104
ENSMUSG00000005483	756.717427814195	630.085444155893	548.462787832847	526.402702390744	929.618549583563	709.413938429528	929.928797842794	-0.46163	0.0087927	0.048357	Dnajb1	chr8	+	83608175	83611902	2263	protein_coding	DnaJ_(Hsp40)_homolog_subfamily_B_member_1	718	654	705	645	848	610	787	17.054855982	14.2047020112	13.506549077	13.0348421768	20.2618515885	16.4116601616	19.861874287
ENSMUSG00000005547	4.21569597668075	2.89030020254997	0.777961401181343	6.52902576608674	24.1174623712717	41.8670521040377	34.2667536689213	-2.2164	6.0553e-07	1.5747e-05	Cyp2a5	chr7	+	26835305	26843548	2013	protein_coding	cytochrome_P450_family_2_subfamily_a_polypeptide_5	4	3	1	8	22	36	29	0.106813066287	0.0732514815428	0.0215375383139	0.18175100819	0.590944558005	1.08884474689	0.822781036246
ENSMUSG00000005640	3.16177198251057	10.5977674093499	6.22369120945074	2.44838466228253	26.3099589504782	52.3338151300471	27.177080496041	-1.8853	1.6644e-05	0.00028184	Insrr	chr3	+	87796951	87816101	5102	protein_coding	insulin_receptor-related_receptor	3	11	8	3	24	45	23	0.0316074141175	0.105972008089	0.0679812851837	0.0268912764225	0.25435402771	0.537006192543	0.257464545325
ENSMUSG00000005672	84.3139195336151	82.855272473099	128.363631194922	134.661156425539	241.174623712717	395.411047649245	342.667536689213	-1.487	1.2762e-09	6.1135e-08	Kit	chr5	+	75574916	75656722	5241	protein_coding	kit_oncogene	80	86	165	165	220	340	290	0.820510217274	0.80653501124	1.36492762131	1.43979413794	2.26974126171	3.94977168089	3.16019505049
ENSMUSG00000005763	22.132403877574	18.3052346161498	22.5608806342589	37.5418981549988	69.0636422450053	66.2894991647264	68.5335073378425	-1.2559	6.8538e-05	0.00095881	Cd247	chr1	+	165788681	165877277	2957	protein_coding	CD247_antigen	21	19	29	46	63	57	58	0.381747442608	0.315821149202	0.425193396737	0.711438106883	1.15201214224	1.17362881959	1.12022876291
ENSMUSG00000005873	178.113155014762	105.977674093499	224.052883540227	204.848183410972	614.995290467428	555.901414048056	616.801566040583	-1.639	3.4342e-13	3.0682e-11	Reep5	chr18	-	34344889	34373415	2894	protein_coding	receptor_accessory_protein_5	169	110	288	251	561	478	522	3.13903634345	1.86824182884	4.3145330381	3.96648495384	10.4817106355	10.056262567	10.3015369963
ENSMUSG00000005936	356.226310029524	352.616624711096	318.186213083169	337.877083394989	461.520529922972	455.885678466188	462.010368432697	-0.42287	0.0018192	0.013911	Kctd20	chr17	+	28951950	28969549	3839	protein_coding	potassium_channel_tetramerisation_domain_containing_20	338	366	409	414	421	392	391	4.7326757895	4.68599592242	4.61896885439	4.93188391208	5.92968762469	6.21691871718	5.81686112899
ENSMUSG00000005947	426.839217638926	649.354112172893	400.650121608391	513.34465085857	1081.99706183842	793.148042637603	1388.39432968905	-1.0684	9.9047e-07	2.3921e-05	Itgae	chr11	+	73090583	73147446	3845	protein_coding	integrin_alpha_E_epithelial-associated	405	674	515	629	987	682	1175	5.66196062983	8.61593641968	5.80698524899	7.48143518523	13.8799736036	10.7992915206	17.4530596431
ENSMUSG00000006369	5113.63921971375	5505.05845245684	5381.93697337253	5315.44310181537	9177.79068055848	8072.20024039238	9638.41067853072	-0.74003	2.8455e-11	1.9547e-09	Fbln1	chr15	+	85205949	85286535	3659	protein_coding	fibulin_1	4852	5714	6918	6513	8372	6941	8157	71.2798125323	76.7567821466	81.9705758628	81.40466346	123.718498859	115.495980264	127.320431899
ENSMUSG00000006373	6705.06445091074	6733.43603854057	6453.96778420042	6393.54848144044	9072.55084475657	7615.15158825664	8665.94384165064	-0.35826	0.00114	0.0095357	Pgrmc1	chrX	+	36598206	36606079	1857	protein_coding	progesterone_receptor_membrane_component_1	6362	6989	8296	7834	8276	6548	7334	184.157719023	184.987366517	193.685307559	192.931117562	240.977453057	214.686136921	225.5584244
ENSMUSG00000006386	12.6470879300423	7.70746720679991	10.1134982153575	12.2419233114126	38.3686901361141	20.9335260520189	35.4483658644013	-1.2436	0.0015108	0.011945	Tek	chr4	+	94739289	94874976	4654	protein_coding	endothelial-specific_receptor_tyrosine_kinase	12	8	13	15	35	18	30	0.13859993711	0.0844894613068	0.121103532475	0.147399325642	0.40663943855	0.235479638535	0.368150102833
ENSMUSG00000006435	21.0784798834038	21.1955348186998	24.894764837803	19.5870772982602	55.9086627697662	69.7784201733962	67.3518951423625	-1.3966	3.4116e-06	7.1589e-05	Neurl1a	chr19	+	47178820	47259440	4157	protein_coding	neuralized_homolog_1A_(Drosophila)	20	22	32	24	51	60	57	0.258617635839	0.260124698228	0.333741175855	0.264035202902	0.663373293223	0.878776551794	0.783113807868
ENSMUSG00000006715	167.57391507306	153.185910735148	159.482087242175	177.915952125864	278.447065559228	245.387444276443	231.595990314089	-0.59424	0.00053762	0.0051781	Gmnn	chr13	-	24751845	24761923	1127	protein_coding	geminin	159	159	205	218	254	211	196	7.58370401229	6.93445192043	7.88623624518	8.84633118104	12.1864618213	11.398974276	9.93258306425
ENSMUSG00000006777	147.549359183826	136.807542920698	156.37024163745	124.051489555648	344.221962935423	414.018626362151	480.916163560378	-1.4899	6.7833e-16	8.2321e-14	Krt23	chr11	-	99477974	99493137	1565	protein_coding	keratin_23	140	142	201	152	314	356	407	4.80863551775	4.45977486541	5.56828625547	4.44180882445	10.8488358441	13.8497804983	14.8528610327
ENSMUSG00000006930	20.0245558892336	30.8298688271996	29.562533244891	17.1386926359777	88.796111457864	62.8005781560566	67.3518951423625	-1.3911	1.0226e-05	0.00018569	Hap1	chr11	-	100347327	100356128	3316	protein_coding	huntingtin-associated_protein_1	19	32	38	21	81	54	57	0.307997538171	0.474323224272	0.496831259284	0.289624561566	1.32080385755	0.991485739815	0.981726206064
ENSMUSG00000007097	3.16177198251057	1.92686680169998	0	1.63225644152169	18.6362209232554	6.97784201733962	9.45289756384035	-1.3787	0.0044163	0.028357	Atp1a2	chr1	-	172271709	172298064	6227	protein_coding	ATPase_Na+/K+_transporting_alpha_2_polypeptide	3	2	0	2	17	6	8	0.0258970654934	0.0157866529999	0.0	0.0146886453945	0.147617514048	0.0586650734833	0.0733738270364
ENSMUSG00000007476	127.524803294593	174.381445553848	126.029746991378	137.109541087822	212.672168183032	194.216602815953	213.871807381888	-0.52887	0.0064499	0.038229	Lrrc8a	chr2	+	30237715	30263790	4301	protein_coding	leucine_rich_repeat_containing_8A	121	181	162	168	194	167	181	1.51225174348	2.06846446986	1.63299708658	1.78636604725	2.43893439878	2.36403696431	2.40347263988
ENSMUSG00000007950	27.4020238484249	26.0127018229497	35.7862244543418	42.4386674795638	67.967393955402	88.3859988863018	50.8093244056419	-0.93896	0.0025122	0.018066	Abhd8	chr8	-	71456700	71463657	1985	protein_coding	abhydrolase_domain_containing_8	26	27	46	52	62	76	43	0.704078370699	0.668562766303	1.00470174952	1.19804587741	1.68888084512	2.33109683931	1.23719454037
ENSMUSG00000008193	71.6668316035728	117.538874903699	267.618722006382	122.419233114126	923.041059845944	1008.29817150557	963.013939316235	-2.4427	3.0743e-16	3.7941e-14	Spib	chr7	-	44525995	44532071	2840	protein_coding	Spi-B_transcription_factor_(Spi-1/PU.1_related)	68	122	344	150	842	867	815	1.28705983853	2.1114481627	5.25145853215	2.41548049838	16.0310357684	18.5869440556	16.3896364031
ENSMUSG00000008398	26.3480998542547	26.9761352237997	30.3404946460724	31.012872388912	46.0424281633369	103.504656590538	89.8025268564833	-1.2897	5.3455e-05	0.00077428	Elk3	chr10	-	93247414	93311135	4212	protein_coding	ELK3_member_of_ETS_oncogene_family	25	28	39	38	42	89	76	0.319050781156	0.326744737708	0.401435783573	0.412596795481	0.539173774077	1.28649729818	1.03051728373
ENSMUSG00000008475	4098.71041332786	3762.20743031921	3464.26211946052	3316.74508917207	4995.60345572205	4622.8203364875	5013.58054542182	-0.40778	0.00074719	0.0067503	Arpc5	chr1	+	152766542	152775597	1914	protein_coding	actin_related_protein_2/3_complex_subunit_5	3889	3905	4453	4064	4557	3975	4243	109.220503889	100.280857247	100.867347325	97.1051765828	128.73745721	126.445225096	126.608000086
ENSMUSG00000008976	535.393389038456	564.571972898093	570.245707065924	489.676932456506	617.187787046635	737.325306498886	747.960519738868	-0.36775	0.0091488	0.049881	Gabpa	chr16	+	84834925	84863779	4987	protein_coding	GA_repeat_binding_protein_alpha	508	586	733	600	563	634	633	5.47561002796	5.77560097283	6.37242076816	5.50227761411	6.10431390281	7.74028806818	7.24927194869
ENSMUSG00000009030	383.628333877949	342.982290702596	381.201086578858	369.706084004662	538.2579101952	490.774888552886	502.185183079018	-0.45732	0.00072758	0.0066017	Pdcl	chr2	-	37350074	37359332	3056	protein_coding	phosducin-like	364	356	490	453	491	422	425	6.40259748748	5.72579218096	6.95156468151	6.7791535139	8.68752312997	8.40748953474	7.94265375107
ENSMUSG00000009246	253.995682595015	371.885292728096	355.528360339874	279.931979720969	1603.81124768957	1906.11384440327	2133.99162503696	-2.4875	3.4759e-45	3.8938e-42	Trpm5	chr7	-	143069153	143094642	4123	protein_coding	transient_receptor_potential_cation_channel_subfamily_M_member_5	241	386	457	343	1463	1639	1806	3.14204118889	4.60164279129	4.80554560612	3.8046210091	19.1866354075	24.2032035419	25.0169558163
ENSMUSG00000009614	212.892646822378	270.724785638847	199.158118702424	263.609415305752	379.301908202728	337.262364171415	322.580129366052	-0.53124	0.0028656	0.020034	Sardh	chr2	-	27188393	27248337	4521	protein_coding	sarcosine_dehydrogenase	202	281	256	323	346	290	273	2.40173467663	3.05499670347	2.45496495117	3.26737236713	4.13818043837	3.90544679084	3.44872202281
ENSMUSG00000009621	1660.98421481222	1683.11815128493	1680.3966265517	1619.19838998951	2286.7739321124	2063.11528979341	1887.03467618163	-0.3193	0.0062388	0.037236	Vav2	chr2	-	27262104	27427033	5221	protein_coding	vav_2_oncogene	1576	1747	2160	1984	2086	1774	1597	16.2259706493	16.4466763013	17.9365906133	17.3787522147	21.6037151584	20.6874592964	17.4695321075
ENSMUSG00000009687	85.3678435277853	65.5134712577993	81.685947124041	53.8644625702156	132.646043041994	127.927103651226	153.609585412406	-0.88811	0.00018854	0.0021843	Fxyd5	chr7	-	31032722	31042481	2998	protein_coding	FXYD_domain-containing_ion_transport_regulator_5	81	68	105	66	121	110	130	1.45231745308	1.1148494329	1.51843955494	1.00679934315	2.18233578184	2.23392347031	2.47651962659
ENSMUSG00000009739	9.4853159475317	13.4880676118998	10.8914596165388	7.34515398684759	24.1174623712717	67.452472834283	25.995468300561	-1.466	0.00039664	0.0040393	Pou6f1	chr15	-	100575318	100599984	5301	protein_coding	POU_domain_class_6_transcription_factor_1	9	14	14	9	22	58	22	0.0912626071463	0.129810303266	0.114501208218	0.0776453267163	0.224405092485	0.666158269813	0.237025421171
ENSMUSG00000010025	2554.71176186854	2222.64085576092	2448.24452951769	2325.9654291684	3533.2082373913	3587.77377058212	3354.59702296784	-0.54135	6.5547e-07	1.6835e-05	Aldh3a2	chr11	-	61223417	61267464	3091	protein_coding	aldehyde_dehydrogenase_family_3_subfamily_A2	2424	2307	3147	2850	3223	3085	2839	42.1542897692	36.6849154558	44.140533283	42.1673658015	56.3805271453	60.7663845471	52.4561530529
ENSMUSG00000010066	10.5392399417019	0	10.1134982153575	17.1386926359777	75.6411319826249	73.267341182066	102.800261006764	-2.3338	3.1e-08	1.1202e-06	Cacna2d2	chr9	+	107399612	107529346	5810	protein_coding	calcium_channel_voltage-dependent_alpha_2/delta_subunit_2	10	0	13	21	69	63	87	0.0925192351276	0.0	0.0970078898687	0.165300352178	0.642156362644	0.660194119122	0.855210787933
ENSMUSG00000010122	846.300967318661	1065.55734134009	855.757541299477	833.266913396821	1387.85033463773	1215.30748468665	1404.93690042577	-0.55735	9.2748e-05	0.0012246	Slc47a1	chr11	-	61343401	61378345	2987	protein_coding	solute_carrier_family_47_member_1	803	1106	1100	1021	1266	1045	1189	14.4506868142	18.1994740514	15.9660432168	15.6322371885	22.9174511733	21.3004266347	22.7340432757
ENSMUSG00000010175	31.6177198251057	17.3418012152998	18.6710736283522	14.6903079736952	49.3311730321466	89.5489725558584	80.349629292643	-1.5715	4.2126e-06	8.5443e-05	Prox1	chr1	-	190118035	190170714	7913	protein_coding	prospero_homeobox_1	30	18	24	18	45	77	68	0.203792527268	0.111807328962	0.131495204224	0.104030804227	0.307495793957	0.59245694361	0.490792364226
ENSMUSG00000011256	42.1569597668075	73.2209384645992	52.12341387915	43.2547957003247	58.1011593489727	120.949261633887	119.342831743484	-0.80976	0.0090822	0.049705	Adam19	chr11	+	46055992	46147343	6383	protein_coding	a_disintegrin_and_metallopeptidase_domain_19_(meltrin_beta)	40	76	67	53	53	104	101	0.3368552443	0.585231482494	0.45508214475	0.37973588659	0.448971586095	0.992009267021	0.903704780599
ENSMUSG00000012296	652.378952391347	885.39529538114	694.719531254939	608.015524466828	934.003542741977	973.408961418877	1121.34997351056	-0.49269	0.0028165	0.019777	Tjap1	chr17	-	46257851	46283026	2595	protein_coding	tight_junction_associated_protein_1	619	919	893	745	852	837	949	12.8221677079	17.4067255653	14.9194885206	13.129540497	17.7529309645	19.6379129306	20.8861744261
ENSMUSG00000012819	3.16177198251057	6.74403380594992	3.88980700590671	4.89676932456506	14.2512277648424	39.5411047649245	8.2712853683603	-1.3511	0.0038321	0.025319	Cdh23	chr10	-	60302748	60696490	11096	protein_coding	cadherin_23_(otocadherin)	3	7	5	6	13	34	7	0.0145332576449	0.0310077693589	0.0195363485156	0.0247295047418	0.0633497252836	0.1865605027	0.0360297826547
ENSMUSG00000013338	13.7010119242125	16.3783678144498	7.00165261063208	15.506436194456	18.6362209232554	80.2451831994056	60.2622219694822	-1.5273	0.00023723	0.0026494	Fer1l4	chr2	-	156019139	156052947	6106	protein_coding	fer-1-like_4_(C._elegans)	13	17	9	19	17	69	51	0.114444445286	0.136845668188	0.0639036327601	0.142307378199	0.150542787418	0.688017563819	0.477027511233
ENSMUSG00000013698	65.3432876385517	60.6963042535493	55.2352594838753	54.6805907909765	308.045769378516	365.173732240773	372.207841576214	-2.462	8.6389e-38	6.6215e-35	Pea15a	chr1	-	172196728	172206804	2501	protein_coding	phosphoprotein_enriched_in_astrocytes_15A	62	63	71	67	281	314	315	1.33255813185	1.23812870022	1.23079151877	1.2251569485	6.07519832193	7.644044219	7.1932791184
ENSMUSG00000014313	3403.12057717554	3056.97418089701	3430.03181780854	3874.97679217248	5286.10925246691	4084.36352748279	4265.62002568296	-0.39257	0.0057711	0.035004	Cox6c	chr15	-	35925886	35938246	3038	protein_coding	cytochrome_c_oxidase_subunit_VIc	3229	3173	4409	4748	4822	3512	3610	57.1331858268	51.335906543	62.920500308	71.4749001401	85.8237068041	70.3840044428	67.865567135
ENSMUSG00000014351	1099.24272591951	950.908766638939	763.180134558897	1012.81512196421	1675.06738651378	1385.10164044191	1498.2842638687	-0.65046	3.4867e-05	0.0005328	Gip	chr11	+	96024545	96030831	652	protein_coding	gastric_inhibitory_polypeptide	1043	987	981	1241	1528	1191	1268	85.9893921171	74.4060911683	65.2320834326	87.0471992607	126.719540711	111.217057358	111.071262456
ENSMUSG00000014402	1208.85082131321	1134.92454620129	1041.69031618182	1058.51830232681	1371.40661029368	1578.15526958831	1376.57820773425	-0.37041	0.00316	0.021656	Tsg101	chr7	-	46888949	46919969	1949	protein_coding	tumor_susceptibility_gene_101	1147	1178	1339	1297	1251	1357	1165	31.6344104278	29.7079294858	29.7857524547	30.4339801818	34.7066984345	42.3911543417	34.1384765529
ENSMUSG00000014453	15.8088599125528	12.5246342110499	33.4523402507977	10.609666869891	66.8711456657988	116.29736695566	20.0874073231607	-1.3901	0.0012184	0.010093	Blk	chr14	-	63372837	63417187	2475	protein_coding	B_lymphoid_kinase	15	13	43	13	61	100	17	0.325779852177	0.258170777171	0.753239506632	0.240214249158	1.33266951535	2.4599825763	0.392286866477
ENSMUSG00000014606	2107.84798834038	2002.97804036713	2323.77070532867	2315.35576229851	3242.70244064644	2562.0309940332	2670.4435617849	-0.36169	0.0068971	0.040274	Slc25a11	chr11	-	70644196	70647479	1711	protein_coding	solute_carrier_family_25_(mitochondrial_carrier_oxoglutarate_carrier)_member_11	2000	2079	2987	2837	2958	2203	2260	62.8330515595	59.7232472329	75.6876551944	75.8298056258	93.4794162688	78.3919959005	75.437707142
ENSMUSG00000014846	106.446323411189	50.0985368441994	41.2319542626112	52.232206128694	138.127284490011	200.031471163736	164.244095171726	-1.2734	2.6319e-05	0.00041868	Tppp3	chr8	-	105467493	105471526	1396	protein_coding	tubulin_polymerization-promoting_protein_family_member_3	101	52	53	64	126	172	139	3.88905532702	1.83086725931	1.64600173723	2.09664630079	4.88037235619	7.50153712558	5.68668840552
ENSMUSG00000015083	22.132403877574	38.5373360339996	19.4490350295336	35.9096417134771	100.8548426435	40.7040784344811	70.8967317288026	-1.0866	0.0021153	0.015717	C8g	chr2	-	25498651	25501719	1150	protein_coding	complement_component_8_gamma_polypeptide	21	40	25	44	92	35	60	0.98158885895	1.70962588227	0.942501404911	1.74978807581	4.32571416459	1.85300861454	2.97977491927
ENSMUSG00000015112	274.020238484249	272.651652440547	287.067757035915	221.170747826188	588.68533151695	315.165864449839	475.008102582978	-0.76057	0.00040378	0.0040924	Slc25a13	chr6	-	6041218	6217173	3121	protein_coding	solute_carrier_family_25_(mitochondrial_carrier_adenine_nucleotide_translocator)_member_13	260	283	369	271	537	271	402	4.47803769894	4.45688676213	5.12592721787	3.97105716281	9.30354256003	5.2866767494	7.3563491679
ENSMUSG00000015217	213.946570816548	217.735948592097	236.500265959128	270.138441071839	326.681990301771	308.1880224325	333.214639125372	-0.44479	0.006117	0.036629	Hmgb3	chrX	+	71555918	71560676	1743	protein_coding	high_mobility_group_box_3	203	226	304	331	298	265	282	6.26046824364	6.37308902469	7.56164064617	8.68482802713	9.24456985836	9.25669003001	9.2402085133
ENSMUSG00000015355	53.7501237026796	58.7694374518493	54.457298082694	48.1515650248897	111.817325539532	112.80844594699	108.708321984164	-0.98642	1.6295e-05	0.00027756	Cd48	chr1	+	171682009	171705258	1179	protein_coding	CD48_antigen	51	61	70	59	102	97	92	2.32522260905	2.54305037407	2.57409204734	2.28859435854	4.67793516527	5.00916299411	4.45660427565
ENSMUSG00000015405	66109.4903823134	62241.6514285127	59939.5920768189	50893.7558466462	81353.6818197474	68565.4386360486	82239.0271932155	-0.36471	0.0067292	0.039611	Ace2	chrX	+	164139332	164188420	3578	protein_coding	angiotensin_I_converting_enzyme_(peptidyl-dipeptidase_A)_2	62727	64604	77047	62360	74211	58957	69599	942.371942408	887.478836451	933.587944168	797.069859168	1121.49096516	1003.23407507	1110.94539686
ENSMUSG00000015437	795.712615598492	872.87066117009	504.896949366691	825.921759409973	2112.47045406548	1080.40253901808	2336.04731046405	-1.2065	1.1552e-06	2.7223e-05	Gzmb	chr14	-	56258856	56262260	1418	protein_coding	granzyme_B	755	906	649	1012	1927	929	1977	28.620610074	31.4044288917	19.843044388	32.6388537413	73.4807051761	39.8884092956	79.6270247734
ENSMUSG00000015476	41.1030357726374	62.6231710552493	28.7845718437097	34.2773852719554	92.0848563266737	89.5489725558584	122.887668329925	-1.1524	0.00011941	0.0014927	Prrt1	chr17	+	34629533	34633126	1940	protein_coding	proline-rich_transmembrane_protein_1	39	65	37	42	84	77	104	1.08061512823	1.64683678737	0.826874943897	0.990097985726	2.34123704785	2.41655247154	3.06169313011
ENSMUSG00000015478	492.182505277478	395.007694348495	441.882075871003	402.351212835096	628.150269942667	495.426783231113	636.888973363744	-0.42758	0.0073695	0.042319	Rnf5	chr17	-	34601091	34603690	1238	protein_coding	ring_finger_protein_5	467	410	568	493	573	426	539	20.2770327217	16.2780412659	19.8914997638	18.2119685266	25.0265974991	20.9505866666	24.865555785
ENSMUSG00000015542	191.814166938974	217.735948592097	185.932774882341	195.054644761841	294.890789903277	275.624759684915	302.492722042891	-0.54346	0.00066044	0.0061539	Nat9	chr11	-	115182832	115187859	1204	protein_coding	N-acetyltransferase_9_(GCN5-related_putative)	182	226	239	239	269	237	256	8.12555561534	9.22615794854	8.60619638339	9.07824774683	12.080742424	11.9847531536	12.143490258
ENSMUSG00000015776	176.005307026421	236.041183208247	193.712388894154	220.354619605428	331.066983460184	308.1880224325	289.494987892611	-0.56439	0.0010999	0.00928	Med22	chr2	-	26905262	26910677	3506	protein_coding	mediator_complex_subunit_22	167	245	249	270	302	265	245	2.56042892947	3.43473397268	3.07912466967	3.5219441836	4.65760723655	4.6019425905	3.99102292977
ENSMUSG00000015944	1871.76901364625	2063.67434462068	1522.47046211189	1362.93412867061	2936.84916784713	2381.77007525192	2880.77053258035	-0.65949	0.00010358	0.0013385	Gatsl2	chr5	+	134099711	134144343	7367	protein_coding	GATS_protein-like_2	1776	2142	1957	1670	2679	2048	2438	12.9586708133	14.2911681682	11.5170166245	10.3670792342	19.6630043555	16.9256952392	18.9004907949
ENSMUSG00000015950	56.9118956851902	64.5500378569493	70.7944875075022	68.5547705439108	156.763505413266	161.653340068368	139.430239066645	-1.1605	5.4026e-08	1.8439e-06	Ncf1	chr5	-	134220053	134229625	2882	protein_coding	neutrophil_cytosolic_factor_1	54	67	91	84	143	139	118	1.00718198574	1.14266719491	1.36894895245	1.33295634442	2.68293340361	2.93648683488	2.33839611696
ENSMUSG00000015961	2587.38340568781	3298.79596451036	2247.5304880129	2115.40434821211	3469.62583659431	3656.38921708596	4017.48146463215	-0.51929	0.0020392	0.015292	Adss	chr1	-	177762962	177796511	2771	protein_coding	adenylosuccinate_synthetase_non_muscle	2455	3424	2889	2592	3165	3144	3400	47.6237003322	60.734598286	45.2012925674	42.7788482692	61.7596776026	69.0801458651	70.0765062815
ENSMUSG00000015962	21.0784798834038	5.78060040509993	17.8931122271709	4.89676932456506	78.9298768514346	89.5489725558584	64.9886707514024	-2.1134	5.9594e-08	2.0043e-06	1700016C15Rik	chr1	+	177729814	177753324	768	protein_coding	RIKEN_cDNA_1700016C15_gene	20	6	23	6	72	77	55	1.39983530232	0.3839980009	1.2983938625	0.357289823718	5.06919628663	6.10431223279	4.09007733603
ENSMUSG00000015966	33.725567813446	52.9888370467494	46.6776840708806	52.232206128694	259.810844635972	257.017180972009	277.67886593781	-2.3764	1.7086e-28	6.725e-26	Il17rb	chr14	-	29996141	30008896	2575	protein_coding	interleukin_17_receptor_B	32	55	60	64	237	221	235	0.668006842521	1.04984307819	1.01021509808	1.13666727608	4.97667115053	5.22543289193	5.2121952876
ENSMUSG00000016087	4.21569597668075	38.5373360339996	18.6710736283522	7.34515398684759	75.6411319826249	63.9635518256132	47.2644878192017	-1.3436	0.0019733	0.014866	Fli1	chr9	-	32422204	32542861	3318	protein_coding	Friend_leukemia_integration_1	4	40	24	9	69	55	40	0.0648025022413	0.592546643945	0.313599020802	0.124049993045	1.12445101476	1.00923787884	0.688515402284
ENSMUSG00000016498	3.16177198251057	0	0.777961401181343	1.63225644152169	13.1549794752391	8.14081568689622	8.2712853683603	-1.3221	0.0062961	0.037532	Pdcd1lg2	chr19	+	29410919	29471157	1645	protein_coding	programmed_cell_death_1_ligand_2	3	0	1	2	12	7	7	0.098031019348	0.0	0.0263556623866	0.0556025500741	0.394442021088	0.259083271334	0.243031287742
ENSMUSG00000016664	4078.68585743863	3616.72898679086	3538.16845257275	3030.28408368501	5278.43551443969	4384.41073422839	5067.93470641391	-0.45191	0.0012367	0.010215	Pacsin2	chr15	-	83375607	83464606	3732	protein_coding	protein_kinase_C_and_casein_kinase_substrate_in_neurons_2	3870	3754	4548	3713	4815	3770	4289	55.7413517169	49.4414918029	52.8346285956	45.5002654822	69.7625726907	61.5045081024	65.6363559445
ENSMUSG00000017119	2249.07380355918	2637.88065152727	2375.89411920782	2214.97199114493	3264.6274064385	2902.78227921328	3105.27684972155	-0.37766	0.0015552	0.012262	Nbr1	chr11	+	101552149	101581951	4789	protein_coding	neighbor_of_Brca1_gene_1	2134	2738	3054	2714	2978	2496	2628	23.9528802986	28.1013730189	27.6480199139	25.9176501234	33.6238692372	31.7326965198	31.3408358079
ENSMUSG00000017132	841.03134734781	986.555802470389	847.977927287663	824.289502968451	1084.18955841762	1135.06230148724	1222.96862232185	-0.3842	0.0028695	0.020052	Cyth1	chr11	-	118132019	118248592	3179	protein_coding	cytohesin_1	798	1024	1090	1010	989	976	1035	13.4933731161	15.8324586266	14.8653728978	14.5298610916	16.8218437747	18.6924627597	18.594301655
ENSMUSG00000017167	85.3678435277853	192.686680169998	66.9046805015955	75.0837963099976	336.5482249082	188.40173446817	302.492722042891	-1.2223	0.00013699	0.0016793	Cntnap1	chr11	+	101170523	101190724	5440	protein_coding	contactin_associated_protein-like_1	81	200	86	92	307	162	256	0.800376419916	1.807049416	0.685392565778	0.773427383107	3.05145737254	1.81310664332	2.68764012327
ENSMUSG00000017390	86.4217675219555	116.575441502849	68.4606033039582	44.0709239210855	325.585742012168	204.683365841962	181.968278103927	-1.4251	1.9303e-06	4.3248e-05	Aldoc	chr11	+	78322968	78327781	2786	protein_coding	aldolase_C_fructose-bisphosphate	82	121	88	54	297	176	154	1.58212541276	2.1347311694	1.36943491999	0.886427588492	5.76425478681	3.84626134327	3.15696421514
ENSMUSG00000017561	360.442006006205	411.386062162945	467.554802109987	324.819031862816	646.786490865923	546.597624691603	680.608624596505	-0.65309	0.00014822	0.0017958	Crlf3	chr11	-	80046493	80080991	2396	protein_coding	cytokine_receptor-like_factor_3	342	427	601	398	590	470	576	7.67268658528	8.75951366327	10.8749556929	7.59673321348	13.3147504023	11.9431332716	13.7298477082
ENSMUSG00000017588	0	0	0.777961401181343	0	5.48124144801629	15.1186577042358	14.1793463457605	-1.8697	9.6063e-05	0.0012589	Krt27	chr11	-	99345565	99351104	1550	protein_coding	keratin_27	0	0	1	0	5	13	12	0.0	0.0	0.0279710094361	0.0	0.17442395825	0.510644770274	0.442160149312
ENSMUSG00000017607	2665.37378125641	1569.43300998463	1666.39332133044	1442.09856608441	2349.26008461978	3938.99181878821	3314.42220832152	-0.75582	0.00085156	0.0075296	Tns4	chr11	-	99065678	99089306	4755	protein_coding	tensin_4	2529	1629	2142	1767	2143	3387	2805	28.5894943461	16.838736312	19.5302940965	16.9948229588	24.3690995129	43.3682511886	33.690883091
ENSMUSG00000017631	5866.14095155127	5838.40640915093	5317.36617707448	4970.22086443353	6967.75412871831	7016.22014843499	8083.40902927898	-0.41333	0.00068979	0.0063619	Abr	chr11	-	76416734	76622314	5394	protein_coding	active_BCR-related_gene	5566	6060	6835	6090	6356	6033	6841	55.4677342307	55.2205356578	54.9373130735	51.6341422664	63.7148665882	68.0972568316	72.4333712031
ENSMUSG00000017664	3944.83751017902	4853.77747348224	4123.9733876623	4580.11157490985	6971.04287358712	5390.38295839485	6445.69452634364	-0.50791	0.00024621	0.0027225	Slc35c2	chr2	-	165276554	165287869	2042	protein_coding	solute_carrier_family_35_member_C2	3743	5038	5301	5612	6359	4635	5455	98.530855928	121.266643904	112.549068356	125.687631151	168.384037541	138.197833604	152.56997235
ENSMUSG00000017670	946.423746764829	1211.03578486844	898.545418364451	931.202299888122	1859.23709916713	1994.49984328957	2203.70674457028	-0.99412	2.3341e-11	1.6342e-09	Elmo2	chr2	-	165288031	165326479	4695	protein_coding	engulfment_and_cell_motility_2	898	1257	1155	1141	1696	1715	1865	10.2813207022	13.1594765395	10.6656229271	11.1142628699	19.5325112437	22.2400501447	22.6868024782
ENSMUSG00000017802	1594.5870031795	1484.65087070983	1510.02307969299	1383.33733418963	2046.69555668928	1871.22463431657	2122.17550308216	-0.42522	0.000264	0.0028734	Fam134c	chr11	-	101096322	101119893	3229	protein_coding	family_with_sequence_similarity_134_member_C	1513	1541	1941	1695	1867	1609	1796	25.1871511913	23.4570571947	26.0613751746	24.0066894252	31.2639685092	30.3385788604	31.766424684
ENSMUSG00000017929	4263.12255641841	3953.93067708835	4238.33371363596	3238.39677997903	5055.89711165023	5289.20424914343	6228.27788237531	-0.48258	0.0008177	0.0072961	B4galt5	chr2	-	167298444	167349183	4210	protein_coding	UDP-Gal:betaGlcNAc_beta_14-galactosyltransferase_polypeptide_5	4045	4104	5448	3968	4612	4548	5271	51.6469401043	47.9141942634	56.1041311359	43.104259056	59.2345419451	65.7726885359	71.5057507499
ENSMUSG00000018008	57.9658196793604	119.465741705399	78.5741015193156	80.7966938553235	175.399726336521	147.697656033689	200.874073231607	-0.97269	0.00014475	0.0017627	Cyth4	chr15	+	78597047	78622019	2791	protein_coding	cytohesin_4	55	124	101	99	160	127	170	1.0592806014	2.18373925843	1.56892208069	1.62220589257	3.09975934403	2.7704551175	3.47871728603
ENSMUSG00000018168	132.794423265444	262.053885031197	196.82423449888	174.65143924282	390.26439109876	488.448941213773	460.828756237217	-1.1528	1.7985e-07	5.3891e-06	Ikzf3	chr11	-	98464902	98546031	4607	protein_coding	IKAROS_family_zinc_finger_3	126	272	253	214	356	420	390	1.47014610956	2.90194799204	2.38090543746	2.12435052123	4.17829998534	5.55057930988	4.83477697451
ENSMUSG00000018199	72.720755597743	37.5739026331496	67.6826419027768	67.73864232315	112.913573829136	130.25305099034	140.611851262125	-0.97217	0.00021215	0.0024137	Trove2	chr1	-	143750790	143777068	8738	protein_coding	TROVE_domain_family_member_2	69	39	87	83	103	112	119	0.424468255554	0.219377205367	0.431665212	0.434406853649	0.637372051604	0.780392733063	0.777794685479
ENSMUSG00000018209	704.021228105686	639.719778164393	628.592812154525	602.302626921502	910.982328660308	823.385358046075	916.931063692514	-0.4502	0.0004226	0.0042532	Stk4	chr2	+	164070322	164155524	5232	protein_coding	serine/threonine_kinase_4	668	664	808	738	831	708	776	6.86304573909	6.23791247946	6.69550692235	6.45088415667	8.58817964158	8.23896687395	8.47079236099
ENSMUSG00000018326	2092.03912842782	1637.83678144498	1818.87375596198	1843.63365069874	2501.63859687464	2231.74647187912	2540.46622028209	-0.38477	0.003035	0.020987	Ywhab	chr2	+	163994960	164018588	3013	protein_coding	tyrosine_3-monooxygenase/tryptophan_5-monooxygenase_activation_protein_beta_polypeptide	1985	1700	2338	2259	2282	1919	2150	35.413556616	27.7324809147	33.6422638883	34.288439133	40.9528697461	38.7777920534	40.7539190613
ENSMUSG00000018340	88.5296155102958	97.3067734858489	114.360325973657	82.4289502968451	154.571008834059	226.779865563538	193.784400058727	-0.94549	1.8629e-05	0.00030793	Anxa6	chr11	-	54979108	55033445	2489	protein_coding	annexin_A6	84	101	147	101	141	195	164	1.81410556495	1.99450628993	2.56054419446	1.85578257976	3.06310615311	4.76998429444	3.76312809545
ENSMUSG00000018377	440.540229563139	526.034636864094	416.9873110332	452.951162522268	573.337855462504	601.257387160764	628.617687995383	-0.38051	0.0077048	0.043643	Vezf1	chr11	+	88068279	88084729	4583	protein_coding	vascular_endothelial_zinc_finger_1	418	546	536	555	523	517	532	4.90269177496	5.85573909817	5.07054650655	5.53826512698	6.1704901486	6.86827886771	6.62966868722
ENSMUSG00000018417	64.2893636443815	92.4896064815989	100.357020752393	119.970848451844	354.088197541853	314.002890780283	328.488190343452	-1.7162	1.8303e-15	2.0824e-13	Myo1b	chr1	-	51749765	51916071	5052	protein_coding	myosin_IB	61	96	129	147	323	270	278	0.649044776753	0.933999888175	1.10704737465	1.33071364273	3.45706075605	3.25392588403	3.14276208001
ENSMUSG00000018427	88.5296155102958	116.575441502849	88.6875997346731	56.3128472324982	139.223532779614	134.904945668566	166.607319562686	-0.69331	0.0068543	0.040137	Ypel2	chr11	-	86936425	86993707	4847	protein_coding	yippee-like_2_(Drosophila)	84	121	114	69	127	116	141	0.931567722543	1.22701898864	1.0196982396	0.651038523433	1.41676732748	1.45710954746	1.66140741063
ENSMUSG00000018500	221.32403877574	209.065047984448	336.857286711521	469.273726937485	770.662547591091	532.641940656924	640.433809950184	-0.98422	0.00013405	0.0016479	Adora2b	chr11	+	62248984	62266453	1845	protein_coding	adenosine_A2b_receptor	210	217	433	575	703	458	542	6.11830454088	5.78099104228	10.1749284461	14.2528623445	20.6028255942	15.1138929505	16.7777209321
ENSMUSG00000018599	134.902271253784	105.014240692649	115.91624877602	141.190182191626	176.495974626125	194.216602815953	190.239563472287	-0.56447	0.0037223	0.024764	Mief2	chr11	+	60728398	60732951	2522	protein_coding	mitochondrial_elongation_factor_2	128	109	149	173	161	167	161	2.72818020538	2.12432200974	2.56142134388	3.13712365441	3.4518238526	4.03161101645	3.64595113867
ENSMUSG00000018654	82.2060715452747	132.953809317298	170.373546858714	79.9805656345626	220.345906210255	325.632627475849	172.515380540086	-0.9351	0.0013105	0.01074	Ikzf1	chr11	+	11685003	11772926	5163	protein_coding	IKAROS_family_zinc_finger_1	78	138	219	98	201	280	146	0.81208342001	1.31375957542	1.83900041702	0.868069639496	2.1050468407	3.30189410299	1.6150306958
ENSMUSG00000018669	231.863278717441	219.662815393797	254.393378186299	248.102979111296	639.1127528387	477.982178187764	517.546141620259	-1.1561	1.6052e-12	1.3282e-10	Cdk5rap3	chr11	-	96907426	96916496	2250	protein_coding	CDK5_regulatory_subunit_associated_protein_3	220	228	327	304	583	411	438	5.25591494845	4.98071007034	6.30093605897	6.17904960912	14.0105075442	11.1215812275	11.1178713099
ENSMUSG00000018677	1689.44016265481	1904.70783348043	1828.98725417734	1989.72060221494	2917.11669863427	2364.32547020857	2424.66822512505	-0.46222	0.00039597	0.0040376	Slc25a39	chr11	-	102402985	102407946	1685	protein_coding	solute_carrier_family_25_member_39	1603	1977	2351	2438	2661	2033	2052	51.1377697338	57.6694350836	60.4912504069	66.1704994355	85.3911379227	73.4589485436	69.5516602819
ENSMUSG00000018770	6304.57333312607	5037.79325304459	6767.4862288765	7304.34757580955	9314.82171675889	8072.20024039238	8403.62593425407	-0.42555	0.0043659	0.028083	Atp5g3	chr2	-	73908447	73911326	862	protein_coding	ATP_synthase_H+_transporting_mitochondrial_F0_complex_subunit_C3_(subunit_9)	5982	5229	8699	8950	8497	6941	7112	373.033048137	298.160638026	437.524022252	474.8390047	532.998742119	490.254978871	471.210036925
ENSMUSG00000018819	114.877715364551	113.685141300299	129.141592596103	98.751514712062	254.329603187956	312.839917110726	237.504051291489	-1.1809	1.1842e-09	5.7106e-08	Lsp1	chr7	+	142460809	142494867	2665	protein_coding	lymphocyte_specific_1	109	118	166	121	232	269	201	2.19855558777	2.17632488015	2.70054061085	2.07643706932	4.70715612658	6.14557185642	4.30753578856
ENSMUSG00000018846	3499.02766064503	3596.49688537301	2927.46875264539	2857.26490088371	5210.46812048429	4011.09618630072	4147.45880613495	-0.45758	0.0022596	0.016556	Pank3	chr11	+	35769484	35791285	7376	protein_coding	pantothenate_kinase_3	3320	3733	3763	3501	4753	3449	3510	24.1949841408	24.8757403447	22.1183715005	21.7071006132	34.8429355754	28.4694790761	27.1779226809
ENSMUSG00000018930	15.8088599125528	14.4515010127498	15.5592280236269	16.3225644152169	35.0799452673043	32.5632627475849	66.1702829468824	-1.2621	0.00051516	0.0050082	Ccl4	chr11	+	83662584	83664683	660	protein_coding	chemokine_(C-C_motif)_ligand_4	15	15	20	20	32	28	56	1.22167444566	1.11708509353	1.31378983715	1.38585143745	2.62164494824	2.58298170512	4.84589658589
ENSMUSG00000018931	73.7746795919132	87.672439477349	60.6809892921447	86.5095914006494	90.9886080370705	200.031471163736	127.614117111845	-0.77593	0.0057159	0.034712	Gm16515	chr11	-	60902246	60914750	4179	protein_coding	N-acetyltransferase_domain_containing_1	70	91	78	106	83	172	108	0.900396576368	1.07030598576	0.809211543628	1.16001635037	1.07392401191	2.50589754183	1.47598326942
ENSMUSG00000018965	2898.29098396802	2710.13815659102	2529.93047664173	2288.4235310134	3203.23750222072	3151.65864449839	3581.46656450001	-0.33964	0.0081671	0.04564	Ywhah	chr5	+	33018816	33027966	1764	protein_coding	tyrosine_3-monooxygenase/tryptophan_5-monooxygenase_activation_protein_eta_polypeptide	2750	2813	3252	2804	2922	2710	3031	83.7996643567	78.3808708595	79.9266837662	72.695921321	89.56729584	93.5358170912	98.1335265247
ENSMUSG00000019173	3945.89143417319	3776.65893133196	3631.52382071451	3328.17088426272	6201.47657428563	5322.93048556057	5903.3345286183	-0.65248	3.7559e-08	1.3383e-06	Rab5c	chr11	-	100715009	100738215	1967	protein_coding	RAB5C_member_RAS_oncogene_family	3744	3920	4668	4078	5657	4577	4996	102.315079553	97.9536537528	102.888379092	94.8142203069	155.506895203	141.671922334	145.060149307
ENSMUSG00000019210	1300.54220880601	1148.41261381319	1189.50298240627	1203.78912562224	1727.68730441474	1393.24245612881	1593.99485170258	-0.37031	0.0037123	0.024708	Atp6v1e1	chr6	-	120795245	120822685	1203	protein_coding	ATPase_H+_transporting_lysosomal_V1_subunit_E1	1234	1192	1529	1475	1576	1198	1349	55.1388492948	48.702310046	55.103818631	56.0734153932	70.8367157461	60.6315156929	64.0436938351
ENSMUSG00000019232	3.16177198251057	0.963433400849989	0.777961401181343	3.26451288304337	16.4437243440489	12.7927103651226	4.72644878192017	-1.2639	0.0090181	0.04943	Etnppl	chr3	+	130617448	130635750	2697	protein_coding	ethanolamine_phosphate_phospholyase	3	1	1	4	15	11	4	0.0597927426131	0.018224599227	0.0160752927794	0.0678281014993	0.3007309625	0.248324158842	0.0847050094467
ENSMUSG00000019359	1542.94472746516	1711.05771990958	1493.68589026818	1512.28559306984	2127.81793011993	1975.89226457667	1967.38430547427	-0.36596	0.0013282	0.010812	Gdpd2	chrX	+	100729873	100738895	2858	protein_coding	glycerophosphodiester_phosphodiesterase_domain_containing_2	1464	1776	1920	1853	1941	1699	1665	27.5351228453	30.5435610737	29.1258656689	29.6513049506	36.7224072493	36.19415057	33.2722418164
ENSMUSG00000019429	5.26961997085094	20.2321014178498	23.3388420354403	21.2193337397819	204.998430155809	153.512524381472	194.966012254207	-2.9698	3.0594e-21	6.2753e-19	Ffar3	chr7	-	30854330	30856178	1625	protein_coding	free_fatty_acid_receptor_3	5	21	30	26	187	132	165	0.165395924951	0.635191770105	0.800401193094	0.731729558975	6.22237345215	4.94570035494	5.79910041982
ENSMUSG00000019699	21.0784798834038	23.1224016203997	39.6760314602485	22.0354619605428	51.5236696113532	127.927103651226	70.8967317288026	-1.3923	7.3922e-05	0.0010146	Akt3	chr1	-	177020073	177258203	4906	protein_coding	thymoma_viral_proto-oncogene_3	20	24	51	27	47	110	60	0.219134429715	0.240448809369	0.450694719919	0.251690507699	0.518010002385	1.36512486017	0.698479648831
ENSMUSG00000019762	320.392894227737	454.740565201195	336.07932531034	345.222237381837	880.287376551417	1064.12090764429	900.388492955793	-1.3388	1.2696e-15	1.4674e-13	Iyd	chr10	+	3540240	3554877	1579	protein_coding	iodotyrosine_deiodinase	304	472	432	423	803	915	762	10.3490293763	14.692604954	11.8615502966	12.2514884201	27.4980088202	35.2814315507	27.5615026574
ENSMUSG00000019843	94.853159475317	151.259043933448	122.917901386652	106.91279691967	327.778238591374	314.002890780283	346.212373275653	-1.4042	1.2072e-12	1.0104e-10	Fyn	chr10	+	39368855	39565381	3562	protein_coding	Fyn_proto-oncogene	90	157	158	131	299	270	293	1.35817821584	2.16643004663	1.9231050564	1.68193030997	4.53884241723	4.61505714939	4.69789986454
ENSMUSG00000019864	112.76986737621	123.319475308799	182.042967876434	181.180465008907	248.84836173994	246.550417946	295.403048870011	-0.76548	0.0005313	0.0051274	Rtn4ip1	chr10	+	43901807	43947862	2981	protein_coding	reticulon_4_interacting_protein_1	107	128	234	222	227	212	250	1.92943417987	2.11050763058	3.40324895084	3.40581939979	4.11748203356	4.32993243135	4.78969746892
ENSMUSG00000019878	29.5098718367653	25.0492684220997	17.8931122271709	22.0354619605428	70.1598905346086	58.1486834778301	55.5357731875621	-1.227	7.3218e-05	0.0010069	Hsf2	chr10	+	57486385	57513133	2613	protein_coding	heat_shock_factor_2	28	26	23	27	64	50	47	0.576005708785	0.489072080749	0.38161748427	0.472557838029	1.32436713803	1.16503193194	1.027279209
ENSMUSG00000019960	1342.69916857282	1690.82561849173	1457.89966581384	1014.44737840573	2182.63034460009	3093.50996102056	3002.47658871479	-0.96288	4.7615e-07	1.2723e-05	Dusp6	chr10	+	99263231	99267488	2796	protein_coding	dual_specificity_phosphatase_6	1274	1755	1874	1243	1991	2660	2541	24.4929122768	30.8516848792	29.0584374496	20.3312732879	38.5036520999	57.9230875932	51.9036080136
ENSMUSG00000020015	65.3432876385517	98.2702068866989	88.6875997346731	66.9225141023891	106.336084091516	174.44605043349	142.975075653085	-0.76097	0.0027311	0.019279	Cdk17	chr10	+	93160876	93241342	3643	protein_coding	cyclin-dependent_kinase_17	62	102	114	82	97	150	121	0.914830603285	1.3761948668	1.35670528887	1.02940268728	1.4397278135	2.50691334464	1.89695159675
ENSMUSG00000020029	3344.10083350201	2289.11776041957	2263.86767743771	1891.78521572363	3272.30114446573	4255.32065690761	4310.5212891112	-0.6604	0.00071018	0.0064883	Nudt4	chr10	-	95547007	95564167	3231	protein_coding	nudix_(nucleoside_diphosphate_linked_moiety_X)-type_motif_4	3173	2376	2910	2318	2985	3659	3648	52.7887380711	36.1450151711	39.0477369426	32.8100649509	49.9545681728	68.9497484077	64.4833990578
ENSMUSG00000020072	1169.85563352891	1258.24402151009	1250.18397169842	1361.30187222909	2044.50306011008	2252.67999793114	1986.29010060195	-0.72176	1.1005e-09	5.3244e-08	Pbld1	chr10	+	63024315	63077962	2407	protein_coding	phenazine_biosynthesis-like_protein_domain_containing_1	1110	1306	1607	1668	1865	1937	1681	24.7887743773	26.6689563002	28.9454045924	31.692067521	41.8958086673	48.9960156605	39.8861091621
ENSMUSG00000020077	180.221003003102	154.149344135998	199.936080103605	164.041772372929	370.531921885901	432.626205075056	328.488190343452	-1.0711	2.2808e-09	1.0544e-07	Srgn	chr10	-	62493833	62527451	1727	protein_coding	serglycin	171	160	257	201	338	372	278	5.32245427282	4.55372267425	6.45179595186	5.32272876932	10.5825954519	13.1146841807	9.19353446914
ENSMUSG00000020101	72.720755597743	83.818705873949	84.7977927287664	80.7966938553235	175.399726336521	165.142261077038	163.062482976246	-1.0117	3.1347e-07	8.7661e-06	4632428N05Rik	chr10	+	60346851	60372684	4846	protein_coding	RIKEN_cDNA_4632428N05_gene	69	87	109	99	160	142	138	0.765374250316	0.882418848127	0.975175824232	0.934291507667	1.78527204482	1.78407114412	1.62639386329
ENSMUSG00000020120	46.3726557434883	99.2336402875489	102.690904955937	72.635411647715	359.569438989869	445.418915440179	418.290717199935	-2.1802	5.0908e-19	8.33e-17	Plek	chr11	-	16971206	17052381	4101	protein_coding	pleckstrin	44	103	132	89	328	383	354	0.576728048477	1.23448662372	1.39548123156	0.99250077342	4.32465936963	5.68612285696	4.92996167454
ENSMUSG00000020142	17.9167079008932	14.4515010127498	54.457298082694	41.622539258803	69.0636422450053	68.6154465038396	147.701524435005	-1.2422	0.0014231	0.011413	Slc1a4	chr11	-	20302180	20332713	3926	protein_coding	solute_carrier_family_1_(glutamate/neutral_amino_acid_transporter)_member_4	17	15	70	51	63	59	125	0.232759165908	0.187793214908	0.773014397304	0.594087613151	0.867677000667	0.914974415956	1.81840144611
ENSMUSG00000020143	90.6374634986362	157.039644338548	135.365283805554	72.635411647715	222.538402789462	316.328838119396	270.58919276493	-1.1448	1.2863e-05	0.0002276	Dock2	chr11	-	34226815	34783892	6409	protein_coding	dedicator_of_cyto-kinesis_2	86	163	174	89	203	272	229	0.721300686907	1.25007556417	1.17706057808	0.635082801029	1.7126696353	2.58396047802	2.04068165858
ENSMUSG00000020184	940.100202799808	1102.16781057239	912.548723585715	774.50568150204	1352.77038937042	1269.96724715581	1417.93463457605	-0.51843	0.00049992	0.0048829	Mdm2	chr10	-	117688888	117710758	3132	protein_coding	transformed_mouse_3T3_cell_double_minute_2	892	1144	1173	949	1234	1092	1200	15.309156655	17.9532551941	16.2373853149	13.8571869306	21.3040041471	21.2279530938	21.8821274404
ENSMUSG00000020205	103.284551428678	116.575441502849	106.580711961844	85.6934631798885	189.650954101364	270.972865006688	282.40531471973	-1.2003	2.3551e-08	8.7717e-07	Phlda1	chr10	+	111506286	111508645	1949	protein_coding	pleckstrin_homology-like_domain_family_A_member_1	98	121	137	105	173	233	239	2.70285285259	3.05149360592	3.04753404502	2.46381489521	4.79956740941	7.27865804098	7.00351579068
ENSMUSG00000020226	1543.99865145933	652.244412375442	2338.55197195112	1857.50783045168	3196.6600124831	2945.81230498688	2689.34935691258	-0.79838	0.0047797	0.030147	Slc5a4b	chr10	-	76057494	76110961	3202	protein_coding	solute_carrier_family_5_(neutral_amino_acid_transporters_system_A)_member_4b	1465	677	3006	2276	2916	2533	2276	24.5937335314	10.3921707577	40.701225567	32.5073484585	49.2418117737	48.1638390624	40.5957884328
ENSMUSG00000020229	2085.7155844628	1353.62392819423	3566.95302441646	2124.38175864047	5087.68831204872	4077.38568546545	4225.44521103664	-0.9005	0.00024808	0.0027349	Slc5a4a	chr10	+	76147451	76189265	2055	protein_coding	solute_carrier_family_5_member_4a	1979	1405	4585	2603	4641	3506	3576	51.7657051243	33.6049637382	96.7313729002	57.9285900855	122.114595121	103.87411099	99.3838311275
ENSMUSG00000020232	1155.10069761053	1264.98805531604	1074.36469503143	1055.25378944377	1599.42625453115	1497.9100863889	1602.26613707094	-0.45486	0.00020528	0.0023392	Hmg20b	chr10	-	81346048	81350480	2501	protein_coding	high_mobility_group_20B	1096	1313	1381	1293	1459	1288	1356	23.5561889115	25.8041743396	23.9397617946	23.6437005137	31.5434674437	31.3551877518	30.9653539192
ENSMUSG00000020253	24.2402518659143	27.9395686246497	30.3404946460724	22.8515901813036	57.0049110593695	56.9857098082735	46.0828756237217	-0.90474	0.0029055	0.020265	Ppm1m	chr9	-	106194172	106199746	2625	protein_coding	protein_phosphatase_1M	23	29	39	28	52	49	39	0.47098458629	0.543009744511	0.644132388728	0.487819705983	1.07112922171	1.13651195025	0.848526381774
ENSMUSG00000020279	11.5931639358721	12.5246342110499	23.3388420354403	2.44838466228253	29.598703819288	59.3116571473867	60.2622219694822	-1.444	0.00084415	0.0074732	Il9r	chr11	-	32187541	32200279	4482	protein_coding	interleukin_9_receptor	11	13	30	3	27	51	51	0.131925576015	0.142564184181	0.290194542342	0.0306111763293	0.325731488298	0.692796297844	0.649872820971
ENSMUSG00000020319	125.416955306252	51.0619702450494	73.9063331122276	88.9579760629319	179.784719494934	134.904945668566	192.602787863247	-0.90621	0.0012386	0.010226	Wdpcp	chr11	+	21572235	21898989	3020	protein_coding	WD_repeat_containing_planar_cell_polarity_effector	119	53	95	109	164	116	163	2.11810840976	0.86259683381	1.3638182581	1.65063166242	2.93632915146	2.33861257502	3.08255413145
ENSMUSG00000020340	69.5589836152324	132.953809317298	132.253438200828	79.9805656345626	192.939698970174	305.862075093387	199.692461036127	-1.0643	9.2488e-05	0.0012222	Cyfip2	chr11	-	46193850	46312859	6659	protein_coding	cytoplasmic_FMR1_interacting_protein_2	66	138	170	98	176	263	169	0.532774078721	1.01861250757	1.10682699901	0.67305054043	1.42912917286	2.40466159856	1.44946502368
ENSMUSG00000020377	3.16177198251057	2.89030020254997	5.4457298082694	8.16128220760843	27.4062072400815	16.2816313737924	15.3609585412406	-1.3432	0.0029902	0.020746	Ltc4s	chr11	-	50236469	50238616	716	protein_coding	leukotriene_C4_synthase	3	3	7	10	25	14	13	0.225224897804	0.205943061935	0.423862363661	0.638730411116	1.88796882184	1.19048039482	1.03695612298
ENSMUSG00000020395	52.6961997085094	67.4403380594992	56.791182286238	53.0483343494548	164.437243440489	129.090077320783	211.508582990928	-1.4455	2.8302e-09	1.2643e-07	Itk	chr11	-	46325150	46389515	4272	protein_coding	IL2_inducible_T_cell_kinase	50	70	73	65	150	111	179	0.629139461718	0.805389065559	0.740851993842	0.695845349563	1.89857538825	1.58197264343	2.39305035554
ENSMUSG00000020415	69.5589836152324	53.9522704475994	74.6842945134089	87.3257196214102	131.549794752391	122.112235303443	145.338300044045	-0.8375	0.00036941	0.0038127	Pttg1	chr11	-	43420250	43426251	1674	protein_coding	pituitary_tumor-transforming_gene_1	66	56	96	107	120	105	123	2.11932054373	1.64426384137	2.48631194987	2.92320276323	3.87608796111	3.81892456401	4.196427343
ENSMUSG00000020423	1221.49790924325	1062.66704113754	1194.94871221454	1056.06991766453	1693.70360743703	1449.06519226753	2011.10395670703	-0.58513	8.2571e-05	0.0011083	Btg2	chr1	-	134075170	134079120	2743	protein_coding	B_cell_translocation_gene_2_anti-proliferative	1159	1103	1536	1294	1545	1246	1702	22.7125446704	19.764627692	24.2775717337	21.5744178207	30.4558347808	27.6566433391	35.4375589348
ENSMUSG00000020437	61.1275916618709	65.5134712577993	91.0214839382171	44.0709239210855	154.571008834059	184.9128134595	134.703790284725	-1.167	1.0652e-05	0.00019271	Myo1g	chr11	-	6506548	6520965	4752	protein_coding	myosin_IG	58	68	117	54	141	159	114	0.656084424522	0.703349873703	1.06745424268	0.519694289045	1.60439209072	2.037173071	1.37011957042
ENSMUSG00000020483	2000.34774093502	1867.13393084728	1727.07431062258	2016.65283350004	3103.47890786683	2910.92309490018	3257.70482293848	-0.68968	3.5383e-09	1.5567e-07	Dynll2	chr11	-	87979525	87987533	2476	protein_coding	dynein_light_chain_LC8-type_2	1898	1938	2220	2471	2831	2503	2757	41.2053619976	38.4717609432	38.8724731299	45.6407446543	61.8239943455	61.5484958057	63.5940049159
ENSMUSG00000020515	376.250865918757	466.301766011395	456.663342493448	448.054393197703	596.359069544173	561.716282395839	555.357731875621	-0.3774	0.0077038	0.043643	Cnot8	chr11	+	58104153	58118594	2099	protein_coding	CCR4-NOT_transcription_complex_subunit_8	357	484	587	549	544	483	470	9.1424784147	11.3337037407	12.1245464199	11.961634346	14.0137476509	14.0101223024	12.7883781473
ENSMUSG00000020519	860.001979242874	608.889909337193	625.4809665498	619.44131955748	1102.82577934088	1004.8092504969	991.372632007757	-0.5904	0.00025999	0.0028383	Sap30l	chr11	+	57801637	57810217	1151	protein_coding	SAP30-like	816	632	804	759	1006	864	839	38.1086006056	26.9886205741	30.2845108247	30.1576202901	47.2596486705	45.7030994019	41.6309850979
ENSMUSG00000020573	51.6422757143392	78.0381054688491	102.690904955937	79.9805656345626	480.156750846227	639.635518256132	640.433809950184	-2.7391	9.6852e-35	5.6418e-32	Pik3cg	chr12	-	32173473	32208659	5871	protein_coding	phosphoinositide-3-kinase_catalytic_gamma_polypeptide	49	81	132	98	438	550	542	0.448633981408	0.678128304094	0.974768954288	0.76338673969	4.03394397056	5.70371535001	5.27250811101
ENSMUSG00000020589	11.5931639358721	22.1589682195497	24.894764837803	13.0580515321735	153.474760544456	162.816313737924	180.786665908447	-2.8864	5.2492e-24	1.3899e-21	Fam49a	chr12	+	12262139	12376359	4846	protein_coding	family_with_sequence_similarity_49_member_A	11	23	32	16	140	140	153	0.122016184833	0.233283143758	0.286290150233	0.1509966073	1.56211303922	1.75894338153	1.80317580495
ENSMUSG00000020593	44.2648077551479	17.3418012152998	37.3421472567044	52.232206128694	58.1011593489727	118.623314294773	114.616382961564	-1.1541	0.00086905	0.0076171	Lpin1	chr12	-	16535669	16589770	5626	protein_coding	lipin_1	42	18	48	64	53	102	97	0.401289437537	0.157257624258	0.369897458593	0.520248531088	0.509382444729	1.10384394132	0.984695734818
ENSMUSG00000020604	95.9070834694872	108.867974296049	74.6842945134089	119.154720231083	272.965824111211	179.097945111717	245.775336659849	-1.1499	7.0654e-07	1.7895e-05	Arsg	chr11	+	109473374	109573330	3273	protein_coding	arylsulfatase_G	91	113	96	146	249	154	208	1.49452626961	1.69695908494	1.27164259214	2.04003428831	4.11359160932	2.86471848138	3.62950484108
ENSMUSG00000020607	1773.75408218843	1688.89875169003	1221.39939985471	1001.38932687355	1899.79828588245	2380.60710158237	3141.90682778144	-0.75599	0.00063016	0.0059133	Fam84a	chr12	-	14147599	14152038	3379	protein_coding	family_with_sequence_similarity_84_member_A	1683	1753	1570	1227	1733	2047	2659	26.7734347589	25.4995582817	20.1442590893	16.6068394655	27.7318091419	36.8839041902	44.9428072255
ENSMUSG00000020634	2119.44115227625	1849.79212963198	1664.83739852807	1552.27587588712	2553.16226648599	2305.01381306119	2809.87380085154	-0.49699	0.00078015	0.0070089	Ubxn2a	chr12	-	4879032	4907705	2696	protein_coding	UBX_domain_protein_2A	2011	1920	2140	1902	2329	1982	2378	40.0959353301	35.0042094589	34.4138866096	32.2642252682	46.7108136561	44.7600946918	50.375806576
ENSMUSG00000020658	978.041466589935	1305.45225815173	998.902439116844	1118.91179066312	1427.31527306344	1473.48763932822	1473.47040776361	-0.39741	0.0048372	0.03039	Efr3b	chr12	-	3962554	4038915	6547	protein_coding	EFR3_homolog_B_(S._cerevisiae)	928	1355	1284	1371	1302	1267	1247	7.61927767913	10.1726918094	8.50281090266	9.57691715055	10.7531690895	11.7826101456	10.8781279542
ENSMUSG00000020669	433.162761603948	484.607000627544	402.206044410754	359.096417134771	527.295427299167	760.584779890018	710.148929483506	-0.6433	0.0002948	0.0031497	Sh3yl1	chr12	+	30911668	30960162	2266	protein_coding	Sh3_domain_YSC-like_1	411	503	517	440	481	654	601	9.7496737314	10.910559263	9.89168950203	8.88021309435	11.4776506684	17.5721570924	15.1476275041
ENSMUSG00000020681	52654.0427487426	40844.7590290353	51080.945601567	44767.0812933945	81422.7454619924	63912.3809841527	74118.9881858767	-0.61421	1.4445e-05	0.0002497	Ace	chr11	+	105967945	105989964	4906	protein_coding	angiotensin_I_converting_enzyme_(peptidyl-dipeptidase_A)_1	49960	42395	65660	54853	74274	54956	62727	547.397805429	424.74280305	580.247359017	511.332571067	818.61010462	682.016380139	730.225548871
ENSMUSG00000020709	305.637958309355	500.021935041144	334.523402507977	333.796442291185	599.647814412982	641.961465595245	621.528014822503	-0.72357	0.00013133	0.0016206	Adap2	chr11	+	80154105	80178958	1785	protein_coding	ArfGAP_with_dual_PH_domains_2	290	519	430	409	547	552	526	8.73309015499	14.2911793814	10.4440771928	10.4789001968	16.5697874512	18.8281691638	16.8297464862
ENSMUSG00000020732	102.230627434508	146.441876929198	138.477129410279	125.68374599717	305.853272799309	369.825626919	316.672068388652	-1.311	3.6113e-12	2.8582e-10	Rab37	chr11	+	115091431	115162236	2608	protein_coding	RAB37_member_RAS_oncogene_family	97	152	178	154	279	318	268	1.99927397779	2.86467220304	2.95904965622	2.70049731792	5.78448165223	7.42380861456	5.86890740108
ENSMUSG00000020745	4434.91216746815	4686.14006173435	3747.44006949053	3724.80919955249	5726.80106488742	4907.74888552886	5867.8861627539	-0.3989	0.0038335	0.025319	Pafah1b1	chr11	-	74673949	74724670	8570	protein_coding	platelet-activating_factor_acetylhydrolase_isoform_1b_subunit_1	4208	4864	4817	4564	5224	4220	4966	26.3938701241	27.8966258316	24.3688852162	24.3554091829	32.9602257816	29.9804994378	33.0945091141
ENSMUSG00000020785	3.16177198251057	25.0492684220997	21.0049578318963	7.34515398684759	27.4062072400815	77.9192358602924	41.3564268418015	-1.2515	0.0048129	0.03029	Camkk1	chr11	+	73019008	73042073	3717	protein_coding	calcium/calmodulin-dependent_protein_kinase_kinase_1_alpha	3	26	27	9	25	67	35	0.0433847260768	0.343810962334	0.314927830213	0.110733892097	0.363676533881	1.09746196049	0.537781098111
ENSMUSG00000020787	15.8088599125528	13.4880676118998	9.33553681417611	10.609666869891	35.0799452673043	24.4224470606887	60.2622219694822	-1.3575	0.00051814	0.0050338	P2rx1	chr11	+	72999103	73015200	2486	protein_coding	purinergic_receptor_P2X_ligand-gated_ion_channel_1	15	14	12	13	32	21	51	0.324338348406	0.276799846184	0.209276257245	0.239151354251	0.696011933161	0.514310516505	1.17165325165
ENSMUSG00000020788	2148.95102411301	1795.83985918438	2608.50457816104	2998.45508307534	4735.79261108608	5503.19140434184	5873.7942237313	-1.127	4.223e-10	2.2282e-08	Atp2a3	chr11	+	72961169	72993044	4606	protein_coding	ATPase_Ca++_transporting_ubiquitous	2039	1864	3353	3674	4320	4732	4971	23.7958629108	19.8911964895	31.5609057079	36.4792444593	50.7139741398	62.5501040791	61.6381903759
ENSMUSG00000020794	672.40350828058	513.510002653044	548.462787832847	496.205958222593	739.9675954822	717.554754116424	751.505356325308	-0.3923	0.0091765	0.049977	Ube2g1	chr11	+	72607283	72686481	3931	protein_coding	ubiquitin-conjugating_enzyme_E2G_1	638	533	705	608	675	617	636	8.72420377477	6.66443134404	7.7754567696	7.07344778454	9.28471464354	9.55629074715	9.24025852606
ENSMUSG00000020823	1390.12574831048	1408.53963204268	1231.51289807007	1240.51489555648	2081.77550195659	1545.59200684073	1790.14247615227	-0.44516	0.0017907	0.01374	Sec14l1	chr11	+	117115168	117159268	4654	protein_coding	SEC14-like_1_(S._cerevisiae)	1319	1462	1583	1520	1899	1329	1515	15.2344430873	15.4404490538	14.7466839929	14.9364649984	22.0630941087	17.3862466452	18.591580193
ENSMUSG00000020864	662.918192333049	828.55272473099	753.844597744721	627.602601765088	1005.25968156619	1000.15735581868	1053.9980783682	-0.49465	0.00050876	0.0049493	Ankrd40	chr11	+	94328001	94341841	3487	protein_coding	ankyrin_repeat_domain_40	629	860	969	769	917	860	892	9.69631831321	12.122311425	12.0479086959	10.0856759186	14.2195292835	15.0159819721	14.6097558178
ENSMUSG00000020901	79.0442995627641	84.782139274799	143.144897817367	89.7741042836927	845.207431284113	898.978646567254	947.652980774995	-3.0183	4.3706e-48	6.3649e-45	Pik3r5	chr11	+	68432121	68497849	4370	protein_coding	phosphoinositide-3-kinase_regulatory_subunit_5_p101	75	88	184	110	771	773	802	0.922545920065	0.989783405524	1.8254764053	1.15117636566	9.53983301173	10.7697417973	10.4814889704
ENSMUSG00000020988	594.413132711986	810.247490114841	716.502450488017	755.734732424541	1326.46043041994	1003.64627682735	1214.69733695348	-0.69581	1.3596e-05	0.00023718	L2hgdh	chr12	-	69690436	69724874	3338	protein_coding	L-2-hydroxyglutarate_dehydrogenase	564	841	921	926	1210	863	1028	9.08240654391	12.3836479332	11.9622571961	12.6868928178	19.6004873396	15.7409774844	17.5888251926
ENSMUSG00000020993	507.991365190031	446.069664593545	388.980700590671	435.81246988629	722.427622848548	577.997913769632	646.341870927584	-0.5326	0.00058382	0.0055569	Trappc6b	chr12	-	59043093	59061461	1254	protein_coding	trafficking_protein_particle_complex_6B	482	463	500	534	659	497	547	20.6613011512	18.1477332738	17.2867083835	19.4748596737	28.4155266594	24.130486982	24.9126450421
ENSMUSG00000021061	21.0784798834038	8.6709006076499	20.2269964307149	11.4257950906518	52.6199179009564	46.5189467822641	81.531241488123	-1.6318	8.3554e-06	0.00015403	Sptb	chr12	-	76580488	76710547	10394	protein_coding	spectrin_beta_erythrocytic	20	9	26	14	48	40	69	0.103432125475	0.0425597168594	0.108450229005	0.0615993230809	0.249704492857	0.234306595203	0.379137226356
ENSMUSG00000021068	79.0442995627641	96.3433400849989	63.7928348968701	58.7612318947807	133.742291331598	219.802023546198	172.515380540086	-1.1467	6.7551e-06	0.00012809	Nin	chr12	-	70011435	70111925	9654	protein_coding	ninein	75	100	82	72	122	189	146	0.417601581799	0.509133458828	0.368253086734	0.341079657695	0.683314077171	1.19196017156	0.863725241603
ENSMUSG00000021069	31.6177198251057	56.8425706501493	56.791182286238	57.9451036740199	401.226873994793	410.529705353481	452.557470868857	-2.8836	6.3433e-41	5.7736e-38	Pygl	chr12	-	70190811	70231488	2992	protein_coding	liver_glycogen_phosphorylase	30	59	73	71	366	353	383	0.538974020145	0.969235595855	1.05779402329	1.08524395653	6.614352374	7.18323956333	7.31083925576
ENSMUSG00000021108	88.5296155102958	116.575441502849	69.2385647051395	103.648284036627	235.693382264701	261.669075650236	287.131763501651	-1.3924	1.5343e-10	8.728e-09	Prkch	chr12	+	73584797	73778185	3545	protein_coding	protein_kinase_C_eta	84	121	89	127	215	225	243	1.27371191852	1.67767589223	1.08846283546	1.63839305342	3.27936722633	3.86432382843	3.91489469295
ENSMUSG00000021185	990.688554519977	956.689367044039	1199.61648062163	1189.09881764855	1740.84228388997	1508.37684941491	1520.73489558282	-0.53992	0.00013432	0.0016479	9030617O03Rik	chr12	+	100779057	100896981	3295	protein_coding	RIKEN_cDNA_9030617O03_gene	940	993	1542	1457	1588	1297	1287	15.3348877307	14.8126500475	20.2893807749	20.2224955885	26.0593099142	23.9657923175	22.3076169412
ENSMUSG00000021200	42.1569597668075	79.0015388696991	84.7977927287664	97.1192582705403	189.650954101364	193.053629146396	249.320173246289	-1.35	3.1945e-07	8.9121e-06	Asb2	chr12	-	103321142	103356001	2690	protein_coding	ankyrin_repeat_and_SOCS_box-containing_2	40	82	109	119	173	166	211	0.799311161474	1.49830595444	1.75676655919	2.02313702412	3.47745608957	3.75718900176	4.47981650658
ENSMUSG00000021236	4934.47214070482	6267.13427252918	4928.38547648381	4467.48588044485	8780.9487997221	6981.33093834829	8258.28763421002	-0.62082	4.519e-05	0.00066812	Entpd5	chr12	-	84373857	84409029	4972	protein_coding	ectonucleoside_triphosphate_diphosphohydrolase_5	4682	6505	6335	5474	8010	6003	6989	50.6184049079	64.3065356938	55.2402120686	50.3505581988	87.1102435097	73.5096673948	80.2812213309
ENSMUSG00000021262	82.2060715452747	108.867974296049	80.9079857228596	51.4160779079331	120.587311856358	205.846339511519	147.701524435005	-0.88201	0.0015028	0.011888	Evl	chr12	+	108554720	108688513	2181	protein_coding	Ena-vasodilator_stimulated_phosphoprotein	78	113	104	63	110	177	125	1.92241480858	2.54660572445	2.06736667634	1.32103857793	2.72712378556	4.94111355852	3.27328935233
ENSMUSG00000021298	17.9167079008932	28.9030020254997	18.6710736283522	19.5870772982602	27.4062072400815	60.4746308169433	50.8093244056419	-0.93799	0.0087729	0.048266	Gpr132	chr12	-	112850876	112860916	2439	protein_coding	G_protein-coupled_receptor_132	17	30	24	24	25	52	43	0.374666865664	0.604572498342	0.4266181021	0.450018178951	0.554237669715	1.29807198676	1.00690084569
ENSMUSG00000021311	14.7549359183826	15.4149344135998	24.1168034366216	23.6677184020644	65.7748973761955	41.8670521040377	42.5380390372816	-1.1501	0.00086982	0.0076171	Mtr	chr13	-	12186542	12258113	4482	protein_coding	5-methyltetrahydrofolate-homocysteine_methyltransferase	14	16	31	29	60	36	36	0.167905278565	0.175463611299	0.299867693754	0.29590803785	0.723847751773	0.489032680831	0.458733755979
ENSMUSG00000021356	8.43139195336151	15.4149344135998	39.6760314602485	8.97741042836927	51.5236696113532	94.2008672340848	35.4483658644013	-1.2694	0.003011	0.020851	Irf4	chr13	+	30749226	30766927	4715	protein_coding	interferon_regulatory_factor_4	8	16	51	11	47	81	30	0.0912045397398	0.166792769002	0.468951918541	0.106694394866	0.538994076712	1.04594911343	0.363387185277
ENSMUSG00000021367	14.7549359183826	11.5612008101999	8.55757541299477	9.79353864913012	39.4649384257173	70.9413938429528	77.9864049016829	-2.0808	8.8325e-09	3.583e-07	Edn1	chr13	+	42301270	42307989	2344	protein_coding	endothelin_1	14	12	11	12	36	61	66	0.321054376505	0.251630089327	0.203458067784	0.234128485167	0.830448538425	1.58445336799	1.60811231778
ENSMUSG00000021371	1560.86143536605	1452.85756848178	1699.06770018005	1362.93412867061	2332.81636027573	2102.65639455834	2171.80321529232	-0.52676	3.037e-05	0.00047353	Mcur1	chr13	-	43538412	43560191	4350	protein_coding	mitochondrial_calcium_uniporter_regulator_1	1481	1508	2184	1670	2128	1808	1838	18.3009640407	17.0392712933	21.7672324467	17.5573040731	26.4514935122	25.3055862814	24.1316101413
ENSMUSG00000021376	72.720755597743	70.3306382620492	92.5774067405798	90.5902325044536	143.608525938027	109.319524938321	140.611851262125	-0.6416	0.0048565	0.030472	Tpmt	chr13	-	47025170	47044737	1081	protein_coding	thiopurine_methyltransferase	69	73	119	111	131	94	119	3.43108567718	3.31922046292	4.7726666887	4.69599797908	6.55259661843	5.29431032725	6.28711374812
ENSMUSG00000021384	9.4853159475317	14.4515010127498	11.6694210177201	8.97741042836927	53.7161661905597	54.6597624691603	53.172548796602	-1.9352	1.8222e-08	6.9649e-07	Susd3	chr13	-	49230690	49248706	1418	protein_coding	sushi_domain_containing_3	9	15	15	11	49	47	45	0.341172835319	0.51994087569	0.458621981233	0.354770149362	1.86847667547	2.01803577707	1.81245124674
ENSMUSG00000021411	1486.03283177997	1513.55387273533	1157.60656495784	1193.17945875235	1939.26322430816	2060.7893424543	2383.31179828325	-0.65332	1.7808e-05	0.00029706	Pxdc1	chr13	-	34627840	34652681	2027	protein_coding	PX_domain_containing_1	1410	1571	1488	1462	1769	1772	2017	37.3915553078	38.0944203281	31.8265101941	32.9855887772	47.1891240575	53.2251878879	56.8305945897
ENSMUSG00000021416	838.92349935947	737.989985051091	829.306853659311	825.921759409973	1405.39030727138	855.94862079366	1230.05829549473	-0.50849	0.0038596	0.025479	Eci3	chr13	-	34946614	34963810	1347	protein_coding	enoyl-Coenzyme_A_delta_isomerase_3	796	766	1066	1012	1282	736	1041	31.7653495062	27.9511774256	34.3106896	34.3592387566	51.4621896716	33.2672922122	44.1380542515
ENSMUSG00000021477	355.172386035354	620.451110147393	342.303016519791	325.635160083576	944.966025638009	774.540463924698	1042.1819564134	-1.0965	1.4434e-06	3.3155e-05	Ctsl	chr13	-	64363214	64370306	1971	protein_coding	cathepsin_L	337	644	440	399	862	666	882	9.19076036544	16.0597276561	9.67845176834	9.25799384928	23.6476763691	20.572867984	25.5571258297
ENSMUSG00000021573	223.43188676408	131.990375916448	190.600543289429	159.145003048364	256.522099767163	284.928549041368	365.118168403333	-0.73574	0.00081122	0.0072567	Tppp	chr13	+	74009407	74035753	5090	protein_coding	tubulin_polymerization_promoting_protein	212	137	245	195	234	245	309	2.23885643009	1.32294478267	2.08683513425	1.75205383104	2.48579841482	2.93059319195	3.46713496255
ENSMUSG00000021575	6.32354396502113	14.4515010127498	7.00165261063208	9.79353864913012	24.1174623712717	43.0300257735943	41.3564268418015	-1.5202	0.00014477	0.0017627	Ahrr	chr13	-	74211118	74292331	5099	protein_coding	aryl-hydrocarbon_receptor_repressor	6	15	9	12	22	37	35	0.0632520207207	0.144592304712	0.0765239422697	0.107628391691	0.233295037314	0.441798204402	0.392024385503
ENSMUSG00000021701	50.5883517201691	34.6836024305996	63.7928348968701	41.622539258803	264.195837794385	284.928549041368	307.219170824811	-2.4212	8.8271e-26	2.7945e-23	Plk2	chr13	+	110395044	110400844	2802	protein_coding	polo-like_kinase_2	48	36	82	51	241	245	260	0.920833843411	0.631499924393	1.26877776564	0.832401131061	4.65068305526	5.32359719737	5.29950452571
ENSMUSG00000021707	578.604272799433	584.804074315943	564.799977257655	565.576856987264	994.297198670156	791.985068968047	810.58596609931	-0.58256	2.0966e-05	0.00034344	Dhfr	chr13	+	92354783	92389053	5290	protein_coding	dihydrofolate_reductase	549	607	726	693	907	681	686	5.57859506794	5.63990712249	5.95005234753	5.99112221609	9.27084770153	7.83788115839	7.40625215443
ENSMUSG00000021708	222.37796276991	312.152421875396	220.16307653432	257.896517760426	393.55313596757	330.284522154075	355.665270839493	-0.48977	0.0068398	0.040116	Rasgrf2	chr13	-	91880400	92131656	5797	protein_coding	RAS_protein-specific_guanine_nucleotide-releasing_factor_2	211	324	283	316	359	284	301	1.95653364732	2.74713905353	2.11652290653	2.49295476794	3.34856689902	2.9827872225	2.96546802457
ENSMUSG00000021725	15.8088599125528	18.3052346161498	34.2303016519791	19.5870772982602	87.6998631682607	141.882787685906	60.2622219694822	-1.7995	2.5804e-07	7.4118e-06	Parp8	chr13	-	116854824	117025516	3088	protein_coding	poly_(ADP-ribose)_polymerase_family_member_8	15	19	44	24	80	122	51	0.261109175563	0.302423296046	0.617753511509	0.355438581108	1.40081417247	2.40541366229	0.943241574997
ENSMUSG00000021730	2.10784798834038	6.74403380594992	16.3371894248082	8.97741042836927	39.4649384257173	30.2373154084717	40.1748146463215	-1.5249	0.00035738	0.0037149	Hcn1	chr13	+	117602480	117976802	3525	protein_coding	hyperpolarization-activated_cyclic_nucleotide-gated_K+_1	2	7	21	11	36	26	34	0.0304985393527	0.0976063003707	0.258285491388	0.142713211857	0.552218829523	0.449077670312	0.550870918882
ENSMUSG00000021770	2508.33910612505	2837.31136550322	2255.31010202471	2024.81411570765	3308.47733802263	2889.98956884816	3554.28948400397	-0.42342	0.0050408	0.031305	Samd8	chr14	+	21750531	21798725	6800	protein_coding	sterile_alpha_motif_domain_containing_8	2380	2945	2899	2481	3018	2485	3008	18.8137864632	21.2870421205	18.4832841692	16.6858551086	23.998171597	22.2497284378	25.2638171587
ENSMUSG00000021775	1445.9837200015	1593.51884500588	1389.43906250988	1063.41507165138	1943.64821746658	1906.11384440327	1929.57271521891	-0.47628	0.0019918	0.01499	Nr1d2	chr14	-	18204054	18239127	4663	protein_coding	nuclear_receptor_subfamily_1_group_D_member_2	1372	1654	1786	1303	1773	1639	1633	15.8160074921	17.4344809707	16.6056498867	12.7793750716	20.5594338779	21.400344886	20.0009590023
ENSMUSG00000021792	3206.03679026571	4581.1258210417	3072.9475346663	3744.39627685075	7764.72663525988	5647.40013936686	6650.11343616169	-0.84422	1.1521e-06	2.7223e-05	Fam213a	chr14	-	40993740	41013788	1567	protein_coding	family_with_sequence_similarity_213_member_A	3042	4755	3950	4588	7083	4856	5628	104.351423869	149.149038461	109.286857226	133.90137271	244.408371313	188.676110986	205.123369842
ENSMUSG00000021830	51.6422757143392	31.7933022280496	135.365283805554	113.441822685757	271.869575821608	291.906391058707	330.851414734412	-1.5755	3.5501e-06	7.407e-05	Txndc16	chr14	-	45134448	45220328	4069	protein_coding	thioredoxin_domain_containing_16	49	33	174	139	248	251	280	0.647316319697	0.398625597396	1.8539644249	1.56227587702	3.29557972727	3.75572051109	3.93007095931
ENSMUSG00000021884	96.9610074636574	95.3799066841489	89.4655611358544	85.6934631798885	201.709685287	116.29736695566	178.423441517487	-0.79858	0.00062016	0.0058418	Hacl1	chr14	-	31552905	31641286	2906	protein_coding	2-hydroxyacyl-CoA_lyase_1	92	99	115	105	184	100	151	1.70176811977	1.67447442099	1.71570283275	1.65243469744	3.42365539524	2.09513313019	2.9676411719
ENSMUSG00000021913	5.26961997085094	4.81716700424994	12.4473824189015	8.16128220760843	72.3523871138151	111.645472277434	72.0783439242827	-2.8555	2.7605e-15	3.0688e-13	Ogdhl	chr14	+	32322019	32347820	3449	protein_coding	oxoglutarate_dehydrogenase-like	5	5	16	10	66	96	61	0.0779264650756	0.0712550654034	0.201125263559	0.132598136955	1.03470982482	1.69467051357	1.0101053957
ENSMUSG00000021919	7.37746795919132	2.89030020254997	5.4457298082694	4.08064110380421	64.6786490865923	52.3338151300471	82.712853683603	-3.012	2.0571e-15	2.3223e-13	Chat	chr14	-	32408203	32465909	2810	protein_coding	choline_acetyltransferase	7	3	7	5	59	45	70	0.133905953475	0.0524751716533	0.108001940349	0.0813756182134	1.1353075432	0.975019784468	1.42272764532
ENSMUSG00000021930	434.216685598118	421.020396171445	478.446261726526	514.976907300092	638.016504549097	603.583334499877	648.705095318544	-0.43647	0.001687	0.013103	Spryd7	chr14	-	61531993	61556886	4002	protein_coding	SPRY_domain_containing_7	412	437	615	631	582	519	549	5.53386165691	5.36714447235	6.66250993127	7.21079072515	7.8634609064	7.89582488461	7.83475302051
ENSMUSG00000021982	364.657701982885	366.104692322996	297.181255251273	328.083544745859	526.199179009564	445.418915440179	485.642612342298	-0.50767	0.00089827	0.0078145	Cdadc1	chr14	-	59560896	59597836	1777	protein_coding	cytidine_and_dCMP_deaminase_domain_containing_1	346	380	382	402	480	383	411	10.4663881603	10.5107837725	9.31999701019	10.345922999	14.6056752884	13.1225604031	13.2094411517
ENSMUSG00000021998	379.412637901268	468.228632813095	630.926696358069	369.706084004662	921.944811556341	1159.48474854793	931.110410038274	-1.0675	1.3841e-07	4.2615e-06	Lcp1	chr14	+	75131101	75230842	3841	protein_coding	lymphocyte_cytosolic_protein_1	360	486	811	453	841	997	788	5.03809508443	6.21914804478	9.15411544171	5.39367173613	11.8391226647	15.8036748391	11.7168794231
ENSMUSG00000022010	2718.06998096492	2026.10044198753	3480.59930888533	3737.86725108466	5551.4013385509	5191.51446090067	4479.49183306485	-0.72896	0.00024366	0.0027025	Tsc22d1	chr14	+	76414961	76507765	4999	protein_coding	TSC22_domain_family_member_1	2579	2103	4474	4580	5064	4464	3791	27.7316922176	20.6773590467	38.8018722017	41.8998972307	54.774496223	54.3686167153	43.3112480057
ENSMUSG00000022040	7667.29705758812	9781.73931882994	5856.49342809315	7061.14136602281	13077.1458466773	9408.45698671292	13195.0633869256	-0.62213	0.00099499	0.0085386	Ephx2	chr14	-	66084377	66124500	2035	protein_coding	epoxide_hydrolase_2_cytoplasmic	7275	10153	7528	8652	11929	8090	11167	192.16608848	245.22735037	160.381782066	194.438702219	316.962188387	242.042339703	313.402280934
ENSMUSG00000022043	29.5098718367653	43.3545030382495	47.4556454720619	41.622539258803	74.5448836930216	108.156551268764	60.2622219694822	-0.89082	0.0026823	0.019036	Trim35	chr14	+	66297031	66311424	3678	protein_coding	tripartite_motif-containing_35	28	45	61	51	68	93	51	0.409217758852	0.601367179224	0.71904810826	0.63414572301	0.999689244129	1.53949562126	0.791933111362
ENSMUSG00000022048	91.6913874928064	96.3433400849989	94.1333295429425	90.5902325044536	218.153409631049	259.343128311122	289.494987892611	-1.3968	2.157e-13	1.939e-11	Dpysl2	chr14	-	66802864	66868688	4520	protein_coding	dihydropyrimidinase-like_2	87	100	121	111	199	223	245	1.03463933141	1.08742796715	1.1606112433	1.12309155208	2.38057831514	3.00381832616	3.09569167959
ENSMUSG00000022092	21.0784798834038	47.2082366416495	28.7845718437097	31.012872388912	93.181104616277	68.6154465038396	77.9864049016829	-1.1692	0.00015039	0.0018115	Ppp3cc	chr14	-	70217898	70289449	1948	protein_coding	protein_phosphatase_3_catalytic_subunit_gamma_isoform	20	49	37	38	85	59	66	0.551885786542	1.23636317333	0.823479153573	0.892124077292	2.35937951739	1.84403981368	1.93501810723
ENSMUSG00000022098	258.211378571696	485.570434028394	339.191170915065	399.086699952052	929.618549583563	971.083014079763	911.023002715114	-1.2797	1.123e-10	6.7024e-09	Bmp1	chr14	-	70474557	70520260	3757	protein_coding	bone_morphogenetic_protein_1	245	504	436	489	848	835	771	3.50536346134	6.59368619486	5.03135698081	5.95248460106	12.2045701743	13.5317047957	11.7204215783
ENSMUSG00000022102	14.7549359183826	10.5977674093499	11.6694210177201	10.609666869891	38.3686901361141	41.8670521040377	53.172548796602	-1.6006	6.5515e-06	0.00012488	Dok2	chr14	+	70766036	70778495	1795	protein_coding	docking_protein_2	14	11	15	13	35	36	45	0.419248723414	0.301208459759	0.362298590189	0.331214633241	1.05431751923	1.22108327325	1.43178599882
ENSMUSG00000022105	1385.9100523338	1360.36796200018	1219.84347705235	1130.33758575377	1711.24358007069	1732.83076763934	1842.13341275339	-0.46032	0.00026139	0.0028493	Rb1	chr14	-	73183673	73325822	4656	protein_coding	retinoblastoma_1	1315	1412	1568	1385	1561	1490	1559	15.1817189489	14.9059842549	14.600674685	13.6040249031	18.1283285302	19.4841081309	19.1233156645
ENSMUSG00000022106	36.8873397959566	43.3545030382495	37.3421472567044	50.5999496871723	104.14358751231	86.0600515471886	87.4393024655232	-1.0488	5.1347e-05	0.0007482	Rcbtb2	chr14	+	73123037	73207843	3622	protein_coding	regulator_of_chromosome_condensation_(RCC1)_and_BTB_(POZ)_domain_containing_protein_2	35	45	48	62	95	74	74	0.519430879713	0.610664960018	0.574556350647	0.782841535347	1.41821799295	1.24391443636	1.1668454152
ENSMUSG00000022108	17151.5590811256	16483.3820551425	14111.4418560284	14247.150349822	22103.6542632705	18178.4414288393	24908.3850807193	-0.47628	0.0011091	0.0093524	Itm2b	chr14	-	73362231	73385271	1773	protein_coding	integral_membrane_protein_2B	16274	17109	18139	17457	20163	15631	21080	493.393861739	474.30185565	443.551899182	450.28916071	614.913809227	536.766325066	679.034626744
ENSMUSG00000022110	3517.99829254009	3396.10273799621	3898.36458131971	3669.31248054075	4827.87746741275	4232.06118351648	4620.10368432697	-0.32816	0.003606	0.024111	Sucla2	chr14	+	73525319	73596142	2229	protein_coding	succinate-Coenzyme_A_ligase_ADP-forming_beta_subunit	3338	3525	5011	4496	4404	3639	3910	80.4978776058	77.729877975	97.4662309738	92.2458528811	106.832913755	99.3983605788	100.18362438
ENSMUSG00000022148	48.4805037318287	132.953809317298	84.7977927287664	75.0837963099976	404.515618863602	475.656230848651	632.162524581823	-2.3391	1.1304e-17	1.614e-15	Fyb	chr15	+	6579871	6663313	2669	protein_coding	FYN_binding_protein	46	138	109	92	369	409	535	0.926440269022	2.54137905129	1.77058900121	1.5764125006	7.47559257557	9.33000697798	11.4481486142
ENSMUSG00000022186	2349.19658300535	4559.930286223	2421.79384187752	2409.21050768601	5522.89888302122	4435.58157568888	5084.47727715063	-0.72921	0.0011133	0.0093828	Oxct1	chr15	+	4026383	4155344	3527	protein_coding	3-oxoacid_CoA_transferase_1	2229	4733	3113	2952	5038	3814	4303	33.9713475851	65.9583796137	38.2660380438	38.2773188633	77.2361353885	65.8388843957	69.6780417696
ENSMUSG00000022197	51.6422757143392	169.564278549598	103.468866357119	97.1192582705403	304.757024509706	529.153019648254	519.909366011219	-1.8694	5.793e-10	2.9498e-08	Pdzd2	chr15	-	12359711	12739924	10756	protein_coding	PDZ_domain_containing_2	49	176	133	119	278	455	440	0.244880076687	0.804268033124	0.536093677505	0.50597234984	1.39753223521	2.57553726175	2.33631788328
ENSMUSG00000022214	1712.62649052656	1546.31060836423	1535.69580593197	1557.17264521169	2149.74289591199	1852.61705560367	1969.74752986523	-0.32171	0.0059135	0.035601	Dcaf11	chr14	+	55560006	55570065	7271	protein_coding	DDB1_and_CUL4_associated_factor_11	1625	1605	1974	1908	1961	1593	1667	12.0134400859	10.8497523456	11.7704438965	12.0009283328	14.5831479108	13.3391717838	13.0939749438
ENSMUSG00000022220	26.3480998542547	33.7201690297496	22.5608806342589	12.2419233114126	50.4274213217499	44.1929994431509	55.5357731875621	-0.91947	0.0085676	0.047405	Adcy4	chr14	-	55769058	55784042	3500	protein_coding	adenylate_cyclase_4	25	35	29	15	46	38	47	0.38395482578	0.491517441152	0.359227678329	0.195998989011	0.710653041326	0.66103246086	0.766937306604
ENSMUSG00000022270	614.43768860122	753.404919464691	632.482619160432	700.238013412803	1253.01179501652	738.488280168443	1036.273895436	-0.558	0.0027128	0.019215	Fam134b	chr15	+	25843264	25973687	3164	protein_coding	family_with_sequence_similarity_134_member_B	583	782	813	858	1143	635	877	9.90467537299	12.1481238616	11.1402236223	12.4017059419	19.5333884724	12.2192481557	15.8304466647
ENSMUSG00000022292	80.0982235569343	96.3433400849989	71.5724489086835	75.0837963099976	145.801022517233	140.719814016349	102.800261006764	-0.6455	0.0054801	0.033505	Rrm2b	chr15	-	37923952	37961318	4561	protein_coding	ribonucleotide_reductase_M2_B_(TP53_inducible)	76	100	92	92	133	121	87	0.895698168449	1.07765279797	0.874515664456	0.922483000242	1.5767375134	1.61522315728	1.08940466518
ENSMUSG00000022337	386.790105860459	343.945724103446	392.092546195397	375.418981549988	527.295427299167	448.907836448849	521.090978206699	-0.40473	0.0046183	0.029313	Emc2	chr15	+	43477229	43527777	1245	protein_coding	ER_membrane_protein_complex_subunit_2	367	357	504	460	481	386	441	15.8454610029	14.0941145776	17.5509659209	16.8973693338	20.8902461162	18.8766614801	20.2301586387
ENSMUSG00000022364	30.5637958309355	68.4037714603492	74.6842945134089	72.635411647715	161.148498571679	111.645472277434	111.071546375124	-0.93837	0.0016761	0.013053	Tbc1d31	chr15	+	57912199	57970067	3727	protein_coding	TBC1_domain_family_member_31	29	71	96	89	147	96	94	0.418260421965	0.936349297607	1.11673898688	1.092097041	2.13268038032	1.56826364403	1.44045107224
ENSMUSG00000022378	554.364020933519	560.718239294694	566.355900060017	517.425291962374	702.695153635689	880.371067854348	810.58596609931	-0.52644	0.00011552	0.0014516	Fam49b	chr15	-	63929097	64060448	3797	protein_coding	family_with_sequence_similarity_49_member_B	526	582	728	634	641	757	686	7.44651919158	7.53392548724	8.31248012844	7.63623486288	9.12820246084	12.1384299589	10.3184287324
ENSMUSG00000022416	3.16177198251057	2.89030020254997	14.7812666224455	2.44838466228253	25.213710660875	50.0078677909339	7.08967317288026	-1.278	0.0075764	0.043218	Cacna1i	chr15	+	80287238	80398279	9781	protein_coding	calcium_channel_voltage-dependent_alpha_1I_subunit	3	3	19	3	23	43	6	0.0164871717439	0.0150756806406	0.0842190193122	0.0140271232295	0.127148841869	0.267665520584	0.0350346708636
ENSMUSG00000022439	44.2648077551479	30.8298688271996	45.8997226696992	18.7709490774994	78.9298768514346	101.178709251424	62.6254463604423	-1.054	0.0013272	0.010812	Parvg	chr15	+	84324026	84342978	2700	protein_coding	parvin_gamma	42	32	59	23	72	87	53	0.836168287253	0.582539189514	0.947388449233	0.389578237417	1.44190472153	1.9618361046	1.1210943292
ENSMUSG00000022445	6792.54014242686	9728.75048178319	7671.47737704922	7887.87925365355	13207.5993931401	9023.51270208968	11213.4997351056	-0.46012	0.0066105	0.039054	Cyp2d26	chr15	-	82790107	82794245	1645	protein_coding	cytochrome_P450_family_2_subfamily_d_polypeptide_26	6445	10098	9861	9665	12048	7759	9490	210.603306566	301.722986064	259.893186794	268.699323233	396.019789172	287.175300325	329.480988668
ENSMUSG00000022472	346.740994081992	396.934561150195	399.87216020721	399.902828172813	608.417800729809	630.331728899679	551.81289528918	-0.61509	9.3514e-06	0.0001713	Desi1	chr15	-	81992523	82033862	2934	protein_coding	desumoylating_isopeptidase_1	329	412	514	490	555	542	467	6.02759348173	6.90201723772	7.59526353706	7.63777019209	10.2282351796	11.2472516257	9.09048012041
ENSMUSG00000022474	81.1521475511045	143.551576726648	87.1316769323104	76.7160527515192	242.27087200232	841.99293675898	501.003570883538	-2.1435	1.8811e-11	1.3363e-09	Pmm1	chr15	-	81951108	81960930	1300	protein_coding	phosphomannomutase_1	77	149	112	94	221	724	424	3.18387155531	5.63354605628	3.73520556777	3.30685473767	9.19214259976	33.9080213729	18.6274134697
ENSMUSG00000022477	15905.8209200165	19032.6268337915	17231.0670747656	17858.5177266888	22170.5254089363	21776.6819624474	21163.8560332431	-0.30606	0.0047675	0.030108	Aco2	chr15	+	81872309	81915133	2918	protein_coding	aconitase_2_mitochondrial	15092	19755	22149	21882	20224	18725	17911	278.015926077	332.759665866	329.085444277	342.951212506	374.756867995	390.700325598	350.561805266
ENSMUSG00000022488	66.3972116327219	94.4164732832989	122.139939985471	84.8773349591277	177.592222915728	269.809891337132	238.685663486969	-1.2194	6.3579e-07	1.6388e-05	Nckap1l	chr15	+	103453825	103498800	4717	protein_coding	NCK_associated_protein_1_like	63	98	157	104	162	232	202	0.717931219711	1.02117255105	1.44302419891	1.00831929899	1.85702166277	2.99453465192	2.4457696055
ENSMUSG00000022500	1774.8080061826	2117.62661506828	1414.33382734768	1487.80174644702	2378.85878843907	2358.51060186079	2490.83850807193	-0.49059	0.0021958	0.016224	Litaf	chr16	-	10959275	11066157	2235	protein_coding	LPS-induced_TN_factor	1684	2198	1818	1823	2170	2028	2108	40.501650884	48.3380463379	35.2659988769	37.3026562084	52.4988799618	55.2455952806	53.8670422021
ENSMUSG00000022537	14.7549359183826	4.81716700424994	15.5592280236269	13.8741797529343	25.213710660875	89.5489725558584	47.2644878192017	-1.6166	9.9254e-05	0.0012952	Tmem44	chr16	-	30511855	30550842	4579	protein_coding	transmembrane_protein_44	14	5	20	17	23	77	40	0.164348429467	0.0536708278175	0.189364772334	0.169788743483	0.271597034794	1.02382873876	0.49890677108
ENSMUSG00000022562	323.554666210248	284.212853250747	275.398336018195	212.193337397819	542.642903353613	464.026494153085	488.005836733258	-0.83589	2.4283e-06	5.3179e-05	Oplah	chr15	-	76296597	76328015	4085	protein_coding	5-oxoprolinase_(ATP-hydrolysing)	307	295	354	260	495	399	413	4.03974991726	3.54951395691	3.75708515975	2.91079689923	6.55210682826	5.94686485596	5.77414972627
ENSMUSG00000022564	4005.96510184089	4027.15161555295	3739.66045547871	3701.14148115042	5452.73899248661	4218.1054994818	5500.4047699596	-0.37924	0.0043313	0.02791	Grina	chr15	+	76246807	76249904	1693	protein_coding	glutamate_receptor_ionotropic_N-methyl_D-aspartate-associated_protein_1_(glutamate_binding)	3801	4180	4807	4535	4974	3627	4655	120.68382811	121.355162671	123.099702101	122.504191891	158.860766795	130.436108036	157.033668897
ENSMUSG00000022650	1.05392399417019	0	10.8914596165388	13.0580515321735	18.6362209232554	65.1265254951698	47.2644878192017	-1.5878	0.00091419	0.0079388	Retnlb	chr16	+	48816856	48818891	695	protein_coding	resistin_like_beta	1	0	14	16	17	56	40	0.0773434181427	0.0	0.873339431314	1.05284828629	1.32261044601	4.9058069795	3.28704187738
ENSMUSG00000022657	86.4217675219555	131.026942515599	65.3487576992328	110.177309802714	231.308389106288	212.824181528858	255.228234223689	-1.165	1.5454e-06	3.5331e-05	Cd96	chr16	-	46035657	46120251	2184	protein_coding	CD96_antigen	82	136	84	135	211	183	216	2.01822408423	3.06073131853	1.66750248561	2.82690849535	5.22393365802	5.10159161342	5.64847443489
ENSMUSG00000022664	1293.16474084682	1413.35679904693	1364.54429767207	1081.36989250812	1849.3708645607	1474.65061299777	1770.05506882911	-0.38942	0.0082273	0.045871	Slc35a5	chr16	-	45139573	45158706	4233	protein_coding	solute_carrier_family_35_member_A5	1227	1467	1754	1325	1687	1268	1498	15.5813276571	17.0341622058	17.9647491977	14.3152265775	21.5493733631	18.2380423322	20.2112696017
ENSMUSG00000022667	33.725567813446	37.5739026331496	28.7845718437097	33.4612570511946	82.2186217202444	58.1486834778301	93.3473634429234	-1.1073	0.00011024	0.001401	Cd200r1	chr16	+	44765736	44794978	1892	protein_coding	CD200_receptor_1	32	39	37	41	75	50	79	0.909153075842	1.01317020111	0.847852743742	0.991044923294	2.14342337701	1.60900023159	2.38471239796
ENSMUSG00000022705	5.26961997085094	2.89030020254997	2.33388420354403	0.816128220760843	6.57748973761955	25.5854207302453	16.5425707367206	-1.4421	0.0026095	0.018565	Drd3	chr16	+	43762221	43822932	1455	protein_coding	dopamine_receptor_D3	5	3	3	1	6	22	14	0.184720534739	0.101343802299	0.0893918858267	0.0314316820865	0.222974956938	0.920591417729	0.549534664379
ENSMUSG00000022707	93.7992354811468	65.5134712577993	104.2468277583	104.464412257388	174.303478046918	118.623314294773	154.791197607886	-0.64897	0.00738	0.04233	Gbe1	chr16	+	70313949	70569716	3734	protein_coding	glucan_(14-alpha-)_branching_enzyme_1	89	68	134	128	159	102	131	1.28122044167	0.895104070658	1.55585930902	1.56771196352	2.30245230373	1.66315640436	2.00367385997
ENSMUSG00000022708	80.0982235569343	133.917242718148	137.699168009098	87.3257196214102	153.474760544456	248.876365285113	167.788931758166	-0.72687	0.0055845	0.034028	Zbtb20	chr16	+	42875881	43642602	26901	protein_coding	zinc_finger_and_BTB_domain_containing_20	76	139	177	107	140	214	142	0.151863475198	0.253971689975	0.28526249726	0.181905558367	0.281402170478	0.484342504568	0.301474074271
ENSMUSG00000022747	504.82959320752	870.94379436839	645.707962980514	714.928321386499	1148.86820750422	1099.01011773099	1252.50892720885	-0.74142	5.047e-05	0.00073721	St3gal6	chr16	-	58468125	58524243	4123	protein_coding	ST3_beta-galactoside_alpha-23-sialyltransferase_6	479	904	830	876	1048	945	1060	6.24496983187	10.7769043609	8.72779617742	9.71675802907	13.7440833267	13.9548672038	14.6832631037
ENSMUSG00000022805	4.21569597668075	7.70746720679991	4.66776840708806	4.89676932456506	30.6949521088912	36.0521837562547	40.1748146463215	-2.1077	1.7912e-07	5.3785e-06	Maats1	chr16	-	38297754	38342143	2750	protein_coding	MYCBP-associated_testis_expressed_1	4	8	6	6	28	31	34	0.0781871645224	0.142986891972	0.0945928682747	0.0997813034966	0.55054543913	0.686335138788	0.706116359658
ENSMUSG00000022807	507.991365190031	429.691296779095	456.663342493448	448.054393197703	673.096449816401	716.391780446867	685.335073378425	-0.57613	1.1499e-05	0.00020573	Osbpl11	chr16	+	33185071	33243311	4520	protein_coding	oxysterol_binding_protein-like_11	482	446	587	549	614	616	580	5.73213974416	4.84992873349	5.6304033043	5.55475010892	7.34510093214	8.29754299962	7.32857622108
ENSMUSG00000022831	51.6422757143392	91.5261730807489	129.919553997284	71.0031552061933	198.42094041819	282.602601702255	206.782134209008	-1.2789	5.2423e-06	0.00010303	Hcls1	chr16	+	36934983	36963212	2016	protein_coding	hematopoietic_cell_specific_Lyn_substrate_1	49	95	167	87	181	243	175	1.30651294883	2.31617841813	3.59141656375	1.97360093101	4.85462713164	7.33876498488	4.95766949821
ENSMUSG00000022840	18.9706318950634	25.0492684220997	18.6710736283522	28.5644877266295	142.512277648424	153.512524381472	187.876339081327	-2.5865	1.8902e-22	4.3011e-20	Adcy5	chr16	+	35154877	35305737	7007	protein_coding	adenylate_cyclase_5	18	26	24	35	130	132	159	0.138085651629	0.18238123976	0.148497438422	0.228437050129	1.00318046489	1.14696204892	1.29597032489
ENSMUSG00000022900	112.76986737621	133.917242718148	67.6826419027768	91.4063607252144	183.073464363744	197.705523824622	189.057951276807	-0.8495	0.00044288	0.0044212	Ildr1	chr16	+	36693978	36726804	3042	protein_coding	immunoglobulin-like_domain_containing_receptor_1	107	139	87	112	167	170	160	1.89074401387	2.24592124655	1.23993774571	1.68379582933	2.96841825069	3.40249069355	3.0039370214
ENSMUSG00000022906	1432.28270807729	1452.85756848178	1224.51124545943	1207.05363850529	1658.62366216973	1599.08879564033	1913.03014448219	-0.36781	0.0069647	0.040603	Parp9	chr16	+	35938470	35972605	3548	protein_coding	poly_(ADP-ribose)_polymerase_family_member_9	1359	1508	1574	1479	1513	1375	1619	20.5894152065	20.8908765856	19.2336166069	19.0640504813	23.0580803658	23.5953444334	26.0611327201
ENSMUSG00000022949	85.3678435277853	34.6836024305996	120.584017183108	146.903079736952	169.918484888505	238.409602259104	207.963746404488	-0.93358	0.0049917	0.031119	Clic6	chr16	+	92485736	92541243	3758	protein_coding	chloride_intracellular_channel_6	81	36	155	180	155	205	176	1.15860769674	0.470852258688	1.78819452289	2.19051557703	2.23019456996	3.3212710475	2.67476691352
ENSMUSG00000022965	3906.89624638889	3790.14699894386	3543.61418238102	3445.69334805228	5482.3376963059	5179.88472420511	5746.18010661945	-0.56783	1.8585e-07	5.5124e-06	Ifngr2	chr16	+	91547072	91565169	3254	protein_coding	interferon_gamma_receptor_2	3707	3934	4555	4222	5001	4454	4863	61.236900886	59.4231596034	60.6890963033	59.3377803855	83.1011698569	83.3373906799	85.3526031925
ENSMUSG00000023032	15.8088599125528	26.0127018229497	47.4556454720619	23.6677184020644	110.721077249929	154.675498051028	124.069280525405	-1.9138	2.3937e-09	1.0996e-07	Slc4a8	chr15	+	100761747	100823968	11790	protein_coding	solute_carrier_family_4_(anion_exchanger)_member_8	15	27	61	29	101	133	105	0.0683889002661	0.112561246065	0.224313735554	0.112490231182	0.463207305581	0.686823379604	0.508634183634
ENSMUSG00000023043	4471.79950726411	3449.09157504296	3546.72602798574	4025.14438479248	5671.98865040726	5809.05347943523	6100.66376526346	-0.58659	7.0785e-06	0.00013405	Krt18	chr15	+	102028216	102032026	1400	protein_coding	keratin_18	4243	3580	4559	4932	5174	4995	5163	162.912032578	125.68803138	141.182671164	161.111168967	199.832545425	217.227443552	210.622197553
ENSMUSG00000023092	11.5931639358721	25.0492684220997	37.3421472567044	32.6451288304337	55.9086627697662	146.534682364132	124.069280525405	-1.6737	4.4879e-06	9.0131e-05	Fhl1	chrX	+	56731787	56793346	2770	protein_coding	four_and_a_half_LIM_domains_1	11	26	48	40	51	126	105	0.213462249711	0.461352110829	0.751279098211	0.660405739147	0.995538909722	2.76947857913	2.1649086733
ENSMUSG00000023132	2174.2451999731	2193.73785373542	1211.28590163935	2714.44246225056	6128.02793888222	2881.84875316126	5190.82237474383	-1.0975	2.6197e-05	0.00041786	Gzma	chr13	-	113093825	113100979	878	protein_coding	granzyme_A	2063	2277	1557	3326	5590	2478	4393	126.302770822	127.469842085	76.8836396612	173.244057029	344.258857917	171.83594692	285.75690781
ENSMUSG00000023307	1249.95385708584	1170.57158203274	1167.7200631732	1291.11484524365	1823.06090561022	1379.28677209413	1686.16060295002	-0.40936	0.0028208	0.019788	March5	chr19	+	37207543	37222139	1797	protein_coding	membrane-associated_ring_finger_(C3HC4)_5	1186	1215	1501	1582	1663	1186	1427	35.4768276419	33.2328153033	36.2136627732	40.2614135468	50.0393896475	40.1831377593	45.3529923138
ENSMUSG00000023755	187.598470962294	225.443415798897	188.266659085885	149.351464399234	312.430762536929	303.536127754273	358.028495230453	-0.76164	4.6671e-05	0.00068793	Rhebl1	chr15	-	98877778	98881404	1185	protein_coding	Ras_homolog_enriched_in_brain_like_1	178	234	242	183	285	261	303	8.07439177926	9.70591402782	8.85394568732	7.06257960403	13.0045204315	13.4100189428	14.6034116824
ENSMUSG00000023809	4.21569597668075	15.4149344135998	7.00165261063208	7.34515398684759	59.197407638576	74.4303148516226	64.9886707514024	-2.427	5.8428e-11	3.7157e-09	Rps6ka2	chr17	+	7170115	7303313	5404	protein_coding	ribosomal_protein_S6_kinase_polypeptide_2	4	16	9	9	54	64	55	0.0397880648476	0.145526999601	0.0722049558907	0.0761654102375	0.540314037954	0.721060769959	0.581269317925
ENSMUSG00000023915	524.854149096754	617.560809944843	314.296406077262	350.935134927162	1271.64801593978	1692.12668920486	1681.4341541681	-1.675	1.5785e-13	1.4499e-11	Tnfrsf21	chr17	+	43016555	43089188	3626	protein_coding	tumor_necrosis_factor_receptor_superfamily_member_21	498	641	404	430	1160	1455	1423	7.38260630264	8.68898730774	4.83051464668	5.42339544883	17.2980847729	24.4310666163	22.4133694919
ENSMUSG00000023961	25.2941758600845	52.9888370467494	30.3404946460724	44.0709239210855	87.6998631682607	146.534682364132	135.885402480205	-1.5067	5.9562e-07	1.5573e-05	Enpp4	chr17	-	44096308	44105809	4560	protein_coding	ectonucleotide_pyrophosphatase/phosphodiesterase_4	24	55	39	54	80	126	115	0.282914082153	0.592839018934	0.370799894827	0.541576153846	0.948621527323	1.68233676846	1.44033345422
ENSMUSG00000023990	347.794918076162	302.518087866897	301.849023658361	306.048082785316	415.478101759635	440.767020761952	385.205575726494	-0.38776	0.008156	0.04564	Tfeb	chr17	+	47737030	47792419	2342	protein_coding	transcription_factor_EB	330	314	388	375	379	379	326	7.57417290821	6.5899434894	7.18264947688	7.32276325298	8.7502437467	9.85279742158	7.94988341329
ENSMUSG00000024014	1398.55714026384	1424.91799985713	1028.46497236173	788.379861254974	1767.15224284045	1715.38616259599	1780.68957858843	-0.57134	0.0039702	0.026115	Pim1	chr17	+	29490812	29496111	2638	protein_coding	proviral_integration_site_1	1327	1479	1322	966	1612	1475	1507	27.0398512257	27.5570240889	21.7268367837	16.7468431096	33.0413724096	34.0427365148	32.6263515533
ENSMUSG00000024042	145.441511195486	210.028481385298	95.6892523453051	127.316002438692	236.789630554304	330.284522154075	311.945619606731	-0.94654	0.00018161	0.0021159	Sik1	chr17	-	31844248	31855792	4511	protein_coding	salt_inducible_kinase_1	138	218	123	156	216	284	264	1.64442634317	2.37532259302	1.1821487362	1.58154803813	2.58909958865	3.83312292813	3.34242099125
ENSMUSG00000024063	189.706318950634	474.009233218195	212.383462522507	167.306285255973	543.739151643216	623.353886882339	404.111370854175	-0.90069	0.0024846	0.017905	Lbh	chr17	+	72918305	72941942	3064	protein_coding	limb-bud_and_heart	180	492	273	205	496	536	342	3.15785300576	7.89251243626	3.86290229859	3.05981885586	8.75307696491	10.650825345	6.37481220491
ENSMUSG00000024065	9.4853159475317	15.4149344135998	21.0049578318963	8.97741042836927	29.598703819288	53.4967887996037	34.2667536689213	-1.1971	0.002157	0.015953	Ehd3	chr17	+	73804841	73832093	3658	protein_coding	EH-domain_containing_3	9	16	27	11	27	46	29	0.13225343917	0.214988492576	0.320007311345	0.137524349862	0.399105667182	0.765634270945	0.452776989055
ENSMUSG00000024070	33.725567813446	45.2813698399495	48.2336068732432	46.5193085833681	61.3899042177825	93.0378935645282	80.349629292643	-0.76762	0.0054793	0.033505	Prkd3	chr17	-	78949405	79020816	5884	protein_coding	protein_kinase_D3	32	47	62	57	56	80	68	0.292338140634	0.39261250398	0.456834467506	0.443029665848	0.514615893137	0.827798351644	0.660033986764
ENSMUSG00000024112	42.1569597668075	52.0254036458994	40.4539928614298	41.622539258803	58.1011593489727	129.090077320783	80.349629292643	-0.90627	0.0027409	0.019329	Cacna1h	chr17	-	25374285	25433783	8230	protein_coding	calcium_channel_voltage-dependent_T_type_alpha_1H_subunit	40	54	52	51	53	111	68	0.261257232608	0.322502330768	0.273932364587	0.283400725302	0.348212106202	0.821164900698	0.471888211193
ENSMUSG00000024146	1040.22298224598	890.21246238539	772.515671373073	844.692708487473	1236.56807067248	1055.9800919574	1238.32958086309	-0.39952	0.0067966	0.039895	Cript	chr17	+	87025550	87035810	1184	protein_coding	cysteine-rich_PDZ-binding_protein	987	924	993	1035	1128	908	1048	44.8098630289	38.3582867926	36.3611310587	39.9778343295	51.5139946966	46.691882126	50.5521499537
ENSMUSG00000024158	1281.57157691095	1495.24863811918	1687.39827916233	1914.63680590494	3229.5474611712	2608.54994081546	2844.14055452046	-0.8346	2.5532e-07	7.3628e-06	Hagh	chr17	+	24840143	24864450	1191	protein_coding	hydroxyacyl_glutathione_hydrolase	1216	1552	2169	2346	2946	2243	2407	54.8820063314	64.0499637841	78.9564527067	90.0838342441	133.748466928	114.663381811	115.423537158
ENSMUSG00000024174	14.7549359183826	26.9761352237997	37.3421472567044	26.9322312851078	43.8499315841304	73.267341182066	70.8967317288026	-1.0515	0.0020712	0.015452	Pot1b	chr17	-	55652025	55712628	3499	protein_coding	protection_of_telomeres_1B	14	28	48	33	40	63	60	0.215076152766	0.393326331874	0.594753673062	0.431321010399	0.618135776592	1.09623544787	0.979348715966
ENSMUSG00000024193	525.908073090924	747.624319059591	490.893644145427	467.641470495963	784.913775355933	857.111594463216	867.303351482352	-0.56312	0.0020781	0.01548	Phf1	chr17	+	26933127	26937890	2429	protein_coding	PHD_finger_protein_1	499	776	631	573	716	737	734	11.0428506089	15.7026568273	11.2626783775	10.7884169744	15.9387162508	18.4734158825	17.2583231053
ENSMUSG00000024206	38.995187784297	41.4276362365495	14.0033052212642	23.6677184020644	50.4274213217499	101.178709251424	69.7151195333226	-1.1086	0.0022121	0.016303	Rfx2	chr17	-	56775897	56831008	3353	protein_coding	regulatory_factor_X_2_(influences_HLA_class_II_expression)	37	43	18	29	46	87	59	0.593166119158	0.630338501925	0.232744158445	0.395544236696	0.741809020173	1.57976662166	1.00495938102
ENSMUSG00000024277	399.437193790501	340.091990500046	473.000531918256	387.6609048614	485.637992294244	607.072255508547	576.626751394261	-0.46024	0.0056223	0.034201	Mapre2	chr18	+	23752333	23893861	4026	protein_coding	microtubule-associated_protein_RP/EB_family_member_2	379	353	608	475	443	522	488	5.06026901537	4.30962883077	6.54741164743	5.39573305565	5.94973725446	7.89412441493	6.92270940842
ENSMUSG00000024300	50.5883517201691	69.3672048611992	46.6776840708806	69.3708987646717	108.528580670723	183.749839789943	134.703790284725	-1.1663	1.0927e-05	0.0001967	Myo1f	chr17	+	33555719	33607764	3819	protein_coding	myosin_IF	48	72	60	85	99	158	114	0.675615718575	0.926662889839	0.681147912426	1.01788774078	1.4016944956	2.5189216718	1.70484634685
ENSMUSG00000024379	0	0	0.777961401181343	0.816128220760843	15.3474760544456	1.1629736695566	9.45289756384035	-1.329	0.0042235	0.027312	Tslp	chr18	+	32815383	32819799	1133	protein_coding	thymic_stromal_lymphopoietin	0	0	1	1	14	1	8	0.0	0.0	0.0382657234121	0.0403646049743	0.668137668847	0.0537374834629	0.403264625733
ENSMUSG00000024381	354.118462041183	560.718239294694	276.176297419377	351.751263147923	725.716367717357	618.701992204113	648.705095318544	-0.7431	0.00072674	0.0065982	Bin1	chr18	+	32377217	32435736	2451	protein_coding	bridging_integrator_1	336	582	355	431	662	532	549	7.36892493051	11.6712831804	6.27949732444	8.04200938184	14.6043593276	13.2152552355	12.7926077471
ENSMUSG00000024383	1217.28221326657	1179.24248264039	1083.70023184561	856.934631798885	1286.99549199423	1627.00016370969	1636.53289073986	-0.47039	0.0041915	0.027166	Map3k2	chr18	+	32163089	32236751	10791	protein_coding	mitogen-activated_protein_kinase_kinase_kinase_2	1155	1224	1393	1050	1174	1399	1385	5.7534515178	5.57517698054	5.59666435214	4.44998167989	5.88266660786	7.89338445927	7.33023893781
ENSMUSG00000024399	60.0736676677007	50.0985368441994	59.125066489782	38.3580263757596	153.474760544456	204.683365841962	98.0738122248436	-1.4054	7.7927e-07	1.9354e-05	Ltb	chr17	+	35194439	35196320	1417	protein_coding	lymphotoxin_B	57	52	76	47	140	176	83	2.16228617482	1.803733729	2.32532456709	1.51690584297	5.34227225691	7.56223295862	3.34532481822
ENSMUSG00000024424	634.462244490453	603.109308932093	609.921738526173	628.418729985849	997.585943538965	747.792069524896	926.383961256354	-0.51354	0.00031767	0.0033451	Ttc39c	chr18	+	12599926	12737050	3243	protein_coding	tetratricopeptide_repeat_domain_39C	602	626	784	770	910	643	784	9.97832646214	9.48781739628	10.4811503752	10.8586139456	15.1726791928	12.0717785121	13.8069948978
ENSMUSG00000024429	779.903755685939	831.44302493354	614.589506933261	692.076731205195	1051.30210972953	1076.91361800941	1084.71999545068	-0.54252	0.00016708	0.0019831	Gnl1	chr17	+	35979851	35989462	2848	protein_coding	guanine_nucleotide_binding_protein-like_1	740	863	790	848	959	926	918	13.9668960501	14.8939449338	12.0261590781	13.6171582253	18.2073379733	19.7960360516	18.4091080424
ENSMUSG00000024451	21.0784798834038	53.9522704475994	35.7862244543418	30.1967441681512	124.972305014771	81.4081568689622	93.3473634429234	-1.3221	2.7508e-05	0.00043591	Arap3	chr18	-	37972624	37997574	5224	protein_coding	ArfGAP_with_RhoGAP_domain_ankyrin_repeat_and_PH_domain_3	20	56	46	37	114	70	79	0.20579508273	0.526894653609	0.38176358591	0.3239135921	1.17996605753	0.815834573783	0.863682208449
ENSMUSG00000024462	37.9412637901268	58.7694374518493	35.0082630531604	33.4612570511946	51.5236696113532	145.371708694575	64.9886707514024	-0.91568	0.0088713	0.048752	Gabbr1	chr17	+	37045966	37075067	5248	protein_coding	gamma-aminobutyric_acid_(GABA)_B_receptor_1	36	61	45	41	47	125	55	0.368737104026	0.5713140989	0.37175646116	0.357289823718	0.484252490796	1.45018504105	0.598547902833
ENSMUSG00000024507	2846.64870825368	2664.85678675107	2869.12164755679	2957.6486720373	3846.73524821783	3949.45858181422	3449.12599860625	-0.39778	0.00031935	0.0033579	Hsd17b4	chr18	+	50128201	50196269	2684	protein_coding	hydroxysteroid_(17-beta)_dehydrogenase_4	2701	2766	3688	3624	3509	3396	2919	54.0941422579	50.6533994869	59.5728309763	61.7499050327	70.6917427513	77.0357658423	62.1128752966
ENSMUSG00000024544	13.7010119242125	17.3418012152998	17.1151508259895	22.8515901813036	41.6574350049238	88.3859988863018	50.8093244056419	-1.4807	2.6717e-05	0.0004243	Ldlrad4	chr18	+	67933257	68255549	2493	protein_coding	low_density_lipoprotein_receptor_class_A_domain_containing_4	13	18	22	28	38	76	43	0.280303964268	0.354886239099	0.382595837052	0.513648908225	0.824193432885	1.85608793663	0.985090719068
ENSMUSG00000024670	44.2648077551479	18.3052346161498	58.3471050886007	24.4838466228253	81.1223734306411	116.29736695566	134.703790284725	-1.3639	8.0047e-05	0.0010844	Cd6	chr19	-	10789341	10830058	3032	protein_coding	CD6_antigen	42	19	75	30	74	100	114	0.744608962924	0.30800895059	1.07243728461	0.452504262229	1.31968522502	2.00806625209	2.1473641816
ENSMUSG00000024677	32.6716438192758	46.2448032407995	46.6776840708806	37.5418981549988	69.0636422450053	106.993577599207	111.071546375124	-1.1134	6.9427e-05	0.00096753	Ms4a6b	chr19	+	11516512	11531256	4286	protein_coding	membrane-spanning_4-domains_subfamily_A_member_6B	31	48	60	46	63	92	94	0.388792334084	0.550462836568	0.606930442733	0.490835856755	0.794796991278	1.30690161601	1.25258076207
ENSMUSG00000024696	38.995187784297	45.2813698399495	63.7928348968701	48.1515650248897	95.3736011954835	165.142261077038	81.531241488123	-1.0835	0.00027674	0.002992	Lpxn	chr19	+	12798606	12833807	1675	protein_coding	leupaxin	37	47	82	59	87	142	69	1.1873946254	1.37918326771	2.12245689512	1.61089716341	2.80848606209	5.16155747129	2.35268795865
ENSMUSG00000024712	22404.3162680699	16146.180364845	19903.3644878235	17376.1859482191	31984.1400974647	28894.0808201338	34201.7649981699	-0.72441	5.997e-07	1.5651e-05	Rfk	chr19	+	17394043	17401349	2482	protein_coding	riboflavin_kinase	21258	16759	25584	21291	29176	24845	28945	460.393084649	331.883190825	446.89604085	392.305953871	635.611585748	609.458948802	666.042323356
ENSMUSG00000024789	4578.2458306753	5258.41950183924	4025.95025111345	3270.2257805887	5679.66238843448	5482.25787828983	6612.30184590632	-0.45331	0.0076995	0.043643	Jak2	chr19	+	29251828	29313080	5030	protein_coding	Janus_kinase_2	4344	5458	5175	4007	5181	4714	5596	46.4226574247	53.3340396384	44.6048627116	36.4319128083	55.6946448478	57.0596137477	63.5389115822
ENSMUSG00000024833	172.843535043911	173.418012152998	204.603848510693	161.593387710647	337.644473197804	436.115126083726	358.028495230453	-1.0443	3.0231e-09	1.3422e-07	Pola2	chr19	-	5940543	5964206	2424	protein_coding	polymerase_(DNA_directed)_alpha_2	164	180	263	198	308	375	303	3.63679983494	3.64988198875	4.7039529689	3.73562429551	6.87046185383	9.41902363296	7.13904407743
ENSMUSG00000024862	140.171891224635	138.734409722398	143.144897817367	176.283695684342	217.057161341445	225.616891893981	215.053419577368	-0.52975	0.0033995	0.022947	Klc2	chr19	-	5107746	5118560	3169	protein_coding	kinesin_light_chain_2	133	144	184	216	198	194	182	2.25599206564	2.23346517911	2.51730258478	3.11718177537	3.37839777765	3.72723456614	3.28004044706
ENSMUSG00000024863	98.0149314578275	94.4164732832989	232.610458953221	236.677184020644	741.063843771803	1336.25674632054	1651.8938492811	-2.5671	1.9731e-16	2.4986e-14	Mbl2	chr19	+	30232928	30239685	1101	protein_coding	mannose-binding_lectin_(protein_C)_2	93	98	299	290	676	1149	1398	4.54050120949	4.37499629727	11.7739912109	12.0459566362	33.1991686565	63.5389368839	72.5186820726
ENSMUSG00000024866	1355.34625650286	1501.02923852428	1373.10187308507	1228.27297224507	3096.90141812921	2201.50915647065	3035.56173018823	-0.99897	1.1853e-10	7.0171e-09	Acy3	chr19	+	3986661	3990007	1505	protein_coding	aspartoacylase_(aminoacylase)_3	1286	1558	1765	1505	2825	1893	2569	45.9317121816	50.8826693233	50.8449761228	45.7330974359	101.496200291	76.5810555941	97.4894577271
ENSMUSG00000024892	1090.81133396615	1685.04501808663	1023.79720395465	934.466812771165	2446.82618239447	2188.71644610553	2414.03371536573	-0.94726	1.4941e-06	3.4211e-05	Pcx	chr19	+	4510472	4621752	4148	protein_coding	pyruvate_carboxylase	1035	1749	1316	1145	2232	1882	2043	13.4125010259	20.7247831383	13.7548854985	12.6240107435	29.0953291206	27.624097978	28.1293482164
ENSMUSG00000024910	114.877715364551	191.723246769148	133.809361003191	173.83531102206	437.4030675517	317.491811788953	439.559736718576	-1.3002	2.6108e-09	1.1771e-07	Ctsw	chr19	-	5465240	5468498	1232	protein_coding	cathepsin_W	109	199	172	213	399	273	372	4.75580409204	7.93928334329	6.05281746401	7.90677739761	17.5117689902	13.4914669419	17.2449636156
ENSMUSG00000024937	1508.16523565754	1984.67280575098	1388.6611011087	1393.94700105952	1948.03321062499	2750.43272850137	2742.52190570918	-0.63728	0.00040438	0.0040924	Ehbp1l1	chr19	-	5707376	5726317	6404	protein_coding	EH_domain_binding_protein_1-like_1	1431	2060	1785	1708	1777	2365	2321	12.0114787315	15.8108358647	12.0844457148	12.1973970051	15.0038922363	22.4846978647	20.6992146205
ENSMUSG00000024948	82.2060715452747	114.648574701149	145.478782020911	96.3031300497795	149.089767386043	334.936416832302	176.060217126526	-0.90409	0.0016784	0.013064	Map4k2	chr19	+	6341135	6355615	5086	protein_coding	mitogen-activated_protein_kinase_kinase_kinase_kinase_2	78	119	187	118	136	288	149	0.824378037262	1.15003097714	1.59406155821	1.06105102191	1.44587378683	3.44765155404	1.67316959109
ENSMUSG00000024953	6190.74954175569	5738.20933546253	5320.4780226792	5612.51377417232	9759.89852233781	7474.43177424029	8700.21059531956	-0.58604	7.2079e-06	0.00013597	Prdx5	chr19	-	6906697	6910106	1826	protein_coding	peroxiredoxin_5	5874	5956	6839	6877	8903	6427	7363	172.918450454	160.321899206	162.379675234	172.237957868	263.635221847	214.296343616	230.294771269
ENSMUSG00000024955	5167.38934341643	4332.5600036224	4828.80641713259	4478.09554731475	6608.18468972844	5700.89692816647	5747.36171881493	-0.35067	0.004007	0.026272	Esrra	chr19	-	6910977	6921813	2242	protein_coding	estrogen_related_receptor_alpha	4903	4497	6207	5487	6028	4902	4864	117.553198712	98.5884894229	120.028941183	111.925738462	145.380268645	133.120497805	123.904765005
ENSMUSG00000024965	57.9658196793604	65.5134712577993	93.3553681417611	65.2902576608674	138.127284490011	186.075787129056	139.430239066645	-1.0491	1.7898e-05	0.00029823	Fermt3	chr19	-	6998958	7019469	2587	protein_coding	fermitin_family_homolog_3_(Drosophila)	55	68	120	80	126	160	118	1.14281103924	1.29196698873	2.01105827411	1.41424344603	2.63355230353	3.76557054586	2.60504739432
ENSMUSG00000024981	58483.2963604979	62080.7580505707	53699.5636779434	50083.3405234307	85175.2033573044	66380.2111109518	80623.7633219943	-0.45518	0.00083538	0.0074181	Acsl5	chr19	+	55253369	55296627	3150	protein_coding	acyl-CoA_synthetase_long-chain_family_member_5	55491	64437	69026	61367	77697	57078	68232	946.934988326	1005.45743986	950.040219324	890.95333027	1333.71037082	1103.22838599	1237.10795045
ENSMUSG00000025010	65.3432876385517	99.2336402875489	92.5774067405798	66.9225141023891	565.664117435281	644.287412934358	645.160258732104	-2.809	4.0606e-48	6.3649e-45	Ccnj	chr19	+	40831279	40848572	3819	protein_coding	cyclin_J	62	103	119	82	516	554	546	0.87267030316	1.32564274519	1.35094335965	0.981962291109	7.30580161342	8.83216839354	8.16531671385
ENSMUSG00000025059	4795.35417347436	4185.15469329235	4282.67751350329	3260.43224193957	7606.86688155701	10017.8551895606	9667.95098341772	-1.106	1.1622e-11	8.6799e-10	Gyk	chrX	-	85701937	85776819	4340	protein_coding	glycerol_kinase	4550	4344	5505	3995	6939	8614	8182	56.3546599128	49.1970452619	54.9930024806	42.0976323172	86.4519890211	120.843243163	107.671260169
ENSMUSG00000025085	1973.99964108076	1997.19743996203	1636.05282668436	1525.34364460202	2489.579865689	2293.38407636562	2697.62064228094	-0.47325	0.001053	0.0089471	Ablim1	chr19	-	57032733	57314919	7152	protein_coding	actin-binding_LIM_protein_1	1873	2073	2103	1869	2271	1972	2283	14.0772699127	14.2465835502	12.7482803283	11.9512247075	17.1694925682	16.7875237139	18.2309145736
ENSMUSG00000025137	4976.62910047163	6465.60155310428	4162.09349632018	4735.99206507517	6854.84055488918	6694.07644196781	7700.56667794344	-0.46449	0.0041255	0.026833	Pcyt2	chr11	-	120610087	120617936	1881	protein_coding	phosphate_cytidylyltransferase_2_ethanolamine	4722	6711	5350	5803	6253	5756	6517	134.941444033	175.3627617	123.311853136	141.089401606	179.749406374	186.311311963	197.874110591
ENSMUSG00000025139	2431.40265455062	2218.78712215752	1737.96577023912	1671.43059611821	2697.86704071362	2879.52280582215	3099.36878874415	-0.50702	0.0017123	0.013271	Tollip	chr7	-	141874813	141918507	3788	protein_coding	toll_interacting_protein	2307	2303	2234	2048	2461	2476	2623	32.7375210217	29.882910955	25.5689583882	24.7258140308	35.1292983074	39.7967772593	39.547439525
ENSMUSG00000025163	376.250865918757	387.300227141696	184.376852079978	403.983469276617	1030.47339222706	672.198781003716	792.861783167109	-1.2091	1.1129e-06	2.657e-05	Cd7	chr11	-	121036747	121039418	982	protein_coding	CD7_antigen	357	402	237	495	940	578	671	19.5418148599	20.1211824178	10.4634931938	23.0528342472	51.7587998309	35.8363347711	39.0248356493
ENSMUSG00000025190	3096.42869487201	4008.8463809368	3056.61034524149	2924.1874149861	5077.82207744229	4197.17197342978	4232.53488420952	-0.44941	0.0029887	0.020746	Got1	chr19	-	43499752	43524605	2058	protein_coding	glutamic-oxaloacetic_transaminase_1_soluble	2938	4161	3929	3583	4632	3609	3582	76.7387264041	99.3782348219	82.7706748859	79.6218115223	121.70012154	106.769877875	99.4054650548
ENSMUSG00000025199	2144.73532813633	2278.51999301022	2079.49082535773	1926.87872921635	2826.1280905972	2862.0782007788	2930.39824479051	-0.44128	7.4296e-05	0.0010178	Chuk	chr19	-	44073335	44107480	3502	protein_coding	conserved_helix-loop-helix_ubiquitous_kinase	2035	2365	2673	2361	2578	2461	2480	31.2360736335	33.1935679133	33.0919725143	30.8326222291	39.8047227167	42.786100436	40.4450698162
ENSMUSG00000025220	769.364515744238	901.77366319559	721.170218895105	689.628346542912	965.794743140471	1104.82498607877	1235.96635647213	-0.50377	0.00096799	0.0083315	Mgea5	chr19	-	45750261	45783520	5024	protein_coding	meningioma_expressed_antigen_5_(hyaluronidase)	730	936	927	845	881	950	1046	7.81054601805	9.15725169026	7.99963075403	7.69197200107	9.48187245971	11.5128065934	11.8908281927
ENSMUSG00000025237	148.603283177997	167.637411747898	158.704125840994	129.764387100974	235.693382264701	254.691233632896	307.219170824811	-0.78302	2.84e-05	0.00044713	Parp6	chr9	+	59617284	59650290	2714	protein_coding	poly_(ADP-ribose)_polymerase_family_member_6	141	174	204	159	215	219	260	2.79265595464	3.15121719825	3.25881841698	2.67927873703	4.28347708819	4.91294051555	5.47133812861
ENSMUSG00000025323	132.794423265444	105.977674093499	96.4672137464865	85.6934631798885	158.956001992473	233.757707580877	205.600522013528	-0.87217	0.00012258	0.0015271	Sp4	chr12	-	118234933	118301440	5770	protein_coding	trans-acting_transcription_factor_4	126	110	124	105	145	201	174	1.17382376547	0.937034983133	0.931720626276	0.832231409146	1.35881402484	2.12093558431	1.72227891781
ENSMUSG00000025332	1905.4945814597	2523.23207682612	2484.80871537321	2286.79127457188	3113.34514247325	3088.85806634234	3687.81166209322	-0.50732	0.00041799	0.0042158	Kdm5c	chrX	+	152233020	152274535	6449	protein_coding	lysine_(K)-specific_demethylase_5C	1808	2619	3194	2802	2840	2656	3121	15.0700334162	19.9609889654	21.4724882021	19.870389055	23.8118860045	25.07511469	27.6395801714
ENSMUSG00000025350	35.8334158017864	43.3545030382495	44.3437998673365	53.8644625702156	99.7585943538965	69.7784201733962	103.981873202244	-0.9461	0.00049934	0.0048816	Rdh5	chr10	-	128913593	128922888	1329	protein_coding	retinol_dehydrogenase_5	34	45	57	66	91	60	88	1.37518808932	1.66428027478	1.85947229773	2.27116962436	3.70240772177	2.74873899609	3.78170581679
ENSMUSG00000025352	4.21569597668075	8.6709006076499	14.0033052212642	17.9548208567385	43.8499315841304	23.2594733911321	36.6299780598814	-1.2146	0.0035491	0.023807	Gdf11	chr10	-	128882295	128891718	4062	protein_coding	growth_differentiation_factor_11	4	9	18	22	40	20	31	0.0529332108411	0.10890342123	0.192119931873	0.247692797536	0.532461123165	0.299776310997	0.435864827967
ENSMUSG00000025357	3448.43930892486	3534.83714771861	2821.66600208473	2445.93627762025	4572.45161593519	4856.57804406837	4587.01854285353	-0.59391	0.0001055	0.0013513	Dgka	chr10	-	128720141	128744056	2808	protein_coding	diacylglycerol_kinase_alpha	3272	3669	3627	2997	4171	4176	3882	62.6360493565	64.222845142	56.0002918085	48.8112866864	80.3176361312	90.5462817507	78.956607147
ENSMUSG00000025422	48.4805037318287	79.9649722705491	51.3454524779686	42.4386674795638	95.3736011954835	122.112235303443	148.883136630485	-1.0343	0.0002139	0.0024261	Agap2	chr10	+	127078907	127093169	5633	protein_coding	ArfGAP_with_GTPase_domain_ankyrin_repeat_and_PH_domain_2	46	83	66	52	87	105	126	0.438961313336	0.724231273134	0.507976968811	0.422176649506	0.835117016509	1.13489787328	1.27749981006
ENSMUSG00000025427	1.05392399417019	6.74403380594992	1.55592280236269	3.26451288304337	9.86623460642933	22.0964997215755	14.1793463457605	-1.3312	0.0052649	0.032461	Rnf165	chr18	-	77456110	77565147	7300	protein_coding	ring_finger_protein_165	1	7	2	4	9	19	12	0.00736351720673	0.0471318094256	0.0118780998975	0.0250592314717	0.0666634032215	0.158466685823	0.0938833193744
ENSMUSG00000025432	85.3678435277853	69.3672048611992	154.814318835087	97.9353864913012	1054.59085459833	1181.58124826951	1293.86535405065	-3.3123	5.9639e-47	7.8956e-44	Avil	chr10	+	127000709	127020994	3033	protein_coding	advillin	81	72	199	120	962	1016	1095	1.43555810232	1.16680698196	2.84459540407	1.80942027442	17.1502515098	20.3952264634	20.6191975332
ENSMUSG00000025498	2184.7844399148	1985.63623915183	1307.75311538584	1436.38566853908	4042.96369205682	2562.0309940332	3989.12277194063	-0.97819	4.8092e-06	9.5288e-05	Irf7	chr7	-	141262706	141266481	2237	protein_coding	interferon_regulatory_factor_7	2073	2061	1681	1760	3688	2203	3376	49.8128607679	45.284642209	32.5792863818	35.9813372764	89.1441318676	59.9591886392	86.1919098986
ENSMUSG00000025583	529.069845073435	657.061579379692	526.679868599769	482.331778469658	813.416230885618	814.081568689622	805.85951731739	-0.551	0.00019192	0.002214	Rptor	chr11	+	119602905	119899576	6594	protein_coding	regulatory_associated_protein_of_MTOR_complex_1	502	682	677	591	742	700	682	4.0922573788	5.08363504498	4.45122516708	4.09891728611	6.0844705606	6.46333001735	5.90697975227
ENSMUSG00000025584	57.9658196793604	79.9649722705491	20.2269964307149	33.4612570511946	128.261049883581	120.949261633887	127.614117111845	-1.1921	0.00054795	0.0052637	Pde8a	chr7	+	81213596	81334533	3802	protein_coding	phosphodiesterase_8A	55	83	26	41	117	104	108	0.777604460416	1.07301282524	0.296483871719	0.493176484711	1.66395501466	1.66543796723	1.62233931691
ENSMUSG00000025648	1755.83737428753	2248.65355758387	1935.56796613918	1881.17554885374	2542.19978358996	2529.46773128561	2833.50604476114	-0.42244	0.0011876	0.0098827	Pfkfb4	chr9	+	108991902	109032223	3297	protein_coding	6-phosphofructo-2-kinase/fructose-26-biphosphatase_4	1666	2334	2488	2305	2319	2175	2398	27.1621545541	34.7953202199	32.7168337244	31.9729419441	38.0320410513	40.1649793935	41.5394059998
ENSMUSG00000025701	49.5344277259989	46.2448032407995	78.5741015193156	57.128975453259	677.481442974814	695.458254394848	703.059256310626	-3.4147	1.7634e-67	2.568e-63	Alox5	chr6	-	116410077	116461178	3576	protein_coding	arachidonate_5-lipoxygenase	47	48	101	70	618	598	595	0.706494058621	0.659754954567	1.22451384989	0.895222824529	9.34455870288	10.1814798995	9.50275442074
ENSMUSG00000025726	1351.13056052618	901.77366319559	1201.95036482517	1199.70848451844	5468.08646854105	4739.11770344316	4823.34098194954	-2.0507	1.004e-39	8.123e-37	Slc28a1	chr7	+	81114799	81170416	2899	protein_coding	solute_carrier_family_28_(sodium-coupled_nucleoside_transporter)_member_1	1282	936	1545	1470	4988	4075	4082	23.7710286757	15.8696214184	23.1057519307	23.189945923	93.034935551	85.582827772	80.4182902354
ENSMUSG00000025733	416.299977697224	425.837563175695	376.53331817177	415.409264367269	553.605386249646	474.493257179094	591.987709935502	-0.39403	0.0066364	0.039191	Rhot2	chr17	-	25838457	25844851	3189	protein_coding	ras_homolog_gene_family_member_T2	395	442	484	509	505	408	501	6.65810657435	6.81250263372	6.58007252397	7.29951288645	8.56258095453	7.78955912684	8.97249566081
ENSMUSG00000025757	260.319226560037	187.869513165748	241.168034366216	279.931979720969	357.376942410662	296.558285736934	445.467797695976	-0.56875	0.004921	0.03081	Hspa4l	chr3	+	40744495	40796103	9479	protein_coding	heat_shock_protein_4_like	247	195	310	343	326	255	377	1.40069183199	1.0111393715	1.41787847178	1.65486363757	1.85961443409	1.63789060393	2.27147979086
ENSMUSG00000025780	75.8825275802536	98.2702068866989	75.4622559145902	86.5095914006494	160.052250282076	148.860629703245	173.696992735566	-0.89168	1.9551e-05	0.00032209	Itih5	chr2	+	10153571	10256529	7900	protein_coding	inter-alpha_(globulin)_inhibitor_H5	72	102	97	106	146	128	147	0.489906916944	0.634617455665	0.532334337812	0.613633965596	0.999294727897	0.986484152116	1.06272352342
ENSMUSG00000025871	3178.63476641729	2779.50536145222	2735.3122865536	2464.70722669775	3522.24575449527	3437.75016720932	3618.09654255989	-0.33266	0.0074955	0.04284	4833439L19Rik	chr13	-	54551218	54565435	2727	protein_coding	RIKEN_cDNA_4833439L19_gene	3016	2885	3516	3020	3213	2956	3062	59.4503431013	51.9995532719	55.8989392097	50.6468479122	63.7079190083	65.9973543325	64.1283548664
ENSMUSG00000025907	1001.22779446168	1111.80214458089	919.550376196347	839.795939162908	1257.39678817494	1249.03372110379	1435.65881750825	-0.43155	0.0025143	0.018073	Rb1cc1	chr1	+	6206197	6276648	7607	protein_coding	RB1-inducible_coiled-coil_1	950	1154	1182	1029	1147	1074	1215	6.71302640051	7.45643653332	6.7366486641	6.18632276345	8.15300733993	8.59603350229	9.12205973874
ENSMUSG00000025915	102.230627434508	96.3433400849989	161.038010044538	124.051489555648	251.040858319146	262.832049319792	274.13402935137	-1.056	8.9844e-07	2.1879e-05	Sgk3	chr1	+	9798107	9900845	3779	protein_coding	serum/glucocorticoid_regulated_kinase_3	97	100	207	152	229	226	232	1.3797582784	1.30065477945	2.374834183	1.83948949729	3.27662259755	3.64115177045	3.5062359904
ENSMUSG00000025950	4948.17315262904	4821.98417125419	4318.46373795763	3580.35450447782	8090.31237727205	5802.07563741789	6152.65470186459	-0.57921	0.00047889	0.0047154	Idh1	chr1	-	65158616	65186500	2302	protein_coding	isocitrate_dehydrogenase_1_(NADP+)_soluble	4695	5005	5551	4387	7380	4989	5207	109.632279316	106.865542701	104.545596759	87.1551253047	173.348015501	131.951830391	129.1850652
ENSMUSG00000025968	1580.88599125528	1575.21361038973	1662.50351432453	1781.60790592092	2512.60107977067	2101.49342088878	2080.81907624036	-0.42796	0.00069156	0.0063661	Ndufs1	chr1	-	63143596	63176833	2661	protein_coding	NADH_dehydrogenase_(ubiquinone)_Fe-S_protein_1	1500	1635	2137	2183	2292	1807	1761	30.3008317977	30.2003388307	34.817652426	37.5179826015	46.5733599457	41.3447635308	37.7958861191
ENSMUSG00000025997	30.5637958309355	71.2940716628992	33.4523402507977	57.128975453259	107.432332381119	140.719814016349	131.158953698285	-1.2427	3.7217e-05	0.00056164	Ikzf2	chr1	-	69531214	69687245	9278	protein_coding	IKAROS_family_zinc_finger_2	29	74	43	70	98	121	111	0.16801644672	0.392027275763	0.200934229243	0.345043847867	0.571136004702	0.794032422976	0.683279924634
ENSMUSG00000026003	1209.90474530738	1697.56965229768	1101.59334407278	1589.81777404212	2879.84425678776	1728.17887296111	2223.79415189344	-0.66947	0.0010704	0.0090733	Acadl	chr1	-	66830839	66863277	1916	protein_coding	acyl-Coenzyme_A_dehydrogenase_long-chain	1148	1762	1416	1948	2627	1486	1882	32.2073171186	45.201134202	32.0411124793	46.4969069964	74.136554739	47.2204953979	56.0988766335
ENSMUSG00000026027	213.946570816548	281.322553048197	299.515139454817	263.609415305752	436.306819262097	332.610469493188	386.387187921974	-0.52065	0.0037581	0.024945	Stradb	chr1	+	58973522	58995715	3076	protein_coding	STE20-related_kinase_adaptor_beta	203	292	385	323	398	286	327	3.54746298721	4.66590028662	5.42643039044	4.80227258511	6.99623796127	5.66091894224	6.07143670564
ENSMUSG00000026028	486.912885306627	685.001148004342	458.219265295811	447.238264976942	644.593994286716	1019.92790820114	877.937861241672	-0.67378	0.0010057	0.0086102	Trak2	chr1	-	58900449	58973430	6189	protein_coding	trafficking_protein_kinesin_binding_2	462	711	589	548	588	877	743	4.01263501881	5.64661335691	4.12605155351	4.04940012843	5.13717872189	8.62752735588	6.85643528781
ENSMUSG00000026032	783.06552766845	716.794450232392	761.624211756534	799.805656345626	1187.23689764033	971.083014079763	1134.34770766084	-0.51062	8.7375e-05	0.001161	Ndufb3	chr1	+	58586384	58595964	763	protein_coding	NADH_dehydrogenase_(ubiquinone)_1_beta_subcomplex_3	743	744	979	980	1083	835	960	52.3446670742	47.927781942	55.6285822658	58.7397581746	76.7488276582	66.6299015956	71.8582680402
ENSMUSG00000026112	1210.95866930155	1516.44417293788	1412.77790454532	1380.88894952735	1998.46063194674	1794.46837212584	1823.22761762571	-0.43179	0.00067148	0.0062365	Coa5	chr1	-	37417084	37430103	3863	protein_coding	cytochrome_C_oxidase_assembly_factor_5	1149	1574	1816	1692	1823	1543	1543	15.9883441043	20.0271408846	20.3812574063	20.0311677094	25.5170104907	24.3191534046	22.8124152451
ENSMUSG00000026117	77.9903755685939	138.734409722398	65.3487576992328	97.1192582705403	289.40954845526	181.42389245083	258.77307081013	-1.2482	3.2203e-06	6.8165e-05	Zap70	chr1	+	36761798	36782816	2243	protein_coding	zeta-chain_(TCR)_associated_protein_kinase	74	144	84	119	264	156	219	1.77341595857	3.15552882416	1.62364040507	2.42632126388	6.36418044724	4.23450411373	5.57628409436
ENSMUSG00000026126	110.66201938787	190.759813368298	136.143245206735	168.122413476734	270.773327532005	373.31454792767	372.207841576214	-1.096	7.6645e-07	1.9162e-05	Ptpn18	chr1	+	34459762	34475733	3495	protein_coding	protein_tyrosine_phosphatase_non-receptor_type_18	105	198	175	206	247	321	315	1.61491729298	2.78456232756	2.17085445194	2.69557026375	3.82135693367	5.5919732684	5.14746525755
ENSMUSG00000026150	567.011108863561	560.718239294694	462.887033702899	543.541395026721	791.491265093553	678.013649351499	737.326009979547	-0.45451	0.0012956	0.010642	Mff	chr1	+	82724890	82752394	3918	protein_coding	mitochondrial_fission_factor	538	582	595	666	722	583	624	7.38118363393	7.30125448572	6.58403865555	7.77392621039	9.96415781916	9.05964869553	9.09599490417
ENSMUSG00000026193	41.1030357726374	93.4530398824489	14.7812666224455	16.3225644152169	75.6411319826249	396.574021318802	321.398517170572	-1.4843	0.0020483	0.015344	Fn1	chr1	-	71585520	71653200	8315	protein_coding	fibronectin_1	39	97	19	20	69	341	272	0.252121869965	0.573387754561	0.099067495838	0.110001437008	0.448698552852	2.49688971116	1.86825735568
ENSMUSG00000026222	846.300967318661	1130.10737919704	870.538807921922	785.931476592692	1487.60892899162	1346.72350934655	1630.62482976246	-0.6929	1.5025e-05	0.00025834	Sp100	chr1	+	85649988	85709998	3807	protein_coding	nuclear_antigen_Sp100	803	1173	1119	963	1357	1158	1380	11.3381143983	15.144469621	12.7434508317	11.568419446	19.2736870284	18.519656062	20.7026652521
ENSMUSG00000026235	23.1863278717441	10.5977674093499	17.8931122271709	31.8290006096729	41.6574350049238	68.6154465038396	44.9012634282417	-1.0767	0.0034667	0.023319	Epha4	chr1	-	77367185	77515088	6328	protein_coding	Eph_receptor_A4	22	11	23	39	38	59	38	0.186880667415	0.0854407688476	0.157580038937	0.281856953224	0.324701995604	0.567665859204	0.342962926602
ENSMUSG00000026239	193.922014927315	121.392608507099	192.156466091792	159.145003048364	297.083286482483	247.713391615556	239.867275682449	-0.61837	0.00317	0.021715	Pde6d	chr1	-	86542994	86582629	1306	protein_coding	phosphodiesterase_6D_cGMP-specific_rod_delta	184	126	247	195	271	213	203	7.57325904447	4.74205188248	8.19961788867	6.82844869832	11.220028126	9.9298722409	8.87734118051
ENSMUSG00000026259	580.712120787774	427.764429977395	519.678215989137	451.318906080746	739.9675954822	648.939307612584	645.160258732104	-0.44284	0.0048505	0.030447	Ngef	chr1	-	87476834	87573870	3109	protein_coding	neuronal_guanine_nucleotide_exchange_factor	551	444	668	553	675	558	546	9.52662440033	7.01941923035	9.31527281123	8.13457796142	11.7395346619	10.927497385	10.0300239724
ENSMUSG00000026285	0	0.963433400849989	3.88980700590671	2.44838466228253	10.9624828960326	34.8892100866981	3.54483658644013	-1.4384	0.0029438	0.020463	Pdcd1	chr1	-	94038305	94052553	1930	protein_coding	programmed_cell_death_1	0	1	5	3	10	30	3	0.0	0.0254672249302	0.112318820274	0.0710877162216	0.280162834494	0.946392260571	0.0887756776468
ENSMUSG00000026288	108.554171399529	132.953809317298	220.16307653432	126.499874217931	573.337855462504	807.103726672282	746.778907543388	-2.1221	2.6745e-19	4.5822e-17	Inpp5d	chr1	+	87620312	87720507	4937	protein_coding	inositol_polyphosphate-5-phosphatase_D	103	138	283	155	523	694	632	1.12145606395	1.37389926836	2.4852103077	1.43581731873	5.72804463258	8.55861671497	7.31112150202
ENSMUSG00000026335	539.609085015137	447.033097994395	381.979047980039	394.189930627487	574.434103752108	795.473989976716	759.776641693668	-0.66411	0.00024969	0.0027443	Pam	chr1	-	97795114	98095646	4102	protein_coding	peptidylglycine_alpha-amidating_monooxygenase	512	464	491	483	524	684	643	6.70938125594	5.55982673561	5.18950188477	5.38495515884	6.90722276404	10.1523756787	8.95252138818
ENSMUSG00000026354	39227.0510630144	34559.31952189	47605.7920224899	42768.3832807512	59662.2169133678	47288.8353515106	55423.5200289914	-0.38983	0.0080033	0.045105	Lct	chr1	-	128284756	128328318	6174	protein_coding	lactase	37220	35871	61193	52404	54424	40662	46905	324.054390375	285.572110975	429.709502697	388.175775515	476.641293517	400.986124888	433.892921868
ENSMUSG00000026358	60.0736676677007	62.6231710552493	40.4539928614298	48.9676932456506	154.571008834059	116.29736695566	145.338300044045	-1.2971	1.6381e-07	4.9596e-06	Rgs1	chr1	-	144242296	144249242	5843	protein_coding	regulator_of_G-protein_signaling_1	57	65	52	60	141	100	123	0.524381227062	0.546784762535	0.385840041169	0.46961934728	1.30482136147	1.04200870723	1.20226242892
ENSMUSG00000026393	73.7746795919132	85.745572675649	121.361978584289	62.0257447778241	144.70477422763	222.127970885311	142.975075653085	-0.90016	0.00089566	0.0078058	Nek7	chr1	-	138483837	138620218	4296	protein_coding	NIMA_(never_in_mitosis_gene_a)-related_expressed_kinase_7	70	89	156	76	132	191	121	0.87587460257	1.01827402846	1.57434592217	0.809058520747	1.66141256322	2.70692565964	1.60861142154
ENSMUSG00000026395	494.290353265818	704.269816021342	720.392257493923	478.251137365854	1501.86015675646	1957.28468586376	1627.07999317602	-1.4411	1.7945e-14	1.8275e-12	Ptprc	chr1	-	138063407	138175706	5186	protein_coding	protein_tyrosine_phosphatase_receptor_type_C	469	731	926	586	1370	1683	1377	4.86125604718	6.92825394297	7.74137868176	5.16768127602	14.2841988177	19.7587214093	15.1646181174
ENSMUSG00000026399	959.070834694872	1543.42030816168	1023.01924255347	840.612067383668	2315.27638764208	4051.8002647352	3353.41541077236	-1.4791	6.5589e-11	4.135e-09	Cd55	chr1	-	130439027	130462744	3133	protein_coding	CD55_antigen	910	1602	1315	1030	2112	3484	2838	15.6131007993	25.1328101094	18.1972262953	15.0351389591	36.4503204422	67.7056615295	51.7347132888
ENSMUSG00000026426	928.507038863936	974.994601660189	854.979579898296	788.379861254974	1193.81438737795	1083.89146002675	1192.24670523936	-0.37704	0.0040135	0.026272	Arl8a	chr1	+	135146824	135156269	1713	protein_coding	ADP-ribosylation_factor-like_8A	881	1012	1099	966	1089	932	1009	27.6456440232	29.0376912111	27.8150706503	25.7899428623	34.3746550295	33.1257548672	33.6406093363
ENSMUSG00000026430	63.2354396502113	80.9284056713991	74.6842945134089	68.5547705439108	111.817325539532	218.639049876641	101.618648811284	-0.90811	0.0013262	0.010812	Rassf5	chr1	-	131176410	131245258	3485	protein_coding	Ras_association_(RalGDS/AF-6)_domain_family_member_5	60	84	96	84	102	188	86	0.925457829713	1.18471922688	1.19428585483	1.10231856087	1.5825783529	3.28444732497	1.40937225976
ENSMUSG00000026480	40.0491117784672	46.2448032407995	68.4606033039582	79.9805656345626	267.484582663195	245.387444276443	229.232765923128	-1.9191	1.2914e-14	1.3434e-12	Ncf2	chr1	+	152800194	152836991	4661	protein_coding	neutrophil_cytosolic_factor_2	38	48	88	98	244	211	194	0.43824065075	0.506175438217	0.818546596671	0.961562657953	2.83060034371	2.75619910085	2.37712860077
ENSMUSG00000026531	0	0	0.777961401181343	0.816128220760843	109.624828960326	213.987155198415	112.253158570604	-5.2586	1.0441e-36	7.2404e-34	Mptx1	chr1	+	174330518	174332873	799	protein_coding	mucosal_pentraxin_1	0	0	1	1	100	184	95	0.0	0.0	0.0542616578547	0.0572379191939	6.7673876167	14.0209770369	6.79058009868
ENSMUSG00000026573	13.7010119242125	24.0858350212497	15.5592280236269	13.8741797529343	42.7536832945271	40.7040784344811	40.1748146463215	-1.0994	0.0016249	0.012722	Xcl1	chr1	-	164931644	164935527	523	protein_coding	chemokine_(C_motif)_ligand_1	13	25	20	17	39	35	34	1.33613342814	2.34950975694	1.65793746179	1.48654427612	4.0320949431	4.07449312948	3.71284892746
ENSMUSG00000026579	10.5392399417019	12.5246342110499	8.55757541299477	14.6903079736952	24.1174623712717	19.7705523824622	47.2644878192017	-1.0756	0.0080451	0.045218	F5	chr1	+	164151838	164220277	7430	protein_coding	coagulation_factor_V	10	13	11	18	22	17	40	0.0723468043192	0.0859990139297	0.064186502138	0.110793506574	0.160103821704	0.139305204439	0.307468923927
ENSMUSG00000026589	1539.78295548265	2173.50575231758	1411.99994314414	1433.9372838768	2794.33689019871	2589.94236210255	2780.33349596454	-0.70799	3.1259e-05	0.00048531	Sec16b	chr1	+	157506728	157568425	4664	protein_coding	SEC16_homolog_B_(S._cerevisiae)	1461	2256	1815	1757	2549	2227	2353	16.838361935	23.7749431226	16.8716643002	17.2283559595	29.5514724634	29.0715983354	28.8133288408
ENSMUSG00000026623	9171.24659726898	14385.987541492	9975.02108594718	10166.5092460178	21283.6605426473	14917.4632594025	20124.0373012206	-0.75156	5.0012e-05	0.00073125	Lpgat1	chr1	+	191717834	191784255	7233	protein_coding	lysophosphatidylglycerol_acyltransferase_1	8702	14932	12822	12457	19415	12827	17031	64.6708813979	101.470184312	76.8558881009	78.7636105018	145.139880592	107.972675726	134.478152559
ENSMUSG00000026628	545.932628980158	585.767507716793	480.78014593007	427.651187678682	867.132397076178	464.026494153085	1147.34544181112	-0.64773	0.0087172	0.048069	Atf3	chr1	-	191170296	191183340	1984	protein_coding	activating_transcription_factor_3	518	608	618	524	791	399	971	14.0344778052	15.0626312611	13.5047529934	12.0787011373	21.5577110899	12.2444268834	27.9516604806
ENSMUSG00000026696	121.201259329572	145.478443528348	119.806055781927	128.132130659452	240.078375423114	187.238760798613	190.239563472287	-0.65148	0.00075243	0.0067933	Vamp4	chr1	+	162570515	162599084	2752	protein_coding	vesicle-associated_membrane_protein_4	115	151	154	157	219	161	161	2.24624734559	2.69691619237	2.42611916875	2.60904661971	4.30292242935	3.56192426269	3.34123865252
ENSMUSG00000026721	933.776658834787	1087.71630955964	829.306853659311	703.502526295847	1313.3054509447	1353.70135136389	1480.56008093649	-0.61932	0.00017907	0.002092	Rabgap1l	chr1	-	160219174	160792938	6338	protein_coding	RAB_GTPase_activating_protein_1-like	886	1129	1066	862	1198	1164	1253	7.51431943668	8.7554937056	7.29196890048	6.21993215364	10.2205064081	11.1817036984	11.290908462
ENSMUSG00000026723	98.0149314578275	65.5134712577993	82.4639085252223	119.154720231083	207.190926735016	144.208735025019	186.694726885847	-0.90583	0.00024081	0.0026791	Trdmt1	chr2	-	13509014	13544664	3784	protein_coding	tRNA_aspartic_acid_methyltransferase_1	93	68	106	146	189	124	158	1.32111306333	0.88327658558	1.21449176806	1.76454340001	2.70071345504	1.99516028717	2.38471239796
ENSMUSG00000026728	134.902271253784	89.599306279049	94.9112909441238	118.338592010322	174.303478046918	190.727681807283	232.777602509569	-0.81923	0.00019322	0.0022209	Vim	chr2	+	13573927	13582826	2193	protein_coding	vimentin	128	93	122	145	159	164	197	3.1374694382	2.08441048915	2.41190965999	3.02384821168	3.92036338446	4.55315516516	5.1304758167
ENSMUSG00000026737	52.6961997085094	54.9157038484494	49.7895296756059	36.7257699342379	96.4698494850868	76.7562621907358	93.3473634429234	-0.80823	0.0019382	0.014667	Pip4k2a	chr2	-	18842255	18998126	3477	protein_coding	phosphatidylinositol-5-phosphate_4-kinase_type_II_alpha	50	57	64	45	88	66	79	0.772989295501	0.805766296971	0.798022472263	0.591886506936	1.36850318696	1.15570363485	1.29763470145
ENSMUSG00000026778	5.26961997085094	9.63433400849989	16.3371894248082	22.8515901813036	31.7912003984945	50.0078677909339	51.9909366011219	-1.3252	0.00099226	0.0085202	Prkcq	chr2	+	11172113	11301226	3969	protein_coding	protein_kinase_C_theta	5	10	21	28	29	43	44	0.0677169004902	0.123839113417	0.229391876328	0.322632080677	0.395079713949	0.659621178339	0.63314273501
ENSMUSG00000026781	1299.48828481184	1359.40452859933	1054.9156600019	1101.77309802714	1717.82106980831	1392.07948245925	1644.80417610822	-0.38793	0.0087687	0.048261	Acbd5	chr2	+	23068168	23114510	3721	protein_coding	acyl-Coenzyme_A_binding_domain_containing_5	1233	1411	1356	1350	1567	1197	1392	17.8119543204	18.6382990988	15.7993731881	16.5922283092	22.7707407146	19.5858180086	21.365330515
ENSMUSG00000026786	27.4020238484249	66.4769046586492	31.896417448435	30.1967441681512	61.3899042177825	89.5489725558584	100.437036615804	-0.95314	0.004368	0.028085	Apbb1ip	chr2	+	22774094	22875653	4061	protein_coding	amyloid_beta_(A4)_precursor_protein-binding_family_B_member_1_interacting_protein	26	69	41	37	56	77	85	0.344150594887	0.835131825647	0.437714269801	0.41667682963	0.745629134503	1.15442299798	1.19540752836
ENSMUSG00000026797	134.902271253784	94.4164732832989	76.2402173157716	117.522463789561	172.110981467712	315.165864449839	202.055685427087	-1.0324	8.4087e-05	0.0011245	Stxbp1	chr2	-	32787602	32847239	3886	protein_coding	syntaxin_binding_protein_1	128	98	98	144	157	271	171	1.77057912454	1.23954475638	1.09335983874	1.69469017776	2.18456357386	4.24593878921	2.51317866648
ENSMUSG00000026811	3.16177198251057	33.7201690297496	17.1151508259895	14.6903079736952	286.120803586451	266.320970328462	322.580129366052	-3.4609	1.5829e-23	3.8419e-21	St6galnac6	chr2	+	32599709	32620806	2402	protein_coding	ST6_(alpha-N-acetyl-neuraminyl-23-beta-galactosyl-13)-N-acetylgalactosaminide_alpha-26-sialyltransferase_6	3	35	22	18	261	229	273	0.0671361477217	0.716199435484	0.397090516974	0.342712636905	5.87537154954	5.80456546496	6.49112084309
ENSMUSG00000026815	0	2.89030020254997	0.777961401181343	5.7128975453259	63.582400796989	52.3338151300471	67.3518951423625	-3.3409	2.8874e-15	3.1855e-13	Gfi1b	chr2	-	28609450	28621982	1822	protein_coding	growth_factor_independent_1B	0	3	1	7	58	45	57	0.0	0.0809304238999	0.023795315382	0.175703447888	1.72126386901	1.50373523291	1.78672014232
ENSMUSG00000026827	8694.87295190406	11904.1831009025	7640.35892100197	6662.87079429152	11474.4308472773	12476.3815270032	13954.8400286193	-0.51295	0.0067473	0.039669	Gpd2	chr2	+	57237635	57370719	5759	protein_coding	glycerol_phosphate_dehydrogenase_2_mitochondrial	8250	12356	9821	8164	10467	10728	11810	77.0043104316	105.455626027	73.9347264614	64.8315692771	98.2749829849	113.417199808	117.120486966
ENSMUSG00000026832	184.436698979783	155.112777536848	154.814318835087	124.051489555648	411.093108601222	330.284522154075	341.485924493733	-1.178	5.0925e-10	2.6299e-08	Cytip	chr2	-	58129137	58195532	6110	protein_coding	cytohesin_1_interacting_protein	175	161	199	152	375	284	289	1.53958972694	1.29516052415	1.41205529633	1.1377137169	3.31862277357	2.82998650226	2.70138623683
ENSMUSG00000026853	2518.87834606675	2585.85524788137	2475.47317855903	2415.7395334521	4046.25243692563	3302.84522154075	3442.03632543337	-0.51762	1.3433e-05	0.00023555	Crat	chr2	-	30400471	30415813	4224	protein_coding	carnitine_acetyltransferase	2390	2684	3182	2960	3691	2840	2913	30.4146033868	31.2318374066	32.6599942329	32.0478144911	47.2484936716	40.9356475587	39.3864306772
ENSMUSG00000026858	869.487295190406	1057.84987413329	1118.70849489877	1328.65674339865	1963.38068667944	1743.29753066535	1829.13567860311	-0.73299	4.1071e-06	8.3911e-05	Fam73b	chr2	+	30364233	30385521	3586	protein_coding	family_with_sequence_similarity_73_member_B	825	1098	1438	1628	1791	1499	1548	12.3666431616	15.0498089901	17.3855501763	20.7622650936	27.00555657	25.4506326203	24.6541890281
ENSMUSG00000026870	48.4805037318287	44.3179364390995	52.9013752803313	30.1967441681512	78.9298768514346	68.6154465038396	89.8025268564833	-0.76996	0.0062169	0.037126	Cutal	chr2	+	34874396	34892133	2312	protein_coding	cutA_divalent_cation_tolerance_homolog-like	46	46	68	37	72	59	76	1.06949354586	0.97793262513	1.27514895959	0.731887804987	1.68388527168	1.55371520633	1.87739567434
ENSMUSG00000026875	27.4020238484249	43.3545030382495	44.3437998673365	33.4612570511946	73.4486354034183	93.0378935645282	89.8025268564833	-1.0872	9.5914e-05	0.0012584	Traf1	chr2	-	34941750	34961772	3407	protein_coding	TNF_receptor-associated_factor_1	26	45	57	41	67	80	76	0.410212963263	0.649201199057	0.7253415567	0.550354269114	1.06333595916	1.42963472295	1.27400610481
ENSMUSG00000026915	589.143512741135	618.524243345693	569.467745664743	526.402702390744	940.581032479596	786.170200620263	870.848188068792	-0.5776	1.8265e-05	0.00030296	Strbp	chr2	-	37483228	37703859	16348	protein_coding	spermatid_perinuclear_RNA_binding_protein	559	642	732	645	858	676	737	1.83804163601	1.93023120394	1.94127155041	1.80437043346	2.83785688863	2.51761490605	2.57473720825
ENSMUSG00000026930	20.0245558892336	49.1351034433494	17.8931122271709	11.4257950906518	43.8499315841304	54.6597624691603	86.2576902700432	-1.0447	0.008668	0.047888	Gpsm1	chr2	+	26315515	26348237	3432	protein_coding	G-protein_signalling_modulator_1_(AGS3-like_C._elegans)	19	51	23	14	40	47	73	0.297587364969	0.730401791922	0.290549675523	0.186556924272	0.630203112557	0.833792171294	1.21480237215
ENSMUSG00000026938	3.16177198251057	2.89030020254997	2.33388420354403	5.7128975453259	26.3099589504782	18.6075787129056	18.9057951276807	-1.7531	9.9174e-05	0.0012952	Fcna	chr2	-	25624666	25628030	1374	protein_coding	ficolin_A	3	3	3	7	24	16	16	0.11736610395	0.107318218592	0.094661713157	0.232992490576	0.944479075239	0.70899061151	0.665063785961
ENSMUSG00000026944	186.544546968123	228.333716001447	273.064451814651	242.39008156597	406.708115442809	334.936416832302	437.196512327616	-0.72528	8.8084e-05	0.0011693	Abca2	chr2	+	25428703	25448540	8033	protein_coding	ATP-binding_cassette_sub-family_A_(ABC1)_member_2	177	237	351	297	371	288	370	1.1844143636	1.4501385977	1.8943891054	1.69086641833	2.49726122723	2.18284025941	2.63059510385
ENSMUSG00000026946	1247.8460090975	1052.06927372819	1071.25284942671	1124.62468820844	1620.25497203362	1281.59698385138	1518.37167119186	-0.3831	0.0051502	0.031862	Nmi	chr2	-	51948487	51973494	1291	protein_coding	N-myc_(and_STAT)_interactor	1184	1092	1377	1378	1478	1102	1285	49.2984910312	41.5752940154	46.2431634314	48.8150335141	61.9036167242	51.9711810823	56.8469195321
ENSMUSG00000027010	155.980751137188	131.026942515599	122.139939985471	107.728925140431	247.752113450336	231.431760241764	220.961480554768	-0.82197	2.0548e-05	0.00033698	Slc25a12	chr2	-	71271063	71367749	6351	protein_coding	solute_carrier_family_25_(mitochondrial_carrier_Aralar)_member_12	148	136	157	132	226	199	187	1.25264430643	1.05253301837	1.07175958845	0.950522573066	1.9241288797	1.90773566114	1.68162650604
ENSMUSG00000027074	13.7010119242125	15.4149344135998	25.6727262389843	8.16128220760843	10.9624828960326	104.667630260094	64.9886707514024	-1.3442	0.0025913	0.018517	Slc43a3	chr2	+	84936579	84958509	2621	protein_coding	solute_carrier_family_43_member_3	13	16	33	10	10	90	55	0.266614949607	0.300048800398	0.545866895328	0.174487208836	0.206300751841	2.09065669161	1.19846600308
ENSMUSG00000027187	3223.95349816661	3261.22206187721	3265.88196215928	3634.21896704803	4730.31136963806	4434.41860201933	4179.36233541291	-0.40506	0.00026485	0.0028805	Cat	chr2	-	103453849	103485160	2613	protein_coding	catalase	3059	3385	4198	4453	4315	3813	3537	62.9286236848	63.6734228205	69.6534869115	77.9370389905	89.2913156344	88.8453351301	77.3082247283
ENSMUSG00000027224	18.9706318950634	16.3783678144498	17.8931122271709	17.1386926359777	72.3523871138151	83.7341042080754	147.701524435005	-2.2013	9.5675e-12	7.1821e-10	Duoxa1	chr2	-	122302191	122313730	2467	protein_coding	dual_oxidase_maturation_factor_1	18	17	23	21	66	72	125	0.392203551263	0.3387027361	0.404202061774	0.389296735369	1.44658053741	1.77693107052	2.8938160022
ENSMUSG00000027225	1623.04295102209	2021.28327498328	1152.93879655075	935.282940991926	3402.75469092852	7156.93996245133	7947.52362679877	-1.922	2.5149e-12	2.0347e-10	Duoxa2	chr2	+	122298900	122302885	1592	protein_coding	dual_oxidase_maturation_factor_2	1540	2098	1482	1146	3104	6154	6726	51.9979022852	64.7740949458	40.3594257385	32.9209357171	105.425696976	235.35404282	241.292514898
ENSMUSG00000027227	4915.50150880976	4342.1943376309	4595.41799677819	4191.63454182769	7684.70051011884	6612.66828509884	7296.45530708927	-0.66423	1.364e-08	5.3687e-07	Sord	chr2	+	122234749	122265340	2352	protein_coding	sorbitol_dehydrogenase	4664	4507	5907	5136	7010	5686	6175	106.593173062	94.1866117038	108.885360011	99.8661515437	161.156761766	147.189480437	149.944208089
ENSMUSG00000027238	0	1.92686680169998	0	3.26451288304337	15.3474760544456	16.2816313737924	7.08967317288026	-1.4905	0.0020603	0.01541	Frmd5	chr2	-	121545529	121807087	4230	protein_coding	FERM_domain_containing_5	0	2	0	4	14	14	6	0.0	0.0232395953264	0.0	0.0432464278354	0.178959805864	0.201509211037	0.0810104292474
ENSMUSG00000027254	27.4020238484249	28.9030020254997	28.7845718437097	18.7709490774994	101.951090933103	167.468208416151	163.062482976246	-2.2392	3.3903e-15	3.6845e-13	Map1a	chr2	+	121289600	121310832	11825	protein_coding	microtubule-associated_protein_1_A	26	30	37	23	93	144	138	0.118189899859	0.124697870905	0.135656438999	0.0889523248225	0.425255197999	0.741427306717	0.666512022113
ENSMUSG00000027286	242.402518659143	298.664354263497	292.513486844185	262.793287084991	450.558047026939	407.040784344811	411.201044027055	-0.60895	7.0678e-05	0.00097944	Lrrc57	chr2	-	120604238	120609520	1962	protein_coding	leucine_rich_repeat_containing_57	230	310	376	322	411	350	348	6.3013992814	7.76607577764	8.30861585084	7.50563576675	11.3268891542	10.8611616041	10.1300197307
ENSMUSG00000027304	339.363526122801	405.605461757845	329.855634100889	327.267416525098	481.252999135831	471.004336170424	438.378124523096	-0.39442	0.00851	0.04714	Rtf1	chr2	+	119675068	119735407	4664	protein_coding	Rtf1_Paf1/RNA_polymerase_II_complex_component_homolog_(S._cerevisiae)	322	421	424	401	439	405	371	3.71112425947	4.43672475826	3.94136951145	3.93202660202	5.08948466514	5.28693189305	4.54302804927
ENSMUSG00000027339	70.6129076094026	49.1351034433494	101.134982153575	42.4386674795638	119.491063566755	194.216602815953	93.3473634429234	-0.91029	0.0046958	0.029716	Rassf2	chr2	-	131989415	132030258	8233	protein_coding	Ras_association_(RalGDS/AF-6)_domain_family_member_2	67	51	130	52	109	167	79	0.437446406633	0.304474547538	0.684581367833	0.28885230981	0.715873381424	1.2349961112	0.548023303405
ENSMUSG00000027347	63.2354396502113	71.2940716628992	58.3471050886007	60.3934883363024	133.742291331598	117.460340625217	139.430239066645	-0.98546	8.1316e-06	0.00015066	Rasgrp1	chr2	-	117279993	117343001	5229	protein_coding	RAS_guanyl_releasing_protein_1	60	74	75	74	122	101	118	0.616794900851	0.695587887651	0.621845447876	0.647207728104	1.26156322452	1.17600716105	1.28882340966
ENSMUSG00000027359	1180.39487347061	1272.69552252284	1345.87322404372	1909.74003658037	4242.48088076461	2628.32049319792	2662.17227641654	-1.0963	2.4164e-07	6.9822e-06	Slc27a2	chr2	+	126552407	126588243	2918	protein_coding	solute_carrier_family_27_(fatty_acid_transporter)_member_2	1120	1321	1730	2340	3870	2260	2253	20.6319796718	22.2513550295	25.7039965054	36.6742453736	71.7122764607	47.1552862938	44.0966862411
ENSMUSG00000027397	549.094400962668	902.73709659644	559.354247449385	611.280037349871	2067.52427419175	2115.44910492346	2162.35031772848	-1.6273	7.7772e-19	1.2446e-16	Slc20a1	chr2	+	129198764	129211616	3316	protein_coding	solute_carrier_family_20_member_1	521	937	719	749	1886	1819	1830	8.44561670457	13.8887769107	9.40057040592	10.3299426959	30.7535317944	33.3983807541	31.5185781947
ENSMUSG00000027428	113.82379137038	163.783678144498	164.927817050445	159.961131269125	323.393245432961	346.566153527868	301.311109847411	-1.0575	1.8219e-08	6.9649e-07	Rbbp9	chr2	-	144542265	144550869	2170	protein_coding	retinoblastoma_binding_protein_9	108	170	212	196	295	298	255	2.67529814092	3.85059746525	4.23561000032	4.13073138131	7.35072395481	8.36110667811	6.7113594092
ENSMUSG00000027452	614.43768860122	638.756344763543	669.046805015955	470.089855158246	1289.18798857343	2100.33044721922	1247.78247842693	-1.305	2.4443e-10	1.3691e-08	Acss1	chr2	-	150618105	150668500	3618	protein_coding	acyl-CoA_synthetase_short-chain_family_member_1	583	663	860	576	1176	1806	1056	8.66180013271	9.00707748712	10.305515638	7.28089113408	17.575455561	30.3917996647	16.6696087247
ENSMUSG00000027472	47.4265797376585	37.5739026331496	64.5707962980514	78.3483091930409	78.9298768514346	137.230893007679	102.800261006764	-0.79787	0.0076475	0.043462	Pdrg1	chr2	-	153008890	153015427	1299	protein_coding	p53_and_DNA_damage_regulated_1	45	39	83	96	72	118	87	1.86213656845	1.47568746766	2.77018503768	3.37981320543	2.99703059903	5.53069985688	3.82507673433
ENSMUSG00000027510	68.5050596210623	53.9522704475994	66.1267191004141	79.1644374138018	131.549794752391	163.979287407481	127.614117111845	-1.0075	1.3865e-05	0.00024095	Rbm38	chr2	+	173020498	173034734	2281	protein_coding	RNA_binding_motif_protein_38	65	56	85	97	120	141	108	1.53177944524	1.20670656311	1.61559863797	1.94480949201	2.84461694296	3.76357921773	2.70413594165
ENSMUSG00000027513	3780.42536708847	1690.82561849173	3059.72219084622	2602.63289600633	7435.8521483789	4190.19413141244	7196.01827047347	-1.0904	1.0705e-05	0.00019342	Pck1	chr2	+	173153048	173159273	2728	protein_coding	phosphoenolpyruvate_carboxykinase_1_cytosolic	3587	1755	3933	3189	6783	3603	6090	70.6797780095	31.6207151474	62.5056705182	53.461454444	134.445194183	80.413160284	127.497883963
ENSMUSG00000027544	37.9412637901268	52.0254036458994	45.8997226696992	16.3225644152169	73.4486354034183	93.0378935645282	119.342831743484	-1.1387	0.00076505	0.0068859	Nfatc2	chr2	-	168476410	168601657	6828	protein_coding	nuclear_factor_of_activated_T_cells_cytoplasmic_calcineurin_dependent_2	36	54	59	20	67	80	101	0.283411294952	0.388722053635	0.374626363932	0.133957520316	0.530577857769	0.71335171369	0.84480779358
ENSMUSG00000027589	478.481493353266	485.570434028394	511.120640576142	386.84477664064	803.549996279189	604.746308169434	797.588231949029	-0.63969	0.0001293	0.001604	Pcmtd2	chr2	+	181837854	181857461	3569	protein_coding	protein-L-isoaspartate_(D-aspartate)_O-methyltransferase_domain_containing_2	454	504	657	474	733	520	675	6.83781695897	6.94101401907	7.98102478544	6.07382689398	11.1051712057	8.87082537321	10.8015797193
ENSMUSG00000027634	896.88931903883	840.11392554119	960.004369057777	1051.17314833997	1318.78669239272	1140.87716983503	1206.42605158512	-0.37508	0.0051989	0.032122	Ndrg3	chr2	-	156927345	156992056	4023	protein_coding	N-myc_downstream_regulated_gene_3	851	872	1234	1288	1203	981	1021	11.3707128867	10.6538207478	13.2985706558	14.6418666412	16.1690098807	14.8465726962	14.4945841473
ENSMUSG00000027636	24.2402518659143	26.0127018229497	14.7812666224455	52.232206128694	73.4486354034183	83.7341042080754	79.1680170971629	-1.2001	0.00066965	0.0062274	Sla2	chr2	-	156872457	156887192	2973	protein_coding	Src-like-adaptor_2	23	27	19	64	67	72	67	0.415854200811	0.446383145345	0.277075757784	0.984499911167	1.21856226466	1.47450015169	1.28709304591
ENSMUSG00000027639	2056.20571262604	2118.59004846913	1921.56466091792	1904.84326725581	2523.5635626667	2246.86512958336	2730.70578375438	-0.31703	0.0089029	0.048907	Samhd1	chr2	-	157097533	157135265	3926	protein_coding	SAM_domain_and_HD_domain_1	1951	2199	2470	2334	2302	1932	2311	26.7125372169	27.5304853055	27.276365162	27.1882448842	31.7046421514	29.9615351123	33.6186059357
ENSMUSG00000027684	56.9118956851902	206.174747781898	42.7878770649738	105.280540478149	246.655865160733	376.803468936339	336.759475711812	-1.3727	0.00013037	0.001613	Mecom	chr3	-	29951299	30548008	5692	protein_coding	MDS1_and_EVI1_complex_locus	54	214	55	129	225	324	285	0.509961082729	1.84793978227	0.418926309632	1.03646689551	2.13739829373	3.46567116644	2.85963114837
ENSMUSG00000027698	153.872903148848	240.858350212497	213.161423923688	273.402953954882	388.071894519554	439.604047092396	491.550673319698	-0.94691	4.7097e-06	9.3443e-05	Nceh1	chr3	+	27182965	27284608	4480	protein_coding	neutral_cholesterol_ester_hydrolase_1	146	250	274	335	354	378	416	1.75179389262	2.74284286357	2.65162672042	3.41977402702	4.27260829873	5.13713548941	5.30328988609
ENSMUSG00000027762	10.5392399417019	10.5977674093499	34.2303016519791	15.506436194456	183.073464363744	181.42389245083	205.600522013528	-2.9499	1.8661e-19	3.2352e-17	Sucnr1	chr3	+	60081869	60087566	1571	protein_coding	succinate_receptor_1	10	11	44	19	167	156	174	0.342162161739	0.344156069553	1.21427297488	0.553105570517	5.74788562609	6.04582605162	6.32562021374
ENSMUSG00000027797	105.392399417019	111.758274498599	254.393378186299	177.099823905103	1016.22216446222	1312.9972729294	1323.40565893765	-2.6801	4.2859e-25	1.3003e-22	Dclk1	chr3	+	55242526	55539064	7847	protein_coding	doublecortin-like_kinase_1	100	116	327	217	927	1129	1120	0.685021990686	0.726596446714	1.80669123648	1.26469760974	6.38769120457	8.75986722746	8.15162927664
ENSMUSG00000027800	4.21569597668075	3.85373360339996	3.88980700590671	1.63225644152169	28.5024555296847	25.5854207302453	28.358692691521	-2.1486	7.8775e-07	1.9482e-05	Tm4sf1	chr3	-	57285611	57301919	2855	protein_coding	transmembrane_4_superfamily_member_1	4	4	5	2	26	22	24	0.075311629575	0.0688640898287	0.0759283093274	0.0320371961022	0.492419300698	0.469163051767	0.480103839883
ENSMUSG00000027801	1460.73865591988	2955.81367380777	1451.67597460439	949.15712074486	3352.32726960677	4936.82322726778	4246.71423055528	-1.1768	2.3895e-05	0.00038579	Tm4sf4	chr3	+	57425314	57441677	1496	protein_coding	transmembrane_4_superfamily_member_4	1386	3068	1866	1163	3058	4245	3594	49.8011994614	100.800501969	54.0779081497	35.5532034211	110.52835825	172.76403369	137.207082429
ENSMUSG00000027809	1244.68423711499	1219.70668547609	1340.42749423545	1406.18892437093	1859.23709916713	1644.44476875304	1622.3535443941	-0.38468	0.0016538	0.0129	Etfdh	chr3	-	79603788	79628863	3740	protein_coding	electron_transferring_flavoprotein_dehydrogenase	1181	1266	1723	1723	1696	1414	1373	16.9740884744	16.6379968048	19.9734696124	21.0690178829	24.5200909865	23.0189251956	20.966647098
ENSMUSG00000027820	27664.4509229733	28656.3630748821	27013.9316946209	23773.8150707634	48969.4110965776	34208.8704900075	46470.4444238392	-0.67338	8.2545e-06	0.00015248	Mme	chr3	+	63295872	63382231	4240	protein_coding	membrane_metallo_endopeptidase	26249	29744	34724	29130	44670	29415	39328	332.778356383	344.804121925	355.061618885	314.199322714	569.662888362	422.386695796	529.744010334
ENSMUSG00000027835	933.776658834787	1041.47150631884	983.343211093217	873.257196214102	1862.52584403594	1395.56840346792	1671.98125660426	-0.76136	1.1557e-07	3.643e-06	Pdcd10	chr3	-	75516490	75556856	1927	protein_coding	programmed_cell_death_10	886	1081	1264	1070	1699	1200	1415	24.7149748779	27.5729296256	28.4384025362	25.3940914668	47.6737698861	37.9146250732	41.9377161165
ENSMUSG00000027854	211.838722828208	156.076210937698	196.82423449888	241.57395334521	301.468279640896	327.958574814962	281.22370252425	-0.56592	0.0028993	0.020231	Sike1	chr3	+	102995728	103003914	2810	protein_coding	suppressor_of_IKBKE_1	201	162	253	296	275	282	238	3.84501380692	2.83365926928	3.9034987012	4.81743659823	5.29168770135	6.11012398266	4.8372739941
ENSMUSG00000027863	7.37746795919132	13.4880676118998	31.1184560472537	10.609666869891	40.5611867153206	84.897077877632	42.5380390372816	-1.3962	0.0006847	0.0063303	Cd2	chr3	-	101275899	101287939	1153	protein_coding	CD2_antigen	7	14	40	13	37	73	36	0.32634495166	0.596812157514	1.50407856465	0.515637698757	1.73516288042	3.85479056351	1.78321309133
ENSMUSG00000027887	74.8286035860834	67.4403380594992	119.028094380745	142.822438633148	207.190926735016	188.40173446817	198.510848840647	-0.8879	0.00074406	0.0067345	Sypl2	chr3	-	108211472	108226648	4090	protein_coding	synaptophysin-like_2	71	70	153	175	189	162	168	0.933132266076	0.841227894393	1.62183982586	1.95679512256	2.49865518676	2.41156482633	2.34593526652
ENSMUSG00000027954	1201.47335335401	1427.80830005968	907.880955178627	928.753915225839	1578.59753702869	1795.63134579539	1881.12661520423	-0.62721	0.00049946	0.0048816	Efna1	chr3	-	89271733	89281142	1632	protein_coding	ephrin_A1	1140	1482	1167	1138	1440	1544	1592	37.5485234034	44.6341205752	31.0020590799	31.8898681875	47.7100826977	57.6015773105	55.7125400552
ENSMUSG00000027994	0	10.5977674093499	15.5592280236269	11.4257950906518	66.8711456657988	65.1265254951698	83.8944658790831	-2.1907	1.5048e-07	4.5941e-06	Ccdc109b	chr3	-	129914960	129970206	1318	protein_coding	coiled-coil_domain_containing_109B	0	11	20	14	61	56	71	0.0	0.410219412191	0.657891724217	0.485784039532	2.50254707929	2.58690125247	3.0766138361
ENSMUSG00000028003	663.972116327219	530.851803868344	852.645695694752	608.015524466828	981.142219194917	938.519751332178	876.756249046192	-0.47236	0.0070468	0.040934	Lrat	chr3	-	82892579	82903973	5351	protein_coding	lecithin-retinol_acyltransferase_(phosphatidylcholine-retinol-O-acyltransferase)	630	551	1096	745	895	807	742	6.32868914853	5.06122425855	8.88005061297	6.3672505307	9.04390342299	9.18218033864	7.91952263944
ENSMUSG00000028015	559.63364090437	689.818315008592	581.137166682463	550.886549013569	936.196039321183	922.238119958386	929.928797842794	-0.63019	3.2503e-06	6.8599e-05	Ctso	chr3	+	81932601	81956725	3468	protein_coding	cathepsin_O	531	716	747	675	854	793	787	8.23045033116	10.1478226028	9.33859090991	8.90133816876	13.3151668705	13.9219904929	12.9606175062
ENSMUSG00000028071	32.6716438192758	84.782139274799	40.4539928614298	77.5321809722801	130.453546462788	140.719814016349	144.156687848565	-1.0933	0.00036675	0.0037933	Sh2d2a	chr3	+	87846755	87855722	4758	protein_coding	SH2_domain_containing_2A	31	88	52	95	119	121	122	0.350223611577	0.909069668378	0.473825842906	0.913124055572	1.35235389236	1.54834653644	1.46441929793
ENSMUSG00000028088	4531.87317493181	4666.87139371735	4743.23066300265	4394.85046879714	9075.83958962538	8775.79931047413	9523.79429556915	-0.98267	3.2428e-23	7.7418e-21	Fmo5	chr3	+	97628804	97655282	5197	protein_coding	flavin_containing_monooxygenase_5	4300	4844	6097	5385	8279	7546	8060	44.4758139541	45.8131707705	50.8631574032	47.3874792558	86.1376456818	88.40387837	88.5752476645
ENSMUSG00000028124	1943.43584524983	1778.49805796908	1764.41645787929	1656.74028814451	2997.14282377531	3008.61288314293	3166.72068388652	-0.76578	5.9667e-12	4.6219e-10	Gclm	chr3	+	122245557	122269984	4841	protein_coding	glutamate-cysteine_ligase_modifier_subunit	1844	1846	2268	2030	2734	2587	2680	20.4754756916	18.7428464443	20.3117716529	19.1774814697	30.5373438494	32.5363312107	31.6176626771
ENSMUSG00000028150	734.585023936621	499.058501640294	529.791714204494	616.992934895197	943.869777348406	764.073700898688	797.588231949029	-0.47401	0.0058707	0.035446	Rorc	chr3	+	94372794	94398276	2592	protein_coding	RAR-related_orphan_receptor_gamma	697	518	681	756	861	657	675	14.4545956403	9.82276367735	11.3907403589	13.3388200855	17.9612263489	15.4325469435	14.8730084946
ENSMUSG00000028159	416.299977697224	510.619702450494	397.538276003666	421.938290133356	631.439014811477	561.716282395839	704.240868506106	-0.52096	0.00085756	0.0075735	Dapp1	chr3	-	137931007	137981545	3083	protein_coding	dual_adaptor_for_phosphotyrosine_and_3-phosphoinositides_1	395	530	511	517	576	483	596	6.88702622952	8.44969976681	7.18600000774	7.66915711138	10.1022192621	9.53851661133	11.0408570098
ENSMUSG00000028161	1103.45842189619	736.063118249392	886.875997346731	740.228296230085	1380.1765966105	1340.90864099876	1287.95729307325	-0.60626	0.00029148	0.0031258	Ppp3ca	chr3	+	136670124	136937727	4758	protein_coding	protein_phosphatase_3_catalytic_subunit_alpha_isoform	1047	764	1140	907	1259	1153	1090	11.8285200426	7.89237757546	10.3877204022	8.71793177267	14.3076768948	14.7540789795	13.0837461865
ENSMUSG00000028167	13.7010119242125	8.6709006076499	2.33388420354403	8.16128220760843	23.0212140816684	22.0964997215755	59.0806097740022	-1.462	0.0010187	0.0087062	Bdh2	chr3	+	135281221	135304426	1172	protein_coding	3-hydroxybutyrate_dehydrogenase_type_2	13	9	3	10	21	19	50	0.596243842081	0.377445133991	0.110977127882	0.390214141945	0.968856628162	0.987036524322	2.43653381482
ENSMUSG00000028211	210.784798834038	230.260582803147	185.932774882341	119.154720231083	265.292086083989	401.225915997028	280.04209032877	-0.70924	0.0034639	0.023311	Trp53inp1	chr4	+	11156431	11174379	5432	protein_coding	transformation_related_protein_53_inducible_nuclear_protein_1	200	239	239	146	242	345	237	1.97914858649	2.16260435264	1.90755899219	1.2292032816	2.40892587406	3.86693229444	2.49183129065
ENSMUSG00000028212	110.66201938787	62.6231710552493	59.9030278909634	68.5547705439108	105.239835801913	283.765575371811	158.336034194326	-1.1234	0.00037774	0.0038782	Ccne2	chr4	+	11191351	11204779	3006	protein_coding	cyclin_E2	105	65	77	84	96	244	134	1.87762339952	1.06282879823	1.11055887432	1.27797078663	1.72683200183	4.94206080448	2.54592656387
ENSMUSG00000028228	986.472858543297	776.527321085091	1153.71675795193	951.605505407143	1201.48812540517	1325.78998329453	1469.92557117717	-0.44848	0.005463	0.033484	Cpne3	chr4	-	19519254	19570108	5648	protein_coding	copine_III	936	806	1483	1166	1096	1140	1244	8.90818703438	7.01421844137	11.3837749363	9.44135828794	10.4926140324	12.2890241484	12.5792787993
ENSMUSG00000028251	460.564785452372	314.079288677096	390.536623393034	379.499622653792	737.775098902993	510.545440935349	478.552939169418	-0.55164	0.0053868	0.033073	Tstd3	chr4	-	21757382	21767212	1588	protein_coding	thiosulfate_sulfurtransferase_(rhodanese)-like_domain_containing_3	437	326	502	465	673	439	405	14.792415769	10.0903454544	13.705442344	13.3916185817	22.915661467	16.8314393496	14.5658078154
ENSMUSG00000028255	25184.5677646908	16502.6507231595	23853.8524830223	24246.3533105839	36578.5166791919	56883.3681253526	40320.1529463655	-0.9501	6.8806e-07	1.7487e-05	Clca3	chr3	-	145004537	145032776	2935	protein_coding	chloride_channel_calcium_activated_3	23896	17129	30662	29709	33367	48912	34123	437.648324483	286.855272555	452.931172593	462.924903483	614.719354898	1014.64600591	664.001638308
ENSMUSG00000028256	365.711625977055	352.616624711096	322.853981490257	310.944852109881	419.863094918048	612.88712385633	464.373592823657	-0.54399	0.0017603	0.013549	Odf2l	chr3	+	145118589	145153915	2584	protein_coding	outer_dense_fiber_of_sperm_tails_2-like	347	366	415	381	383	527	393	7.21846959612	6.9618956448	6.96298445037	6.7431540724	8.01445687422	12.4172475768	8.6862053326
ENSMUSG00000028339	7.37746795919132	20.2321014178498	25.6727262389843	20.4032055190211	82.2186217202444	120.949261633887	80.349629292643	-2.0015	4.6297e-09	1.9889e-07	Col15a1	chr4	+	47208161	47313167	5172	protein_coding	collagen_type_XV_alpha_1	7	21	33	25	75	104	68	0.0727524611879	0.199572046872	0.276627442509	0.221060989153	0.784098420206	1.22428367196	0.750897134208
ENSMUSG00000028341	0	8.6709006076499	2.33388420354403	1.63225644152169	10.9624828960326	13.9556840346792	28.358692691521	-1.3191	0.0063276	0.037612	Nr4a3	chr4	+	48045153	48086447	5720	protein_coding	nuclear_receptor_subfamily_4_group_A_member_3	0	9	3	2	10	12	24	0.0	0.0773366603212	0.0227386702584	0.0159905935091	0.0945304668836	0.127729864539	0.239632248753
ENSMUSG00000028383	382.574409883778	466.301766011395	417.765272434381	450.502777859985	648.978987445129	618.701992204113	567.173853830421	-0.4992	0.00042879	0.0043035	Hsdl2	chr4	+	59581563	59618689	2626	protein_coding	hydroxysteroid_dehydrogenase_like_2	363	484	537	552	592	532	480	7.43053474719	9.05919426953	8.86583004727	9.6133548304	12.1897505019	12.3345737175	10.4394246981
ENSMUSG00000028405	4008.07294982923	3373.94376977666	3956.71168640831	4098.59592466095	5915.35577069918	4665.85036226109	5297.16747233704	-0.44684	0.00081679	0.0072961	Aco1	chr4	+	40143081	40198338	3832	protein_coding	aconitase_1	3803	3502	5086	5022	5396	4012	4483	53.346875872	44.9189477796	57.5427606178	59.9351814518	76.1402454076	63.7444910957	66.8148947789
ENSMUSG00000028427	494.290353265818	713.904150029842	434.880423260371	411.328623263465	1997.36438365714	2600.40912512856	3367.59475711812	-2.2422	2.0275e-24	5.468e-22	Aqp7	chr4	-	41033074	41048139	2527	protein_coding	aquaporin_7	469	741	559	504	1822	2236	2850	9.97644394962	14.4129174473	9.59061382109	9.1212825911	38.9862050252	53.8733263771	64.4124277663
ENSMUSG00000028435	626.030852537092	761.112386671491	528.235791402132	598.221985817698	1706.85858691227	948.986514358188	1331.67694430601	-1.0312	4.419e-07	1.1917e-05	Aqp3	chr4	-	41092722	41098183	1765	protein_coding	aquaporin_3	594	790	679	733	1557	816	1127	18.0904721314	21.9999307938	16.6788038986	18.9928387652	47.6992702144	28.1483332073	36.4677741655
ENSMUSG00000028459	37.9412637901268	42.3910696373995	51.3454524779686	19.5870772982602	84.4111182994509	94.2008672340848	116.979607352524	-1.219	9.5292e-05	0.0012513	Cd72	chr4	-	43446462	43454628	2583	protein_coding	CD72_antigen	36	44	66	24	77	81	99	0.749180147863	0.837273225347	1.10779491495	0.424930057477	1.61188535944	1.90927219119	2.1889751875
ENSMUSG00000028480	51.6422757143392	33.7201690297496	65.3487576992328	47.3354368041289	83.3148700098477	225.616891893981	101.618648811284	-1.2636	0.00015006	0.0018105	Glipr2	chr4	+	43957401	43979118	2320	protein_coding	GLI_pathogenesis-related_2	49	35	84	58	76	194	86	1.13531470037	0.741513381049	1.5697523399	1.1433274359	1.77130536912	5.09120962936	2.11709582986
ENSMUSG00000028517	171.789611049741	263.017318432047	98.0231365488492	102.016027595105	350.799452673043	225.616891893981	369.844617185254	-0.88422	0.0036364	0.024259	Ppap2b	chr4	+	105157347	105232764	3159	protein_coding	phosphatidic_acid_phosphatase_type_2B	163	273	126	125	320	194	313	2.77361479085	4.24768159021	1.72926183693	1.8096350679	5.47732087951	3.73903334603	5.65880543523
ENSMUSG00000028522	914.806026939724	955.725933643189	775.627516977799	745.12506555465	1163.11943526906	1075.75064433986	1142.6189930292	-0.40311	0.004057	0.02646	Mier1	chr4	+	103114390	103165754	4830	protein_coding	mesoderm_induction_early_response_1_homolog_(Xenopus_laevis	868	992	997	913	1061	925	967	9.66008083411	10.094933781	8.94927524473	8.64478632691	11.8778020927	11.6600882207	11.4342950275
ENSMUSG00000028544	1171.96348151725	1248.60968750159	1249.40601029724	1176.85689433714	1468.97270806837	1454.88006061531	1536.09585412406	-0.29113	0.0070229	0.040877	Slc5a9	chr4	-	111875375	111902918	4484	protein_coding	solute_carrier_family_5_(sodium/glucose_cotransporter)_member_9	1112	1296	1606	1442	1340	1251	1300	13.3305279388	14.2062132858	15.5281520493	14.7072093003	16.1587226264	16.9863058704	16.5579969682
ENSMUSG00000028545	6.32354396502113	9.63433400849989	6.22369120945074	2.44838466228253	20.8287175024619	52.3338151300471	18.9057951276807	-1.6139	0.00029461	0.0031497	Bend5	chr4	+	111415006	111460298	1826	protein_coding	BEN_domain_containing_5	6	10	8	3	19	45	16	0.176627630698	0.269177130971	0.189945518624	0.0751365237173	0.562627116151	1.50044117982	0.500436824705
ENSMUSG00000028557	579.658196793604	563.608539497244	483.891991534795	462.744701171398	716.946381400531	661.732017977707	764.503090475588	-0.44224	0.0025119	0.018066	Rnf11	chr4	-	109451098	109484728	4061	protein_coding	ring_finger_protein_11	550	585	622	567	654	569	647	7.280108738	7.08046547831	6.64044575162	6.38529087569	8.70788310652	8.53073617985	9.09916083348
ENSMUSG00000028581	265.588846530888	361.287525318746	420.099156637925	286.461005487056	544.83539993282	734.999359159773	555.357731875621	-0.83541	2.9477e-05	0.00046109	Laptm5	chr4	+	130913125	130936141	2600	protein_coding	lysosomal-associated_protein_transmembrane_5	252	375	540	351	497	632	470	5.20997163596	7.08919386277	9.00451342231	6.17396815385	10.3359612491	14.7996336379	10.3241560504
ENSMUSG00000028582	235.025050699952	261.090451630347	211.605501121325	230.964286475319	269.677079242402	346.566153527868	373.389453771694	-0.47455	0.0075153	0.04292	Cc2d1b	chr4	+	108619940	108634123	3303	protein_coding	coiled-coil_and_C2_domain_containing_1B	223	271	272	283	246	298	316	3.62914612802	4.03273468218	3.57026266372	3.91839738855	4.02711809147	5.49306736043	5.4639731843
ENSMUSG00000028600	601.790600671178	794.832555701241	721.170218895105	648.005807284109	1215.73935317001	1257.17453679069	1345.85629065177	-0.86097	1.0551e-09	5.1388e-08	Podn	chr4	-	108014791	108096445	3636	protein_coding	podocan	571	825	927	794	1109	1081	1139	8.44151506403	11.1524171879	11.0533951893	9.98682050718	16.4920826751	18.1012703062	17.8908057298
ENSMUSG00000028603	8618.9904243238	7547.53726225881	8182.59801762536	8966.80076149938	15404.480965505	11592.5215381402	14111.9944506182	-0.70385	2.247e-07	6.5445e-06	Scp2	chr4	-	108043839	108144998	2640	protein_coding	sterol_carrier_protein_2_liver	8178	7834	10518	10987	14052	9968	11943	166.514226944	145.854077045	172.730518839	190.329371791	287.807459474	229.885371755	258.368495202
ENSMUSG00000028643	45.3187317493181	24.0858350212497	49.7895296756059	38.3580263757596	95.3736011954835	88.3859988863018	83.8944658790831	-1.0623	0.00021757	0.0024638	Ccdc23	chr4	+	119195306	119201298	832	protein_coding	coiled-coil_domain_containing_23	43	25	64	47	87	76	71	2.77813467692	1.47691538808	3.33500497123	2.58348026381	5.65410355048	5.56157118512	4.87377047594
ENSMUSG00000028691	10466.5191861041	8931.99105928025	12371.1422015857	11583.3078372586	21232.1368730359	18366.8431633074	17312.9818881736	-0.78857	7.9963e-08	2.6051e-06	Prdx1	chr4	+	116685544	116700822	2294	protein_coding	peroxiredoxin_1	9931	9271	15902	14193	19368	15793	14652	232.70608216	198.642467172	300.537156792	282.951112427	456.519354511	419.158672398	364.782123182
ENSMUSG00000028755	2232.21101965246	2494.32907480062	2557.93708708425	2383.09440462166	3505.80203015122	3115.60646074214	3460.94212056105	-0.46883	3.7004e-05	0.00055934	Cda	chr4	-	138338424	138367992	846	protein_coding	cytidine_deaminase	2118	2589	3288	2920	3198	2679	2929	134.574804894	150.41828075	168.500534858	157.849461599	204.397663983	192.801134418	197.732956055
ENSMUSG00000028759	1142.45360968048	1183.09621624379	1131.93383871885	1052.80540478149	1285.89924370462	1430.45761355462	1533.7326297331	-0.324	0.0082156	0.045823	Hp1bp3	chr4	+	138216296	138244683	5155	protein_coding	heterochromatin_protein_1_binding_protein_3	1084	1228	1455	1290	1173	1230	1298	11.3033917285	11.7086986952	12.2369775035	11.4443638588	12.3037408222	14.5272588902	14.380569098
ENSMUSG00000028777	0	7.70746720679991	23.3388420354403	7.34515398684759	72.3523871138151	111.645472277434	75.6231805107228	-2.1965	7.5073e-07	1.885e-05	Gnat3	chr5	+	17962621	18019834	1289	protein_coding	guanine_nucleotide_binding_protein_alpha_transducing_3	0	8	30	9	66	96	64	0.0	0.305053493345	1.00903951806	0.31931565316	2.76859130007	4.53445973723	2.83567926117
ENSMUSG00000028795	23.1863278717441	18.3052346161498	31.1184560472537	30.1967441681512	92.0848563266737	70.9413938429528	60.2622219694822	-1.351	1.26e-05	0.0002235	Ccdc28b	chr4	-	129619274	129623947	923	protein_coding	coiled_coil_domain_containing_28B	22	19	40	37	84	61	51	1.28123603835	1.01179104896	1.87887604013	1.83328776287	4.92090993805	4.02379056833	3.15572045893
ENSMUSG00000028849	578.604272799433	770.746720679991	493.227528348971	390.109289523683	870.421141944987	936.193803993065	1122.53158570604	-0.76599	0.00035412	0.0036836	Map7d1	chr4	-	126232167	126256343	3351	protein_coding	MAP7_domain_containing_1	549	800	634	478	794	805	950	8.806555628	11.7342271836	8.2026591981	6.52355135015	12.8119107979	14.6261049999	16.1912070989
ENSMUSG00000028906	1046.546526211	1196.58428385569	1078.25450203734	1131.96984219529	1406.48655556098	1838.66137156899	1563.2729346201	-0.51479	0.00017209	0.0020342	Epb4.1	chr4	-	131923413	132075321	6565	protein_coding	erythrocyte_protein_band_4.1	993	1242	1386	1387	1283	1581	1323	8.13060165726	9.29877626674	9.15310275271	9.66211822447	10.5671958743	14.6623767273	11.5094657297
ENSMUSG00000028914	404.706813761352	410.422628762095	432.546539056827	401.535084614335	544.83539993282	519.849230291802	512.819692838339	-0.34431	0.0077037	0.043643	Casp9	chr4	+	141793612	141815976	3897	protein_coding	caspase_9	384	426	556	492	497	447	434	5.29674401691	5.3730159079	6.18563406005	5.77384755927	6.89594540609	6.98368032775	6.36047242413
ENSMUSG00000028919	946.423746764829	802.540022908041	991.900786506212	952.421633627904	1363.73287226645	1118.78067011345	1166.2512369388	-0.38897	0.0052564	0.032436	Arhgef19	chr4	+	141239499	141257564	3414	protein_coding	Rho_guanine_nucleotide_exchange_factor_(GEF)_19	898	833	1275	1167	1244	962	987	14.1390746037	11.9927952103	16.1914784411	15.6328426209	19.70265239	17.1561087142	16.511391926
ENSMUSG00000028927	49.5344277259989	53.9522704475994	46.6776840708806	40.8064110380421	118.394815277152	79.082209529849	94.5289756384035	-0.95187	0.00024427	0.0027069	Padi2	chr4	+	140906344	140952586	4774	protein_coding	peptidyl_arginine_deiminase_type_II	47	56	60	50	108	68	80	0.529204598582	0.576560048273	0.544889794209	0.478980911562	1.22323295396	0.867228880585	0.957056600242
ENSMUSG00000028931	31.6177198251057	44.3179364390995	39.6760314602485	27.7483595058687	74.5448836930216	113.971419616547	76.8047927062028	-1.1726	5.5913e-05	0.00080461	Kcnab2	chr4	-	152390742	152477871	3922	protein_coding	potassium_voltage-gated_channel_shaker-related_subfamily_beta_member_2	30	46	51	34	68	98	65	0.411170389667	0.576486544952	0.563770600694	0.396462343912	0.93749542068	1.52133802622	0.946533126023
ENSMUSG00000028937	674.511356268921	653.207845776293	635.594464765157	634.131627531175	1128.03949000175	898.978646567254	1002.00714176708	-0.6254	2.1417e-06	4.7258e-05	Acot7	chr4	+	152178134	152271855	1505	protein_coding	acyl-CoA_thioesterase_7	640	678	817	777	1029	773	848	22.8587059069	22.1427790765	23.5356065112	23.6110410018	36.9697664067	31.2716090725	32.1802491836
ENSMUSG00000028945	344.633146093652	420.056962770595	441.104114469821	424.386674795638	631.439014811477	590.790624134754	504.548407469979	-0.48362	0.0020376	0.015288	Rheb	chr5	-	24802823	24842624	4046	protein_coding	Ras_homolog_enriched_in_brain	327	436	567	520	576	508	427	4.34440235398	5.29662887648	6.07570974862	5.87770901302	7.69776124199	7.64442929605	6.02742821762
ENSMUSG00000028954	496.398201254159	437.398763985895	461.331110900536	433.364085224008	636.920256259493	517.523282952688	695.969583137746	-0.42162	0.0059611	0.035814	Nub1	chr5	+	24685815	24710555	3455	protein_coding	negative_regulator_of_ubiquitin-like_proteins_1	471	454	593	531	581	445	589	7.32792509751	6.45872411818	7.44126000671	7.02873364355	9.09276385539	7.84186196808	9.73637501964
ENSMUSG00000028960	1603.01839513286	1636.87334804413	1452.45393600557	1582.47262005527	2269.23395947875	2158.47913069705	2145.80774699176	-0.47634	1.219e-05	0.00021698	Ube4b	chr4	-	149328416	149426749	5626	protein_coding	ubiquitination_factor_E4B	1521	1699	1867	1939	2070	1856	1816	14.5324103451	14.843372423	14.3874698999	15.7619047153	19.894748313	20.0856309323	18.4351283962
ENSMUSG00000028965	11.5931639358721	19.2686680169998	14.7812666224455	11.4257950906518	39.4649384257173	48.8448941213773	27.177080496041	-1.1785	0.001482	0.011774	Tnfrsf9	chr4	+	150914562	150946102	2115	protein_coding	tumor_necrosis_factor_receptor_superfamily_member_9	11	20	19	14	36	42	23	0.279569944066	0.464791906527	0.389478121935	0.302724994848	0.920364715871	1.20905526622	0.621079957564
ENSMUSG00000028995	69.5589836152324	124.282908709649	117.472171578383	102.832155815866	151.28226396525	204.683365841962	269.40758056945	-0.92909	0.00031129	0.0032922	Fam126a	chr5	-	23915276	24030690	5659	protein_coding	family_with_sequence_similarity_126_member_A	66	129	151	126	138	176	228	0.626920408235	1.120440889	1.15685010753	1.01826652711	1.31858224667	1.89356495889	2.30104548458
ENSMUSG00000029001	95.9070834694872	161.856811342798	69.2385647051395	71.8192834269542	191.84345068057	138.393866677236	251.683397637249	-0.85943	0.0043115	0.027797	Fbxo44	chr4	-	148152800	148160482	1829	protein_coding	F-box_protein_44	91	168	89	88	175	119	213	2.67445843654	4.5147583441	2.10967783035	2.20038959779	5.17359198198	3.96132514098	6.65113783922
ENSMUSG00000029063	2675.91302119811	2335.36256366037	2525.26270823464	2364.32345554416	3305.18859315382	3800.59795211098	3282.51867904356	-0.47706	6.0401e-05	0.00086238	Nadk	chr4	+	155562378	155591001	3152	protein_coding	NAD_kinase	2539	2424	3246	2897	3015	3268	2778	43.2996771484	37.7994377333	44.6480138882	42.0332434238	51.7212413002	63.1252445174	50.3356965662
ENSMUSG00000029082	3702.43499151987	3205.34292462791	3687.53704159956	3327.35475604196	9687.546135224	6291.68755230122	8897.53983196473	-1.2164	5.8563e-14	5.7238e-12	Bst1	chr5	+	43818886	43843247	2115	protein_coding	bone_marrow_stromal_cell_antigen_1	3513	3327	4740	4077	8837	5410	7530	89.284473955	77.3181336508	97.1645419985	88.1578431424	225.92397206	155.737833102	203.336177411
ENSMUSG00000029098	751.447807843344	911.407997204089	763.180134558897	763.079886411388	1891.02829956562	1242.05587908645	1687.3422151455	-0.97983	5.9309e-09	2.4963e-07	Acox3	chr5	+	35583040	35613801	3976	protein_coding	acyl-Coenzyme_A_oxidase_3_pristanoyl	713	946	981	935	1725	1068	1428	9.63942925285	11.6945548121	10.6970116695	10.7546393618	23.4590572621	16.354305694	20.512182983
ENSMUSG00000029120	15.8088599125528	21.1955348186998	16.3371894248082	12.2419233114126	44.9461798737336	36.0521837562547	46.0828756237217	-1.168	0.00074696	0.0067503	Ppp2r2c	chr5	+	36868513	36955078	4088	protein_coding	protein_phosphatase_2_regulatory_subunit_B_gamma	15	22	21	15	41	31	39	0.197237068037	0.26451525698	0.222714373078	0.167807353605	0.542301494461	0.461698050799	0.544858549941
ENSMUSG00000029154	30.5637958309355	40.4642028356995	34.2303016519791	22.8515901813036	89.8923597474672	72.1043675125094	109.889934179644	-1.3511	3.8248e-06	7.8896e-05	Cwh43	chr5	+	73406076	73453435	2725	protein_coding	cell_wall_biogenesis_43_C-terminal_homolog_(S._cerevisiae)	29	42	44	28	82	62	93	0.572057465198	0.75756816618	0.700045080198	0.469918065397	1.6271034931	1.38526358287	1.94915552059
ENSMUSG00000029174	1239.41461714414	1135.88797960214	930.441835812886	894.476529953884	1387.85033463773	1608.39258499678	1829.13567860311	-0.59746	0.00029831	0.0031803	Tbc1d1	chr5	+	64159451	64351486	6465	protein_coding	TBC1_domain_family_member_1	1176	1179	1196	1096	1266	1383	1548	9.77793078366	8.96363593378	8.0205193028	7.75305101156	10.5884650665	13.0244947564	13.6751619265
ENSMUSG00000029190	3118.56109874959	4485.74591435755	3373.2406355223	2855.63264444219	5665.41116066964	4025.0518703354	5496.85993337316	-0.52911	0.0041701	0.027051	D5Ertd579e	chr5	-	36584788	36696024	6690	protein_coding	DNA_segment_Chr_5_ERATO_Doi_579_expressed	2959	4656	4336	3499	5168	3461	4652	23.775355176	34.2078506129	28.099784786	23.919298644	41.7699753412	31.4979809402	39.7140006555
ENSMUSG00000029204	34.7794918076162	24.0858350212497	65.3487576992328	26.9322312851078	99.7585943538965	120.949261633887	69.7151195333226	-1.1552	0.00072296	0.0065803	Rhoh	chr5	+	65863569	65896700	4960	protein_coding	ras_homolog_gene_family_member_H	33	25	84	33	91	104	59	0.357635341754	0.247740645742	0.734238997697	0.30427262407	0.992036262546	1.27661192568	0.679360646078
ENSMUSG00000029221	908.482482974703	846.85795934714	856.535502700658	807.150810332474	1146.67571092501	1102.49903873966	1277.32278331393	-0.45255	0.00022044	0.0024925	Slc30a9	chr5	+	67306955	67358565	5833	protein_coding	solute_carrier_family_30_(zinc_transporter)_member_9	862	879	1101	989	1046	948	1081	7.94371136209	7.40688892119	8.18342639348	7.75416310031	9.69633339655	9.89517764233	10.5843396505
ENSMUSG00000029229	383.628333877949	385.373360339996	332.967479705615	359.096417134771	457.135536764559	473.330283509537	510.456468447379	-0.38754	0.0059424	0.03573	Chic2	chr5	-	75001026	75044774	6661	protein_coding	cysteine-rich_hydrophobic_domain_2	364	400	428	440	417	407	432	2.93744751865	2.9516135184	2.78576304757	3.02095224017	3.38504505074	3.72016506331	3.70402887428
ENSMUSG00000029275	59.0197436735306	64.5500378569493	64.5707962980514	96.3031300497795	130.453546462788	125.601156312113	119.342831743484	-0.75658	0.0018605	0.014163	Gfi1	chr5	-	107716657	107726036	2860	protein_coding	growth_factor_independent_1	56	67	83	118	119	108	101	1.05251952242	1.15145694256	1.25820642096	1.88689003407	2.24982511183	2.2991375617	2.01690476034
ENSMUSG00000029298	40.0491117784672	55.8791372492994	41.2319542626112	17.9548208567385	90.9886080370705	122.112235303443	112.253158570604	-1.3036	4.6505e-05	0.00068618	Gbp9	chr5	-	105078394	105139539	3633	protein_coding	guanylate-binding_protein_9	38	58	53	22	83	105	95	0.562245987654	0.784696162588	0.632485115655	0.276941410292	1.23532299636	1.75966961744	1.4934416457
ENSMUSG00000029333	908.482482974703	1034.72747251289	524.345984396225	417.857649029552	1121.46200026413	1418.82787685906	1721.60896881442	-0.89767	0.00078107	0.0070128	Rasgef1b	chr5	-	99217426	99252927	2990	protein_coding	RasGEF_domain_family_member_1B	862	1074	674	512	1023	1220	1457	15.4968790552	17.6551749765	9.77301456785	7.83121936026	18.5000233712	24.842533074	27.8303337012
ENSMUSG00000029334	2365.0054429179	2823.82329789132	2418.68199627279	2267.20419727362	4162.45475562357	3394.72014143572	3714.98874258926	-0.59443	8.5285e-06	0.00015702	Prkg2	chr5	-	98929773	99037351	4968	protein_coding	protein_kinase_cGMP-dependent_type_II	2244	2931	3109	2778	3797	2919	3144	24.2800418814	28.9983417878	27.1318228506	25.5729759817	41.3263302208	35.7733607529	36.1435661505
ENSMUSG00000029370	307.745806297695	453.777131800345	336.857286711521	336.244826953467	516.332944403135	488.448941213773	505.730019665459	-0.47401	0.0055664	0.033932	Rassf6	chr5	-	90603076	90640487	1958	protein_coding	Ras_association_(RalGDS/AF-6)_domain_family_member_6	292	471	433	412	471	420	428	8.01638063221	11.8235298663	9.58771347448	9.62310323984	13.0069673872	13.0600198573	12.4842119107
ENSMUSG00000029385	4694.17747003402	4902.91257692559	3245.65496572856	3154.33557324066	5910.97077754077	5260.12990740451	6964.42228015938	-0.57274	0.0024003	0.017408	Ccng2	chr5	+	93267257	93276231	4537	protein_coding	cyclin_G2	4454	5089	4172	3865	5392	4523	5894	52.7703044221	55.1318549267	39.867165444	38.9593170795	64.2612154934	60.6966948462	74.1944470661
ENSMUSG00000029403	57.9658196793604	81.8918390722491	72.3504103098649	44.8870521418464	118.394815277152	93.0378935645282	122.887668329925	-0.73064	0.005769	0.035004	Cdkl2	chr5	-	92006074	92043042	4066	protein_coding	cyclin-dependent_kinase-like_2_(CDC2-related_kinase)	55	85	93	55	108	80	104	0.727115631703	1.02752047462	0.991643140731	0.618622813324	1.43623072361	1.19792560282	1.46081767644
ENSMUSG00000029409	3.16177198251057	0.963433400849989	12.4473824189015	1.63225644152169	88.796111457864	190.727681807283	116.979607352524	-3.5476	2.4698e-17	3.3932e-15	U90926	chr5	-	92209896	92215408	520	protein_coding	cDNA_sequence_U90926	3	1	16	2	81	164	99	0.310117359284	0.094522584837	1.33400198849	0.1758965286	8.42266459933	19.2020563023	10.8733132872
ENSMUSG00000029413	1144.56145766882	828.55272473099	1274.30077513504	1162.9827145842	1732.07229757315	2323.62139177409	1947.29689815111	-0.83027	2.1485e-06	4.7335e-05	Naaa	chr5	-	92257659	92278170	2414	protein_coding	N-acylethanolamine_acid_amidase	1086	860	1638	1425	1580	1998	1648	24.1824737827	17.5105633551	29.418225293	26.9965467466	35.3905777758	50.3924475515	38.9897088305
ENSMUSG00000029468	83.2599955394449	110.794841097749	105.802750560663	73.4515398684759	186.362209232554	209.335260520189	233.959214705049	-1.1063	3.7139e-07	1.0243e-05	P2rx7	chr5	+	122643911	122691432	4936	protein_coding	purinergic_receptor_P2X_ligand-gated_ion_channel_7	79	115	136	90	170	180	198	0.860320172837	1.14514800917	1.19454797187	0.833869280639	1.86226551859	2.2202638528	2.29097362614
ENSMUSG00000029471	14.7549359183826	28.9030020254997	33.4523402507977	24.4838466228253	94.2773529058802	146.534682364132	105.163485397724	-1.9295	2.5008e-10	1.3954e-08	Camkk2	chr5	-	122731173	122779410	4843	protein_coding	calcium/calmodulin-dependent_protein_kinase_kinase_2_beta	14	30	43	30	86	126	89	0.155389522719	0.304470849361	0.384940693561	0.283294016741	0.960178138951	1.5840296643	1.04955593292
ENSMUSG00000029512	255.049606589186	302.518087866897	286.289795634734	223.619132488471	384.783149650744	409.366731683924	410.019431831575	-0.57176	0.00047633	0.0046933	Ulk1	chr5	-	110784488	110810097	5213	protein_coding	unc-51_like_kinase_1	242	314	368	274	351	352	347	2.49537492757	2.96060764477	3.06055319055	2.40377300929	3.64071952756	4.11113911466	3.80164710511
ENSMUSG00000029530	74.8286035860834	81.8918390722491	57.5691436874194	79.9805656345626	143.608525938027	117.460340625217	183.149890299407	-0.94372	9.6323e-05	0.0012603	Ccr9	chr9	+	123678439	123783457	4239	protein_coding	chemokine_(C-C_motif)_receptor_9	71	85	74	98	131	101	155	0.900332854034	0.985585810284	0.756847082406	1.05728793317	1.67099715606	1.45065851501	2.08832617504
ENSMUSG00000029544	1.05392399417019	0	1.55592280236269	0	29.598703819288	34.8892100866981	21.2690195186408	-2.9637	2.6339e-10	1.4585e-08	Cabp1	chr5	-	115168689	115194381	1621	protein_coding	calcium_binding_protein_1	1	0	2	0	27	30	18	0.0331608116034	0.0	0.0534917515434	0.0	0.900634503733	1.12679646077	0.634190220327
ENSMUSG00000029570	50.5883517201691	57.8060040509993	59.9030278909634	66.9225141023891	107.432332381119	97.6897882427546	121.706056134444	-0.82965	0.00042258	0.0042532	Lfng	chr5	+	140607341	140615543	2282	protein_coding	LFNG_O-fucosylpeptide_3-beta-N-acetylglucosaminyltransferase	48	60	77	82	98	84	103	1.13066451763	1.29233332468	1.46290095364	1.64334530664	2.32208582455	2.24114977043	2.57781433821
ENSMUSG00000029603	137.010119242125	209.065047984448	156.37024163745	177.099823905103	352.991949252249	416.344573701264	514.001305033819	-1.2701	4.0705e-10	2.1635e-08	Dtx1	chr5	-	120680202	120711927	4035	protein_coding	deltex_1_homolog_(Drosophila)	130	217	201	217	322	358	435	1.73184084986	2.64335278141	2.1596946691	2.45949991167	4.31499368339	5.40190225956	6.15709377682
ENSMUSG00000029613	1057.0857661527	1158.04694782169	1159.1624877602	1125.4408164292	1558.86506781583	1214.14451101709	1616.4454834167	-0.37097	0.0081089	0.045507	Eif2ak1	chr5	+	143817788	143904256	4330	protein_coding	eukaryotic_translation_initiation_factor_2_alpha_kinase_1	1003	1202	1490	1379	1422	1044	1368	12.451486521	13.6444333549	14.9189483355	14.5648825321	17.7574062992	14.6797897896	18.0438102502
ENSMUSG00000029672	2279.63759939012	2421.10813633602	1916.89689251083	1810.17239364755	2921.50169179268	3566.8402445301	3516.47789374861	-0.64659	1.5854e-05	0.00027099	Fam3c	chr6	-	22306520	22356243	2826	protein_coding	family_with_sequence_similarity_3_member_C	2163	2513	2464	2218	2665	3067	2976	41.1426752805	43.7078319043	37.8014434672	35.893846466	50.9909246667	66.0767772107	60.1437938413
ENSMUSG00000029674	37.9412637901268	51.0619702450494	26.4506876401657	29.3806159473903	59.197407638576	110.482498607877	155.972809803366	-1.3677	4.5897e-05	0.00067788	Limk1	chr5	-	134656039	134688590	3473	protein_coding	LIM-domain_containing_protein_kinase	36	53	34	36	54	95	132	0.557193297417	0.750084203313	0.424437718768	0.474054565993	0.840730509963	1.66542874533	2.17069696106
ENSMUSG00000029676	63.2354396502113	62.6231710552493	59.125066489782	64.4741294401066	93.181104616277	133.741971999009	89.8025268564833	-0.70776	0.0037962	0.025129	Pot1a	chr6	-	25743737	25809246	3271	protein_coding	protection_of_telomeres_1A	60	65	76	79	85	115	76	0.986004444069	0.976723744265	1.00733259296	1.10452910347	1.40509669822	2.14054582935	1.32697609266
ENSMUSG00000029771	17.9167079008932	23.1224016203997	64.5707962980514	17.9548208567385	93.181104616277	104.667630260094	46.0828756237217	-1.092	0.0060512	0.03628	Irf5	chr6	+	29526625	29541869	2241	protein_coding	interferon_regulatory_factor_5	17	24	83	22	85	90	39	0.407769962229	0.526390833898	1.60574313429	0.448963919496	2.05090196336	2.44516340415	0.993923137955
ENSMUSG00000029797	5.26961997085094	16.3783678144498	7.00165261063208	8.97741042836927	41.6574350049238	34.8892100866981	20.0874073231607	-1.3379	0.0013952	0.011237	Sspo	chr6	+	48448229	48501250	15571	protein_coding	SCO-spondin	5	17	9	11	38	30	17	0.0172608296221	0.0536625553888	0.0250591215486	0.0323077562003	0.131957756611	0.117303773868	0.0623537341552
ENSMUSG00000029833	310.907578280206	306.371821470296	262.172992198112	270.138441071839	470.290516239798	417.50754737082	473.826490387497	-0.64491	1.924e-05	0.00031733	Trim24	chr6	+	37870811	37966296	4042	protein_coding	tripartite_motif-containing_24	295	318	337	331	429	359	401	3.92314059988	3.86696057116	3.61470974244	3.745090364	5.73890208007	5.40761014005	5.66602013864
ENSMUSG00000029840	1319.51284070108	1183.09621624379	1328.75807321773	1099.32471336486	1556.67257123663	1780.51268809116	1811.41149567091	-0.4685	0.00036176	0.0037497	Mtpn	chr6	-	35508906	35539888	3960	protein_coding	myotrophin	1252	1228	1708	1347	1420	1531	1533	16.9948489552	15.2420054984	18.6996086821	15.5561823854	19.3892490964	23.538958277	22.1094031731
ENSMUSG00000029851	67.4511356268921	78.0381054688491	74.6842945134089	62.8418729985849	158.956001992473	141.882787685906	209.145358599968	-1.1911	1.427e-07	4.3752e-06	Fam115c	chr6	-	42623019	42645254	4494	protein_coding	family_with_sequence_similarity_115_member_C	64	81	96	77	145	122	177	0.765517409654	0.885912610889	0.926142902557	0.783588896877	1.7446277088	1.65285211151	2.2494184276
ENSMUSG00000029919	20.0245558892336	36.6104692322996	28.0066104425283	18.7709490774994	144.70477422763	193.053629146396	158.336034194326	-2.4374	1.1778e-18	1.8443e-16	Hpgds	chr6	-	65117293	65144908	3476	protein_coding	hematopoietic_prostaglandin_D_synthase	19	38	36	23	132	166	134	0.293820436299	0.537332070305	0.449016779785	0.302606801216	2.05334533129	2.90760598813	2.20168447958
ENSMUSG00000030047	31.6177198251057	52.0254036458994	40.4539928614298	30.1967441681512	55.9086627697662	119.78628796433	69.7151195333226	-0.94617	0.0034258	0.023108	Arhgap25	chr6	-	87458545	87533259	3816	protein_coding	Rho_GTPase_activating_protein_25	30	54	52	37	51	103	59	0.42259178938	0.6955435488	0.590792285259	0.443428879751	0.722652720107	1.64337279419	0.883026416286
ENSMUSG00000030055	1101.35057390785	1690.82561849173	1341.98341703782	1316.41482008724	2214.42154499858	1677.00803150062	1807.86665908447	-0.4638	0.0070463	0.040934	Rab43	chr6	-	87788853	87812164	4605	protein_coding	RAB43_member_RAS_oncogene_family	1045	1755	1725	1613	2020	1442	1530	12.1981739439	18.7320979201	16.2404965211	16.0189980812	23.7186281555	19.065265615	18.9754396325
ENSMUSG00000030103	1184.61056944729	1329.53809317298	986.455056697942	1254.38907530942	1688.22236598902	1859.59489762101	1887.03467618163	-0.59503	2.3925e-05	0.00038584	Bhlhe40	chr6	+	108660629	108666925	3113	protein_coding	basic_helix-loop-helix_family_member_e40	1124	1380	1268	1537	1540	1599	1597	19.408651264	21.7890802695	17.6595637474	22.5800741275	26.7491158588	31.2735064095	29.2992056323
ENSMUSG00000030107	424.731369650586	421.020396171445	263.728915000475	283.196492604013	634.727759680287	526.827072309141	1041.00034421792	-1.0019	5.3798e-05	0.00077676	Usp18	chr6	+	121245906	121270916	1770	protein_coding	ubiquitin_specific_peptidase_18	403	437	339	347	579	453	881	12.2388312263	12.1352046205	8.30359712327	8.96575413009	17.6877719018	15.5823218361	28.4271088462
ENSMUSG00000030122	1308.97360075937	968.250567854239	1310.08699958938	1199.70848451844	2371.18505041185	2392.23683827793	2243.8815592166	-0.94348	2.9322e-11	1.993e-09	Ptms	chr6	-	124913681	124917946	1149	protein_coding	parathymosin	1242	1005	1684	1470	2163	2057	1899	58.104495306	42.9917344089	63.5421486772	58.5097069024	101.789814382	108.998744949	94.3919561569
ENSMUSG00000030124	55.85797169102	64.5500378569493	49.7895296756059	89.7741042836927	112.913573829136	109.319524938321	138.248626871165	-0.81442	0.0018415	0.014041	Lag3	chr6	-	124904361	124911705	2001	protein_coding	lymphocyte-activation_gene_3	53	67	64	110	103	94	117	1.42376052338	1.64576054759	1.38666873366	2.51406332731	2.78328685003	2.86014465955	3.33940292677
ENSMUSG00000030126	1079.21817003027	1111.80214458089	1054.13769860072	1062.59894343062	1638.89119295687	1194.37395863463	1390.75755408001	-0.37879	0.0068806	0.040242	Tmcc1	chr6	-	116018618	116193486	5831	protein_coding	transmembrane_and_coiled_coil_domains_1	1024	1154	1355	1302	1495	1027	1177	9.43984973826	9.72751032567	10.0747920714	10.2117120325	13.8632796177	10.7234526016	11.528252278
ENSMUSG00000030161	60.0736676677007	59.7328708526993	45.8997226696992	47.3354368041289	119.491063566755	97.6897882427546	124.069280525405	-1.0266	2.4158e-05	0.00038917	Gabarapl1	chr6	+	129533200	129542331	1765	protein_coding	gamma-aminobutyric_acid_(GABA)_A_receptor-associated_protein-like_1	57	62	59	58	109	84	105	1.73595439644	1.72657684711	1.44926278353	1.50284399506	3.3392552687	2.89762253605	3.39761871107
ENSMUSG00000030165	76.9364515744238	135.844109519848	48.2336068732432	145.27082329543	305.853272799309	169.794155755264	203.237297622567	-1.0111	0.0016846	0.013091	Klrd1	chr6	+	129591782	129598775	919	protein_coding	killer_cell_lectin-like_receptor_subfamily_D_member_1	73	141	62	178	279	146	172	4.26987847603	7.54123603944	2.92493363091	8.85798840435	16.4155910218	9.67263007558	10.6891454304
ENSMUSG00000030167	3.16177198251057	4.81716700424994	3.88980700590671	9.79353864913012	17.5399726336521	27.9113680693585	12.9977341502805	-1.2325	0.0067116	0.039539	Klrc1	chr6	-	129666015	129678973	1984	protein_coding	killer_cell_lectin-like_receptor_subfamily_C_member_1	3	5	5	12	16	24	11	0.0812807594896	0.123870322871	0.10926175561	0.276611476427	0.436059895624	0.736506880203	0.316651148596
ENSMUSG00000030200	397.329345802161	464.374899209695	465.998879307624	464.37695761292	789.298768514346	575.671966430518	545.90483431178	-0.49122	0.0039938	0.026222	Bcl2l14	chr6	+	134396318	134438736	2243	protein_coding	BCL2-like_14_(apoptosis_facilitator)	377	482	599	569	720	495	462	9.03483535651	10.5622562031	11.5781024124	11.6014857071	17.3568557652	13.4364072839	11.7636678155
ENSMUSG00000030220	134.902271253784	158.966511140248	183.598890678797	129.764387100974	416.574350049238	498.915704239783	371.026229380734	-1.4349	9.0628e-14	8.5149e-12	Arhgdib	chr6	-	136923523	136941899	1325	protein_coding	Rho_GDP_dissociation_inhibitor_(GDI)_beta	128	165	236	159	380	429	314	5.1928079079	6.12078322944	7.72210962394	5.48797169231	15.5072771938	19.712815094	13.5345499792
ENSMUSG00000030263	125.416955306252	203.284447579348	287.845718437097	202.399798748689	1352.77038937042	1346.72350934655	1425.02430774893	-2.5938	6.0443e-32	2.8394e-29	Lrmp	chr6	+	145115653	145174934	2319	protein_coding	lymphoid-restricted_membrane_protein	119	211	370	248	1234	1158	1206	2.75838180142	4.47219405274	6.9173669304	4.890818527	28.7728076709	30.4029023838	29.7013787232
ENSMUSG00000030269	268.750618513398	304.444954668596	367.975742758775	266.057799968035	456.039288474956	419.833494709934	475.008102582978	-0.55744	0.0010275	0.0087714	Mtmr14	chr6	+	113237843	113281387	2531	protein_coding	myotubularin_related_protein_14	255	316	473	326	416	361	402	5.41571998433	6.13668555528	8.10230958833	5.89055304785	8.88728315128	8.68404951545	9.07118362426
ENSMUSG00000030278	2075.1763445211	3038.66894628086	1392.5509081146	1678.77575010505	3750.26539873275	3121.42132908992	4047.02176951915	-0.78275	0.00056052	0.0053738	Cidec	chr6	-	113424634	113435760	1720	protein_coding	cell_death-inducing_DFFA-like_effector_c	1969	3154	1790	2057	3421	2684	3425	61.5354577177	90.1305819415	45.1195149305	54.6935938521	107.545553467	95.008245675	113.726632396
ENSMUSG00000030287	456.349089475692	527.961503665794	463.66499510408	320.738390759011	984.430964063726	1093.19524938321	972.466836880076	-1.1599	7.9458e-11	4.9032e-09	Itpr2	chr6	-	146108299	146502223	11699	protein_coding	inositol_145-triphosphate_receptor_2	433	548	596	393	898	940	823	1.98951547472	2.30234684803	2.20870318122	1.53629432364	4.15045230341	4.89199885782	4.01773367004
ENSMUSG00000030302	4.21569597668075	4.81716700424994	8.55757541299477	0.816128220760843	53.7161661905597	89.5489725558584	77.9864049016829	-3.0669	2.2126e-14	2.2222e-12	Atp2b2	chr6	-	113745669	114042613	7326	protein_coding	ATPase_Ca++_transporting_plasma_membrane_2	4	5	11	1	49	77	66	0.0293495362321	0.0335460989047	0.0650976946335	0.00624257404258	0.361657101531	0.639927899916	0.514525699274
ENSMUSG00000030309	27.4020238484249	81.8918390722491	41.2319542626112	50.5999496871723	147.99351909644	119.78628796433	85.0760780745631	-1.0668	0.0010905	0.0092061	Caprin2	chr6	-	148842492	148896237	3697	protein_coding	caprin_family_member_2	26	85	53	62	135	103	72	0.37803504621	1.13007796857	0.621535954875	0.766960249128	1.97447732019	1.6962701062	1.11227735694
ENSMUSG00000030345	0	3.85373360339996	6.22369120945074	4.89676932456506	9.86623460642933	11.629736695566	43.7196512327616	-1.3961	0.0036835	0.024528	Dyrk4	chr6	-	126876020	126921839	2252	protein_coding	dual-specificity_tyrosine-(Y)-phosphorylation_regulated_kinase_4	0	4	8	6	9	10	37	0.0	0.0873032755155	0.154014439168	0.121846618391	0.216093625007	0.270357765379	0.938346823676
ENSMUSG00000030352	46.3726557434883	44.3179364390995	37.3421472567044	47.3354368041289	81.1223734306411	66.2894991647264	96.8922000293636	-0.82159	0.0020534	0.015367	Tspan9	chr6	-	127961396	128143594	3819	protein_coding	tetraspanin_9	44	46	48	58	74	57	82	0.619314408694	0.592034624064	0.544918329941	0.694558693711	1.04773123913	0.908724906917	1.22629298633
ENSMUSG00000030465	167.57391507306	145.478443528348	121.361978584289	146.903079736952	221.442154499858	201.194444833292	223.324704945728	-0.54844	0.00338	0.022841	Psd3	chr8	-	67689082	68062286	11319	protein_coding	pleckstrin_and_Sec7_domain_containing_3	159	151	156	180	202	173	189	0.755087412479	0.655703981041	0.597525406983	0.727268975922	0.964964066225	0.930561922084	0.953638540955
ENSMUSG00000030472	2118.38722828208	3592.64315176961	1559.81260936859	1356.40510290452	3614.33061082194	3022.56856717761	4383.78124523096	-0.70547	0.0080299	0.045203	Ceacam18	chr7	+	43634739	43649287	1930	protein_coding	carcinoembryonic_antigen-related_cell_adhesion_molecule_18	2010	3729	2005	1662	3297	2599	3710	55.9818072406	94.9672817646	45.03984693	39.3825947868	92.3696865328	81.9891161742	109.785921357
ENSMUSG00000030483	4524.49570697262	4709.26246335475	4671.65821409396	4770.26945034713	11057.8564972281	5798.58671640922	6938.42681185882	-0.73221	0.00017506	0.0020609	Cyp2b10	chr7	+	25897620	25926624	1916	protein_coding	cytochrome_P450_family_2_subfamily_b_polypeptide_10	4293	4888	6005	5845	10087	4986	5872	120.440777343	125.393384778	135.880565281	139.514590038	284.665179921	158.43969721	175.033264395
ENSMUSG00000030499	8.43139195336151	5.78060040509993	20.2269964307149	18.7709490774994	26.3099589504782	51.1708414604905	37.8115902553614	-1.1553	0.0050204	0.031218	Kctd15	chr7	-	34639014	34655509	2480	protein_coding	potassium_channel_tetramerisation_domain_containing_15	8	6	26	23	24	44	32	0.173398953578	0.118915509956	0.454528903336	0.424137597188	0.523271874749	1.08021009096	0.736933582186
ENSMUSG00000030530	2312.30924320939	2624.39258391537	1992.35914842542	2085.20760404395	2784.47065559228	3121.42132908992	3564.92399376329	-0.47497	0.0012837	0.010556	Furin	chr7	-	80388585	80405436	5736	protein_coding	furin_(paired_basic_amino_acid_cleaving_enzyme)	2194	2724	2561	2555	2540	2684	3017	20.5605934949	23.3419370589	19.3570991121	20.3710013858	23.9437630275	28.4892229012	30.0397433495
ENSMUSG00000030579	46.3726557434883	54.9157038484494	26.4506876401657	65.2902576608674	175.399726336521	91.8749198949716	98.0738122248436	-1.1692	0.00028978	0.0031144	Tyrobp	chr7	+	30413788	30417577	564	protein_coding	TYRO_protein_tyrosine_kinase_binding_protein	44	57	34	80	160	79	83	4.193549161	4.96746350101	2.61360318667	6.48696417531	15.3394119312	8.5281576814	8.40483203442
ENSMUSG00000030643	341.471374111141	467.265199412245	133.809361003191	131.396643542496	997.585943538965	583.812782117415	690.061522160345	-1.126	0.0072597	0.041871	Rab30	chr7	+	92741603	92837117	2038	protein_coding	RAB30_member_RAS_oncogene_family	324	485	172	161	910	502	584	8.54572664247	11.6970539234	3.65901428639	3.61286981707	24.1437677244	14.9970821979	16.3658557065
ENSMUSG00000030671	54.8040476968498	73.2209384645992	85.5757541299477	120.786976672605	149.089767386043	168.631182085707	173.696992735566	-0.88773	0.00069556	0.0063908	Pde3b	chr7	+	114415281	114539251	6573	protein_coding	phosphodiesterase_3B_cGMP-inhibited	52	76	110	148	136	145	147	0.425253481162	0.568314704512	0.725552580078	1.02974264727	1.11877591356	1.34311006705	1.27727306178
ENSMUSG00000030683	22.132403877574	20.2321014178498	31.896417448435	26.116103064347	48.2349247425434	56.9857098082735	67.3518951423625	-1.0472	0.00081813	0.0072961	Sez6l2	chr7	+	126950563	126970606	3732	protein_coding	seizure_related_6_homolog_like_2	21	21	41	32	44	49	57	0.302472451177	0.276577338269	0.476301621024	0.392138027318	0.637498068201	0.7993954634	0.872294774734
ENSMUSG00000030685	79.0442995627641	81.8918390722491	66.1267191004141	74.2676680892367	128.261049883581	134.904945668566	119.342831743484	-0.72323	0.00073798	0.0066877	Kctd13	chr7	+	126928879	126945631	1676	protein_coding	potassium_channel_tetramerisation_domain_containing_13	75	85	85	91	117	116	101	2.40544491091	2.49277938532	2.19879504368	2.48312163882	3.77467599387	4.21396776644	3.44173485356
ENSMUSG00000030691	800.982235569343	841.07735894204	745.287022331726	754.91860420378	1266.16677449176	1049.00224994006	906.296553933193	-0.44062	0.0032757	0.022271	Fchsd2	chr7	+	101108775	101284405	4405	protein_coding	FCH_and_double_SH3_domains_2	760	873	958	925	1155	902	767	9.27418693824	9.74108345348	9.42886536019	9.60343135715	14.1776386496	12.4671693586	9.94442098958
ENSMUSG00000030695	5235.8944030375	4077.25015239715	4712.89016835657	4285.48928721519	5641.29369829837	6691.75049462869	5993.13705547478	-0.40818	0.00225	0.016512	Aldoa	chr7	-	126795234	126800751	1549	protein_coding	aldolase_A_fructose-bisphosphate	4968	4232	6058	5251	5146	5754	5072	172.400426357	134.286753451	169.557767272	155.031952638	179.633030108	226.165144393	187.007006124
ENSMUSG00000030707	279.2898584551	320.823322483046	497.117335354878	288.909390149338	855.073665890542	1033.88359223582	707.785705092546	-1.2467	1.6673e-08	6.4235e-07	Coro1a	chr7	-	126699773	126707787	1747	protein_coding	coronin_actin_binding_protein_1A	265	333	639	354	780	889	599	8.15382028416	9.3689357701	15.857977273	9.26703863327	24.14179342	30.982473744	19.5823120887
ENSMUSG00000030729	16.862783906723	23.1224016203997	21.0049578318963	31.012872388912	52.6199179009564	75.5932885211792	98.0738122248436	-1.4836	5.33e-06	0.00010419	Pgm2l1	chr7	+	100227394	100278868	5325	protein_coding	phosphoglucomutase_2-like_1	16	24	27	38	48	65	83	0.161513391502	0.221528987562	0.219828496695	0.326358254003	0.487404412912	0.743191919178	0.890201928153
ENSMUSG00000030742	31.6177198251057	63.5866044560993	63.7928348968701	44.0709239210855	130.453546462788	125.601156312113	205.600522013528	-1.4362	7.4868e-07	1.8831e-05	Lat	chr7	-	126363832	126369543	1239	protein_coding	linker_for_activation_of_T_cells	30	66	82	54	119	108	174	1.3015417823	2.61825271316	2.86934245305	1.99321005774	5.19330090382	5.30712948059	8.02062094898
ENSMUSG00000030745	54.8040476968498	77.0746720679991	112.804403171295	62.0257447778241	142.512277648424	203.520392172406	193.784400058727	-1.1215	3.1901e-05	0.00049318	Il21r	chr7	+	125603429	125633570	2607	protein_coding	interleukin_21_receptor	52	80	145	76	130	175	164	1.07218685526	1.50830054822	2.41138640996	1.33322416768	2.6963120512	4.08699636885	3.59279855373
ENSMUSG00000030759	21.0784798834038	32.7567356288996	51.3454524779686	38.3580263757596	64.6786490865923	130.25305099034	60.2622219694822	-1.0519	0.0023468	0.017067	Far1	chr7	+	113513834	113571511	4962	protein_coding	fatty_acyl_CoA_reductase_1	20	34	66	47	59	112	51	0.216661328533	0.336791475195	0.576669541578	0.433183309046	0.642929100441	1.37425870647	0.587007251832
ENSMUSG00000030798	75.8825275802536	110.794841097749	219.385115133139	69.3708987646717	237.885878843907	353.543995545207	211.508582990928	-1.015	0.0019405	0.014673	Cd37	chr7	-	45233632	45239115	2541	protein_coding	CD37_antigen	72	115	282	85	217	304	179	1.52312658161	2.22449845464	4.81154200099	1.52983600238	4.61767007928	7.2841042519	4.02326293541
ENSMUSG00000030805	538.555161020966	600.219008729543	571.801629868287	566.392985208025	698.310160477276	793.148042637603	746.778907543388	-0.38311	0.0024274	0.017561	Stx4a	chr7	+	127824294	127849019	1456	protein_coding	syntaxin_4A_(placental)	511	623	735	694	637	682	632	18.8654726897	21.0312751262	21.8859701237	21.7986055086	23.6562493376	28.5187334455	24.7905266865
ENSMUSG00000030854	20.0245558892336	19.2686680169998	7.00165261063208	18.7709490774994	40.5611867153206	38.3781310953679	47.2644878192017	-1.1303	0.0025355	0.018207	Ptpn5	chr7	-	47077798	47133684	3296	protein_coding	protein_tyrosine_phosphatase_non-receptor_type_5	19	20	9	23	37	33	40	0.309866455271	0.298250874486	0.118384581806	0.319132658078	0.606991141118	0.609584578032	0.693111075479
ENSMUSG00000030878	3731.94486335664	3790.14699894386	2990.48362614108	3476.70622044119	8011.38250042061	4335.56584010701	5709.55012855957	-0.75071	0.00010725	0.0013725	Cdr2	chr7	-	120957036	120982312	2525	protein_coding	cerebellar_degeneration-related_2	3541	3934	3844	4260	7308	3728	4832	75.3828773592	76.5793906334	66.0027201672	77.1576218127	156.496629281	89.8921474654	109.293816973
ENSMUSG00000030921	304.584034315185	316.006155478796	245.835802773304	200.767542307167	521.814185851151	318.654785458509	521.090978206699	-0.72481	0.0012362	0.010215	Trim30a	chr7	-	104409025	104465193	3771	protein_coding	tripartite_motif-containing_30A	289	328	316	246	476	274	441	4.11954713631	4.2751981092	3.63304174537	2.98338424005	6.82524510192	4.42385888125	6.67901021086
ENSMUSG00000031073	85.3678435277853	128.136642313049	197.602195900061	96.3031300497795	301.468279640896	495.426783231113	194.966012254207	-1.2196	8.7252e-05	0.0011604	Fgf15	chr7	+	144896532	144900953	1809	protein_coding	fibroblast_growth_factor_15	81	133	254	118	275	426	165	2.40688099742	3.61369926331	6.08744412105	2.98314289521	8.21981340011	14.3376596425	5.20925272648
ENSMUSG00000031101	70.6129076094026	84.782139274799	136.143245206735	88.9579760629319	264.195837794385	284.928549041368	233.959214705049	-1.3577	1.0085e-08	4.046e-07	Sash3	chrX	+	48146436	48161565	2677	protein_coding	SAM_and_SH3_domain_containing_3	67	88	175	109	241	245	198	1.34534787666	1.61574653797	2.83419361582	1.86212462477	4.86784233128	5.57217756707	4.22422331664
ENSMUSG00000031112	16.862783906723	26.9761352237997	29.562533244891	13.8741797529343	66.8711456657988	46.5189467822641	64.9886707514024	-1.2347	0.00029363	0.0031449	2610018G03Rik	chrX	+	50841047	50893097	3639	protein_coding	serine/threonine_kinase_26	16	28	38	17	61	40	55	0.236344822684	0.378194238864	0.4527321945	0.213647336194	0.906391055373	0.669245053734	0.863198514446
ENSMUSG00000031133	43.2108837609777	67.4403380594992	46.6776840708806	26.9322312851078	86.6036148786574	117.460340625217	103.981873202244	-1.0346	0.00059301	0.0056261	Arhgef6	chrX	-	57231485	57338729	4569	protein_coding	Rac/Cdc42_guanine_nucleotide_exchange_factor_(GEF)_6	41	70	60	33	79	101	88	0.482359531621	0.75303613221	0.56933768386	0.33031127498	0.934918524302	1.3458834417	1.09999716142
ENSMUSG00000031165	29.5098718367653	44.3179364390995	43.5658384661552	19.5870772982602	117.298566987549	175.609024103047	86.2576902700432	-1.6431	3.9472e-07	1.0764e-05	Was	chrX	-	8081453	8090498	2114	protein_coding	Wiskott-Aldrich_syndrome_homolog_(human)	28	46	56	24	107	151	73	0.711969213366	1.06952707157	1.14847853314	0.519202619897	2.73682246696	4.34889776882	1.97218625412
ENSMUSG00000031207	178.113155014762	226.406849199747	353.972437537511	140.374053970865	513.044199534325	628.005781560566	371.026229380734	-1.0607	0.00012136	0.0015132	Msn	chrX	+	96096042	96168552	3842	protein_coding	moesin	169	235	455	172	468	540	314	2.36449015563	3.00641849742	5.13444935055	2.04739530426	6.58652469101	8.55743548471	4.66769357691
ENSMUSG00000031246	1533.45941151762	1355.55079499593	1491.35200606463	1455.97274583734	2231.96151763223	1599.08879564033	1944.93367376015	-0.39117	0.0065626	0.038787	Sh3bgrl	chrX	+	109095365	109197873	2882	protein_coding	SH3-binding_domain_glutamic_acid-rich_protein_like	1455	1407	1917	1784	2036	1375	1646	27.1379590601	23.996011093	28.8381883719	28.309453791	38.1989679004	29.0479812803	32.61864414
ENSMUSG00000031278	13.7010119242125	46.2448032407995	36.5641858555231	36.7257699342379	80.0261251410379	118.623314294773	125.250892720885	-1.4611	1.055e-05	0.0001911	Acsl4	chrX	-	142317993	142390535	5280	protein_coding	acyl-CoA_synthetase_long-chain_family_member_4	13	48	47	45	73	102	106	0.132348064947	0.446834037411	0.385925764663	0.389770716783	0.747578442271	1.17617916929	1.14657374577
ENSMUSG00000031298	5.26961997085094	20.2321014178498	3.11184560472537	7.34515398684759	51.5236696113532	36.0521837562547	49.6277122101618	-1.723	6.0372e-05	0.00086238	Gpr64	chrX	+	160390690	160498070	4708	protein_coding	G_protein-coupled_receptor_64	5	21	4	9	47	31	42	0.0570875909188	0.219240999664	0.036835229079	0.0874252075028	0.539795469775	0.400896693217	0.509498472816
ENSMUSG00000031304	41.1030357726374	26.9761352237997	28.0066104425283	26.116103064347	106.336084091516	91.8749198949716	74.4415683152427	-1.4289	6.2349e-07	1.6128e-05	Il2rg	chrX	-	101264378	101268255	1670	protein_coding	interleukin_2_receptor_gamma_chain	39	28	36	32	97	79	63	1.25532535854	0.824101098938	0.934600195529	0.876322825119	3.14067570334	2.88016822294	2.15453785331
ENSMUSG00000031352	637.624016472964	632.975744358443	631.70465775925	674.938038569217	1015.12591617262	888.511883541245	970.103612489116	-0.56294	3.6915e-06	7.6363e-05	Hccs	chrX	-	169250193	169320372	3310	protein_coding	holocytochrome_c_synthetase	605	657	812	827	926	764	821	9.82506759623	9.75610147544	10.6357439505	11.4263660361	15.1269309532	14.0531149653	14.1659339881
ENSMUSG00000031357	1339.53739659031	1215.85295187269	1173.16579298146	1010.36673730192	1907.47202390967	1353.70135136389	1583.36034194326	-0.43486	0.0067038	0.039509	Syap1	chrX	-	162857057	162888447	2087	protein_coding	synapse_associated_protein_1	1271	1262	1508	1238	1740	1164	1340	32.7364263053	29.7218500591	31.3269944686	27.1286893271	45.0811131193	33.9576607765	36.6701257834
ENSMUSG00000031362	1.05392399417019	1.92686680169998	3.11184560472537	1.63225644152169	10.9624828960326	20.9335260520189	17.7241829322007	-1.8124	0.0001279	0.0015879	Xlr4c	chrX	-	73233688	73243130	1500	protein_coding	X-linked_lymphocyte-regulated_4C	1	2	4	2	10	18	15	0.0358357837394	0.0655356588203	0.115613505669	0.0609774632479	0.360476180383	0.730614825161	0.571123526194
ENSMUSG00000031367	15.8088599125528	14.4515010127498	28.0066104425283	20.4032055190211	46.0424281633369	54.6597624691603	42.5380390372816	-1.0827	0.0015513	0.012245	Ap1s2	chrX	+	163909017	163933666	3199	protein_coding	adaptor-related_protein_complex_1_sigma_2_subunit	15	15	36	25	42	47	36	0.252049119768	0.230470822672	0.487896944837	0.357401511691	0.709909326793	0.894521641726	0.642714815348
ENSMUSG00000031377	21.0784798834038	41.4276362365495	68.4606033039582	41.622539258803	392.456887677967	450.070810118405	511.638080642859	-3.075	5.473e-29	2.214e-26	Bmx	chrX	-	164192842	164258193	3005	protein_coding	BMX_non-receptor_tyrosine_kinase	20	43	88	51	358	387	433	0.357761568114	0.703336105476	1.26963250818	0.776169041342	6.44178731666	7.84104096887	8.22950039408
ENSMUSG00000031389	109.6080953937	172.454578752148	87.9096383334917	102.832155815866	302.564527930499	265.157996658905	293.039824479051	-1.2026	3.0549e-07	8.6219e-06	Arhgap4	chrX	-	73891442	73921870	6299	protein_coding	Rho_GTPase_activating_protein_4	104	179	113	126	276	228	248	0.887503137538	1.39675538921	0.777761915023	0.914807156203	2.36921953768	2.20379134435	2.24858921251
ENSMUSG00000031428	2.10784798834038	11.5612008101999	5.4457298082694	8.16128220760843	26.3099589504782	43.0300257735943	24.8138561050809	-1.592	0.00022765	0.002564	Zcchc18	chrX	+	136993155	136998472	4733	protein_coding	zinc_finger_CCHC_domain_containing_18	2	12	7	10	24	37	21	0.022714420287	0.124618831477	0.064121160444	0.0966260245847	0.274184291016	0.475962189784	0.253403635117
ENSMUSG00000031444	0	8.6709006076499	2.33388420354403	3.26451288304337	55.9086627697662	22.0964997215755	18.9057951276807	-1.9194	4.6975e-05	0.0006917	F10	chr8	+	13037308	13056676	2503	protein_coding	coagulation_factor_X	0	9	3	4	51	19	16	0.0	0.176734197778	0.0519637210858	0.0730852535932	1.10173502994	0.462168120857	0.365080959613
ENSMUSG00000031497	116.985563352891	123.319475308799	77.7961401181343	84.8773349591277	155.667257123663	227.942839233094	189.057951276807	-0.86657	0.00028142	0.0030381	Tnfsf13b	chr8	+	10006843	10035441	930	protein_coding	tumor_necrosis_factor_(ligand)_superfamily_member_13b	111	128	100	104	142	196	160	6.41576128238	6.76497123306	4.66183490601	5.11423885305	8.25606735716	12.8315865351	9.82578109582
ENSMUSG00000031535	5.26961997085094	3.85373360339996	6.22369120945074	8.97741042836927	26.3099589504782	22.0964997215755	42.5380390372816	-1.7095	5.194e-05	0.0007549	Dkk4	chr8	+	22624043	22627536	1304	protein_coding	dickkopf_homolog_4_(Xenopus_laevis)	5	4	8	11	24	19	36	0.20611071936	0.150772221212	0.26598199157	0.385785331131	0.995179639094	0.88712178413	1.57672139133
ENSMUSG00000031551	923.237418893085	412.349495563795	651.153692788784	611.280037349871	897.827349185069	1129.24743313946	1409.66334920769	-0.76601	0.0013188	0.010785	Ido1	chr8	-	24584136	24597009	1656	protein_coding	indoleamine_23-dioxygenase_1	876	428	837	749	819	971	1193	28.4349153585	12.7034700974	21.9131576642	20.6848369441	26.7418470773	35.699828665	41.1443458182
ENSMUSG00000031583	181.274926997272	227.370282600597	220.941037935501	205.664311631732	310.238265957722	320.980732797622	293.039824479051	-0.54345	0.00085268	0.0075349	Wrn	chr8	-	33234384	33385527	6372	protein_coding	Werner_syndrome_homolog_(human)	172	236	284	252	283	276	248	1.45097806101	1.82043496723	1.93233495822	1.80865357091	2.40147737873	2.63718471103	2.22282853886
ENSMUSG00000031586	9.4853159475317	7.70746720679991	17.8931122271709	13.0580515321735	16.4437243440489	46.5189467822641	44.9012634282417	-1.1897	0.0040385	0.026374	Rbpms	chr8	-	33782643	33929863	2547	protein_coding	RNA_binding_protein_gene_with_multiple_splicing	9	8	23	16	15	40	38	0.18994231664	0.154383177433	0.391506276559	0.287290757352	0.318441855462	0.95617697312	0.852088496089
ENSMUSG00000031628	1111.88981384955	1311.23285855684	1123.37626330586	1327.02448695713	2169.47536512485	2106.14531556701	2211.97802993864	-0.81379	5.5817e-11	3.5809e-09	Casp3	chr8	+	46617449	46638706	1455	protein_coding	caspase_3	1055	1361	1444	1626	1979	1811	1872	38.97603283	45.9763049765	43.0272943779	51.1079150727	73.5445732967	75.7814117049	73.4806351227
ENSMUSG00000031633	137.010119242125	96.3433400849989	212.383462522507	119.154720231083	282.832058717641	329.121548484519	229.232765923128	-0.91066	0.0004344	0.0043509	Slc25a4	chr8	-	46206797	46211284	1925	protein_coding	solute_carrier_family_25_(mitochondrial_carrier_adenine_nucleotide_translocator)_member_4	130	100	273	146	258	283	194	3.63011835283	2.55333735664	6.14853643786	3.46858816917	7.24697567835	8.95082231691	5.75573839385
ENSMUSG00000031659	71.6668316035728	124.282908709649	76.2402173157716	101.199899374345	152.378512254853	274.461786015358	230.414378118608	-1.1327	1.5369e-05	0.00026394	Adcy7	chr8	+	88272403	88329962	6121	protein_coding	adenylate_cyclase_7	68	129	98	124	139	236	195	0.597165486264	1.03587240498	0.694134346241	0.926466930576	1.22789223346	2.34745274108	1.81945903623
ENSMUSG00000031712	294.044794373483	406.568895158695	301.849023658361	270.9545692926	515.236696113532	462.863520483528	564.810629439461	-0.66782	0.00022361	0.0025244	Il15	chr8	-	82331637	82403222	1908	protein_coding	interleukin_15	279	422	388	332	470	398	478	7.86020728247	10.871088059	8.81643871848	7.95775070688	13.3194815079	12.7002402347	14.3080212537
ENSMUSG00000031749	12.6470879300423	12.5246342110499	24.1168034366216	19.5870772982602	59.197407638576	80.2451831994056	62.6254463604423	-1.6842	4.2257e-07	1.146e-05	St3gal2	chr8	+	110919922	110972480	4396	protein_coding	ST3_beta-galactoside_alpha-23-sialyltransferase_2	12	13	31	24	54	69	53	0.146734328323	0.145353201433	0.305734077207	0.249680240778	0.664207702707	0.955649509708	0.688570220389
ENSMUSG00000031791	67.4511356268921	87.672439477349	89.4655611358544	69.3708987646717	184.169712653347	151.186577042358	124.069280525405	-0.90424	0.00010474	0.0013499	Tmem38a	chr8	+	72572103	72587282	2094	protein_coding	transmembrane_protein_38A	64	91	115	85	168	130	105	1.64290126026	2.13601180252	2.38100880228	1.85640557882	4.33810876105	3.77984428808	2.86379991645
ENSMUSG00000031805	96.9610074636574	197.503847174248	154.036357433906	131.396643542496	231.308389106288	238.409602259104	301.311109847411	-0.77054	0.0013085	0.010735	Jak3	chr8	+	71676296	71690575	4049	protein_coding	Janus_kinase_3	92	205	198	161	211	205	255	1.22137272315	2.48854224342	2.12010441984	1.81848078221	2.81775033567	3.08257263435	3.59685105408
ENSMUSG00000031812	793.604767610152	826.625857929291	764.73605736126	702.686398075086	991.008453801346	929.215961975726	1007.91520274448	-0.33351	0.0071181	0.041266	Map1lc3b	chr8	+	121590361	121598760	4138	protein_coding	microtubule-associated_protein_1_light_chain_3_beta	753	858	983	861	904	799	853	9.78166209127	10.1914442849	10.299185241	9.51575565305	11.8126075544	11.7561069217	11.7730393389
ENSMUSG00000031833	479.535417347436	477.862966821595	409.207697021386	355.015776030967	601.840310992189	737.325306498886	629.799300190863	-0.59207	0.00031307	0.0033038	Mast3	chr8	-	70778117	70792433	5334	protein_coding	microtubule_associated_serine/threonine_kinase_3	455	496	526	435	549	634	533	4.58528728949	4.57054088511	4.27535882888	3.72963955467	5.56528186249	7.23674851819	5.70695237086
ENSMUSG00000031845	736.692871924962	241.821783613347	247.391725575667	133.028899984017	2947.81165074316	2971.39772571712	400.566534267735	-1.4513	0.0025946	0.01853	Bcmo1	chr8	+	117095854	117133720	2338	protein_coding	beta-carotene_oxygenase_1	699	251	318	163	2689	2555	339	16.0709235461	5.27676979167	5.89688218608	3.18840670747	62.1890792803	66.5355317325	8.28104685115
ENSMUSG00000031860	33.725567813446	44.3179364390995	17.8931122271709	48.9676932456506	90.9886080370705	98.8527619123112	49.6277122101618	-0.96998	0.0052924	0.032603	Pbx4	chr8	+	69832491	69872292	1560	protein_coding	pre_B_cell_leukemia_homeobox_4	32	46	23	60	83	85	42	1.10263949967	1.44934630083	0.639209286151	1.758965286	2.87687720882	3.31742842621	1.53764026283
ENSMUSG00000031883	4.21569597668075	8.6709006076499	12.4473824189015	12.2419233114126	32.8874486880978	48.8448941213773	56.7173853830421	-1.8113	3.2388e-06	6.8458e-05	Car7	chr8	+	104534700	104550343	1943	protein_coding	carbonic_anhydrase_7	4	9	16	15	30	42	48	0.110661195284	0.227671485866	0.357015457548	0.3530604537	0.834865060074	1.31608434795	1.41090732153
ENSMUSG00000031885	133.848347259614	162.820244743648	202.269964307149	161.593387710647	243.367120291923	384.944284623236	249.320173246289	-0.77577	0.00052555	0.0050925	Cbfb	chr8	+	105170674	105217989	2883	protein_coding	core_binding_factor_beta	127	169	260	198	222	331	211	2.36792119402	2.88125034876	3.9099260502	3.14087870007	4.1636686808	6.99021583791	4.17991897423
ENSMUSG00000031950	756.717427814195	737.026551650242	729.727794308099	755.734732424541	1132.42448316017	892.000804549914	1126.07642229248	-0.48598	0.00034007	0.0035502	Gabarapl2	chr8	+	111940703	111953612	1677	protein_coding	gamma-aminobutyric_acid_(GABA)_A_receptor-associated_protein-like_2	718	765	938	926	1033	767	953	23.0143942083	22.4216364032	24.2498811086	25.2527419354	33.306967293	27.8464306747	32.4556183938
ENSMUSG00000031972	126.470879300423	295.774054060947	243.50191856976	278.299723279447	450.558047026939	369.825626919	460.828756237217	-0.7932	0.0014466	0.011572	Acta1	chr8	-	123891767	123894736	1433	protein_coding	actin_alpha_1_skeletal_muscle	120	307	313	341	411	318	390	4.50135455206	10.5300666039	9.46973847028	10.8827538211	15.5082739153	13.5110208421	15.543487454
ENSMUSG00000032010	1626.2047230046	1765.97342375803	1797.86879813008	1691.83380163723	2721.98450308489	1922.39547577706	2184.8009494426	-0.39467	0.0066432	0.039216	Usp2	chr9	+	44067021	44095627	3867	protein_coding	ubiquitin_specific_peptidase_2	1543	1833	2311	2073	2483	1653	1849	21.4486479092	23.2984605542	25.9098925137	24.5163462593	34.7192535256	26.0259095335	27.3081820515
ENSMUSG00000032011	71.6668316035728	67.4403380594992	75.4622559145902	46.5193085833681	134.838539621201	140.719814016349	141.793463457605	-1.0244	1.4454e-05	0.0002497	Thy1	chr9	+	44043384	44048579	1735	protein_coding	thymus_cell_antigen_1_theta	68	70	97	57	123	121	120	2.10677230053	1.98306748592	2.42388545747	1.50247063622	3.83330577986	4.24612842673	3.95013389875
ENSMUSG00000032015	16.862783906723	24.0858350212497	20.2269964307149	24.4838466228253	218.153409631049	179.097945111717	258.77307081013	-3.0909	1.5334e-33	7.9892e-31	Pou2f3	chr9	-	43123939	43210369	2610	protein_coding	POU_domain_class_2_transcription_factor_3	16	25	26	30	199	154	219	0.329524448179	0.470802146698	0.431889532672	0.52566778662	4.12268735036	3.59242283125	4.79218590945
ENSMUSG00000032021	17.9167079008932	13.4880676118998	4.66776840708806	4.08064110380421	38.3686901361141	31.4002890780283	41.3564268418015	-1.4136	0.00088378	0.0077207	Crtam	chr9	-	40972753	41004628	1938	protein_coding	cytotoxic_and_regulatory_T_cell_molecule	17	14	6	5	35	27	35	0.471523470256	0.355069358934	0.134226206272	0.117990447461	0.97652216048	0.848237026116	1.03144083678
ENSMUSG00000032035	198.137710903995	290.956887056697	286.289795634734	186.077234333472	488.926737163053	639.635518256132	404.111370854175	-1.0267	3.9073e-06	8.037e-05	Ets1	chr9	+	32636221	32757820	5080	protein_coding	E26_avian_leukemia_oncogene_1_5'_domain	188	302	368	228	446	550	342	1.98930925483	2.92201313441	3.14068184692	2.05258783768	4.74721584008	6.59183323226	3.84496547162
ENSMUSG00000032036	28.4559478425951	40.4642028356995	10.1134982153575	7.34515398684759	50.4274213217499	61.6376044865	60.2622219694822	-1.0848	0.0087436	0.048167	Kirrel3	chr9	+	34485894	35036716	4147	protein_coding	kin_of_IRRE_like_3_(Drosophila)	27	42	13	9	46	53	51	0.349975703267	0.497799192872	0.135909293498	0.0992519597114	0.59977951402	0.778124462132	0.702370384276
ENSMUSG00000032046	2831.8937723353	2295.86179422552	2931.3585596513	2727.50051378274	4028.71246429198	3615.68513865148	3334.50961564468	-0.43174	0.001403	0.011288	Abhd12	chr2	-	150832493	150904741	1999	protein_coding	abhydrolase_domain_containing_12	2687	2383	3768	3342	3675	3109	2822	72.254190276	58.5935999133	81.7218026566	76.4582349329	99.4059501931	94.6924083469	80.6258424673
ENSMUSG00000032050	34.7794918076162	49.1351034433494	49.0115682744246	26.9322312851078	108.528580670723	119.78628796433	94.5289756384035	-1.2982	3.3574e-06	7.0655e-05	Rdx	chr9	+	52047150	52088737	4562	protein_coding	radixin	33	51	63	33	99	103	80	0.388836320715	0.549482452845	0.598721848188	0.330818109466	1.17340448897	1.37464063626	1.00153183024
ENSMUSG00000032051	348.848842070332	334.311390094946	332.189518304433	319.92226253825	549.220393091233	457.048652135745	479.734551364898	-0.55777	9.4313e-05	0.0012418	Fdx1	chr9	-	51943307	51963533	861	protein_coding	ferredoxin_1	331	347	427	392	501	393	406	20.6648857452	19.8091233542	21.5012922129	20.8215728164	31.4631648731	27.7905174495	26.9310280644
ENSMUSG00000032080	80950.848068218	99002.4162713449	40765.9553833035	57993.2552390447	152954.042606895	92983.2338020591	172559.100191319	-0.92266	0.00041252	0.004169	Apoa4	chr9	+	46240696	46243459	1815	protein_coding	apolipoprotein_A-IV	76809	102760	52401	71059	139525	79953	146037	2274.80224235	2782.8282233	1251.70729557	1790.49485989	4156.64785685	2682.04073077	4595.32597217
ENSMUSG00000032093	271.912390495909	281.322553048197	143.144897817367	205.664311631732	471.386764529401	411.692679023037	614.438341649623	-1.0747	6.6744e-06	0.00012689	Cd3e	chr9	-	44998743	45009590	1436	protein_coding	CD3_antigen_epsilon_polypeptide	258	292	184	252	430	354	520	9.65769380721	9.99464434655	5.55524504956	8.02558534391	16.1913047595	15.009148567	20.6813533162
ENSMUSG00000032094	71.6668316035728	77.0746720679991	60.6809892921447	84.0612067383668	156.763505413266	103.504656590538	168.970543953646	-0.89767	0.00026523	0.0028825	Cd3d	chr9	+	44981793	44987052	1323	protein_coding	CD3_antigen_delta_polypeptide	68	80	78	103	143	89	143	2.76284954	2.97213872201	2.55608090765	3.56047546175	5.84445507877	4.09578731666	6.17314166635
ENSMUSG00000032098	7119.25658061962	10102.562641313	8174.81840361355	8823.97832286623	15783.7828737077	10594.6901296607	14466.4781092622	-0.6485	0.00016263	0.0019334	Treh	chr9	+	44673233	44686305	2048	protein_coding	trehalase_(brush-border_membrane_glycoprotein)	6755	10486	10508	10812	14398	9110	12243	177.29789001	251.66268984	222.44873979	241.438598378	380.13691737	270.829307341	341.419205625
ENSMUSG00000032192	112.76986737621	66.4769046586492	81.685947124041	59.5773601155415	185.265960942951	167.468208416151	194.966012254207	-1.1111	5.9476e-06	0.00011427	Gnb5	chr9	+	75311395	75344964	1188	protein_coding	guanine_nucleotide_binding_protein_(G_protein)_beta_5	107	69	105	73	169	144	165	4.84145058096	2.85477301679	3.83188702502	2.81019874817	7.6919791016	7.3799477289	7.93227119714
ENSMUSG00000032202	337.25567813446	293.847187259247	245.835802773304	285.644877266295	434.11432268289	451.233783787962	347.393985471133	-0.48502	0.0055402	0.033829	Rab27a	chr9	+	73044854	73097629	3168	protein_coding	RAB27A_member_RAS_oncogene_family	320	305	316	350	396	388	294	5.42966420294	4.73209657675	4.32455821395	5.05258336571	6.75892838218	7.45682218441	5.30019939082
ENSMUSG00000032252	486.912885306627	362.250958719596	581.137166682463	541.093010364439	678.577691264417	1036.20953957493	1020.91293689476	-0.84497	3.7382e-05	0.00056356	Glce	chr9	-	62057248	62122655	4850	protein_coding	glucuronyl_C5-epimerase	462	376	747	663	619	891	864	5.12045322297	3.81052696646	6.67757387125	6.25176156701	6.90107491723	11.1851857254	10.1742417862
ENSMUSG00000032308	225.53973475242	262.053885031197	268.396683407563	225.251388929993	384.783149650744	443.092968101066	511.638080642859	-0.83591	6.9713e-07	1.7687e-05	Ulk3	chr9	+	57589452	57596233	2826	protein_coding	unc-51-like_kinase_3	214	272	345	276	351	381	433	4.07051895979	4.73081188936	5.2928157452	4.46650208504	6.71587788293	8.20842912203	8.75076032704
ENSMUSG00000032312	1295.27258883516	1182.13278284294	1290.63796455985	1107.48599557246	1691.51111085783	1737.48266231756	1831.49890299407	-0.51672	1.4775e-05	0.00025464	Csk	chr9	-	57626647	57645653	2748	protein_coding	c-src_tyrosine_kinase	1229	1227	1659	1357	1543	1494	1550	24.0404902924	21.9465757021	26.1739636879	22.5836292651	30.3610669395	33.1009991749	32.2140271325
ENSMUSG00000032314	2051.99001664936	1793.91299238268	2061.59771313056	1960.33998626754	2926.9829332407	2470.15607413822	2564.09846419169	-0.42514	0.00049018	0.0048135	Etfa	chr9	-	55454508	55512243	1392	protein_coding	electron_transferring_flavoprotein_alpha_polypeptide	1947	1862	2650	2402	2670	2124	2170	75.1856367895	65.7475197863	82.536581364	78.9158764663	103.714590692	92.9014540614	89.0329060231
ENSMUSG00000032322	34.7794918076162	52.9888370467494	18.6710736283522	23.6677184020644	80.0261251410379	82.5711305385188	77.9864049016829	-1.1331	0.00067118	0.0062365	Pstpip1	chr9	+	56089962	56128888	2822	protein_coding	proline-serine-threonine_phosphatase-interacting_protein_1	33	55	24	29	73	71	66	0.628586568073	0.957953907278	0.368717771447	0.469971589526	1.3987293321	1.53182295613	1.33572476006
ENSMUSG00000032350	1013.87488239172	1159.97381462339	743.731099529364	636.580012193458	997.585943538965	1730.50482030022	1454.56461263593	-0.61155	0.0078362	0.044318	Gclc	chr9	+	77754535	77794485	3423	protein_coding	glutamate-cysteine_ligase_catalytic_subunit	962	1204	956	780	910	1488	1231	15.1069342495	17.2885480324	12.108513521	10.4212141396	14.3748170091	26.4669115746	20.5390902935
ENSMUSG00000032418	77.9903755685939	207.138181182748	105.024789159481	110.993438023475	873.709886813797	1887.50626569037	1293.86535405065	-3.0952	9.2374e-27	3.203e-24	Me1	chr9	-	86581371	86695953	3292	protein_coding	malic_enzyme_1_NADP(+)-dependent_cytosolic	74	215	135	136	797	1623	1095	1.20831470081	3.21009264422	1.77792640477	1.88933816868	13.0908041813	30.0169061674	18.9969702668
ENSMUSG00000032454	42239.1658383528	39396.7186275577	31312.946397549	39147.2223652354	88383.9221009731	61682.9604596127	84142.6044401339	-1.0078	5.589e-10	2.8659e-08	Rbp2	chr9	+	98486115	98509781	803	protein_coding	retinol_binding_protein_2_cellular	40078	40892	40250	47967	80624	53039	71210	2682.86402374	2503.00513121	2173.15236761	2731.85490001	5428.95981952	4021.490215	5064.72058534
ENSMUSG00000032470	2.10784798834038	3.85373360339996	14.0033052212642	17.1386926359777	50.4274213217499	36.0521837562547	20.0874073231607	-1.2924	0.0044438	0.028509	Mras	chr9	-	99385420	99437381	4701	protein_coding	muscle_and_microspikes_RAS	2	4	18	21	46	31	17	0.0228690387616	0.0418223732102	0.166005352748	0.204295904309	0.529097137767	0.401493646387	0.206532651464
ENSMUSG00000032487	0	6.74403380594992	7.00165261063208	2.44838466228253	46.0424281633369	43.0300257735943	40.1748146463215	-2.4078	2.965e-08	1.0768e-06	Ptgs2	chr1	+	150100031	150108227	4453	protein_coding	prostaglandin-endoperoxide_synthase_2	0	7	9	3	42	37	34	0.0	0.0772652613534	0.0876253271128	0.030810530498	0.509993248689	0.505890196328	0.436070062668
ENSMUSG00000032497	1024.41412233342	944.164732832989	864.315116712472	898.557171057688	1133.52073144977	1166.46259056527	1237.14796866761	-0.33307	0.006718	0.039561	Lrrfip2	chr9	+	111118111	111225668	3260	protein_coding	leucine_rich_repeat_(in_FLII)_interacting_protein_2	972	980	1111	1101	1034	1003	1047	16.0271695375	14.7756776788	14.7752996317	15.4454418027	17.150262447	18.7322768312	18.3425255192
ENSMUSG00000032536	2310.20139522105	2597.41644869157	2203.18668814556	1930.95937032015	3556.22945147297	4576.30138970523	4779.62133071678	-0.90492	4.9281e-09	2.0985e-07	Trak1	chr9	+	121366958	121474916	4883	protein_coding	trafficking_protein_kinesin_binding_1	2192	2696	2832	2366	3244	3935	4045	24.1302594584	27.1376412318	25.1446944544	22.1594324254	35.9221194705	49.0642592841	47.3109699663
ENSMUSG00000032578	50.5883517201691	96.3433400849989	91.0214839382171	81.6128220760843	139.223532779614	231.431760241764	254.046622028209	-1.2596	3.5163e-06	7.3575e-05	Cish	chr9	+	107296026	107302784	4697	protein_coding	cytokine_inducible_SH2-containing_protein	48	100	117	100	127	199	215	0.549324340907	1.04644973633	1.07995370688	0.973666115306	1.46201218571	2.57952505512	2.61425501664
ENSMUSG00000032652	158.088599125528	222.553115596347	185.15481348116	168.122413476734	342.029466356217	224.453918224424	300.129497651931	-0.62408	0.0024824	0.017905	Crebl2	chr6	+	134830154	134858931	3629	protein_coding	cAMP_responsive_element_binding_protein-like_2	150	231	238	206	312	193	254	2.22183834152	3.12870016275	2.84334675695	2.59603694456	4.64874214437	3.23800544815	3.99739255038
ENSMUSG00000032657	27.4020238484249	51.0619702450494	29.562533244891	38.3580263757596	71.2561388242118	65.1265254951698	95.7105878338835	-0.96177	0.0014951	0.01184	Fam189b	chr3	+	89183143	89189295	3083	protein_coding	family_with_sequence_similarity_189_member_B	26	53	38	47	65	56	81	0.453323245487	0.844969976681	0.534379648325	0.697196101034	1.14000738201	1.10591496943	1.50051915737
ENSMUSG00000032698	29.5098718367653	29.8664354263497	32.6743788496164	31.012872388912	65.7748973761955	120.949261633887	33.0851414734412	-1.0459	0.0036026	0.024099	Lmo2	chr2	+	103957986	103981878	1706	protein_coding	LIM_domain_only_2	28	31	42	38	60	104	28	0.882240865801	0.893144236561	1.06735798024	1.0186739171	1.90169145571	3.71160325404	0.937365693637
ENSMUSG00000032735	0	0.963433400849989	3.11184560472537	0	40.5611867153206	34.8892100866981	24.8138561050809	-2.9127	3.6082e-10	1.9319e-08	Ablim3	chr18	-	61799395	61911852	4532	protein_coding	actin_binding_LIM_protein_family_member_3	0	1	4	0	37	30	21	0.0	0.0108454863449	0.0382657234121	0.0	0.441448102631	0.403031125971	0.264642410637
ENSMUSG00000032737	1586.15561122613	1625.31214723393	1428.33713256894	1386.60184707267	1928.30074141213	1985.19605393312	1910.66692009123	-0.36091	0.0020259	0.015213	Inppl1	chr7	-	101822632	101838076	4842	protein_coding	inositol_polyphosphate_phosphatase-like_1	1505	1687	1836	1699	1759	1707	1617	16.7078235836	17.1249467828	16.4394668842	16.0471979644	19.6430483672	21.4642624699	19.0728364696
ENSMUSG00000032740	3.16177198251057	4.81716700424994	10.8914596165388	4.89676932456506	14.2512277648424	34.8892100866981	17.7241829322007	-1.2762	0.0048401	0.030395	Ccdc88a	chr11	+	29373658	29510808	9376	protein_coding	coiled_coil_domain_containing_88A	3	5	14	6	13	30	15	0.0171993415985	0.0262114676382	0.0647366579312	0.0292660606459	0.0749710486078	0.194809840327	0.0913700180558
ENSMUSG00000032743	531.177693061775	703.306382620492	451.217612685179	532.931728156831	758.603816405455	933.867856653952	816.49402707671	-0.57292	0.0011391	0.0095357	D430042O09Rik	chr7	+	125707915	125874793	6148	protein_coding	RIKEN_cDNA_D430042O09_gene	504	730	580	653	692	803	691	4.40661231409	5.83617000718	4.09010043641	4.85746789617	6.0861137807	7.95222978481	6.41910144112
ENSMUSG00000032744	12.6470879300423	26.9761352237997	10.8914596165388	18.7709490774994	53.7161661905597	27.9113680693585	44.9012634282417	-1.0421	0.0063133	0.037559	Heyl	chr4	+	123233556	123249875	4537	protein_coding	hairy/enhancer-of-split_related_with_YRPW_motif-like	12	28	14	23	49	24	38	0.142174147523	0.303338954205	0.133782434376	0.231840696722	0.583976179373	0.322069572476	0.478348997033
ENSMUSG00000032826	6.32354396502113	0.963433400849989	7.00165261063208	5.7128975453259	20.8287175024619	18.6075787129056	22.4506317141208	-1.3799	0.0022606	0.016556	Ank2	chr3	-	126921606	127499259	14308	protein_coding	ankyrin_2_brain	6	1	9	7	19	16	19	0.0225413792043	0.00343526307767	0.0272711477239	0.0223743138141	0.0718029853293	0.0680845051869	0.0758411168416
ENSMUSG00000032845	0	0.963433400849989	0	0	5.48124144801629	13.9556840346792	4.72644878192017	-1.4323	0.0020728	0.015457	Alpk2	chr18	-	65265529	65393888	7249	protein_coding	alpha-kinase_2	0	1	0	0	5	12	4	0.0	0.00678048615192	0.0	0.0	0.037295783596	0.100788360486	0.031514610357
ENSMUSG00000032883	242.402518659143	264.944185233747	199.936080103605	250.551363773579	332.163231749787	732.67341182066	612.075117258663	-1.1434	1.803e-06	4.0608e-05	Acsl3	chr1	+	78657825	78707743	3950	protein_coding	acyl-CoA_synthetase_long-chain_family_member_3	230	275	257	307	303	630	518	3.12996085825	3.42195686878	2.82082319212	3.55444580072	4.14775756922	9.71070337239	7.48967054604
ENSMUSG00000032966	1735.8128183983	1594.48227840673	1681.95254935406	1712.23700715625	2000.65312852595	2081.72286850632	2097.36164697708	-0.28966	0.0054888	0.033543	Fkbp1a	chr2	+	151542483	151561692	2011	protein_coding	FK506_binding_protein_1a	1647	1655	2162	2098	1825	1790	1775	44.0240197555	40.4505900103	46.6104672905	47.7116053807	49.0702905916	54.1936241107	50.4099581798
ENSMUSG00000033016	87.4756915161257	147.405310330048	115.138287374839	100.383771153584	218.153409631049	274.461786015358	232.777602509569	-1.0422	2.0199e-06	4.4978e-05	Nfatc1	chr18	-	80606205	80713071	4896	protein_coding	nuclear_factor_of_activated_T_cells_cytoplasmic_calcineurin_dependent_1	83	153	148	123	199	236	197	0.91126533406	1.5359920036	1.31056976402	1.14893198215	2.19775612427	2.93479538974	2.29802562623
ENSMUSG00000033102	445.80984953399	613.707076341443	460.553149499355	447.238264976942	662.133966920368	640.798491925688	759.776641693668	-0.46911	0.0046935	0.029716	Cdc14b	chr13	-	64192545	64274973	5844	protein_coding	CDC14_cell_division_cycle_14B	423	637	592	548	604	551	643	3.89079479512	5.3575737511	4.39188881905	4.28845609084	5.58849109218	5.74048552167	6.28392243913
ENSMUSG00000033174	45.3187317493181	29.8664354263497	28.0066104425283	42.4386674795638	123.876056725168	134.904945668566	105.163485397724	-1.5967	2.4349e-09	1.1151e-07	Mgll	chr6	+	88724412	88828360	3991	protein_coding	monoglyceride_lipase	43	31	36	52	113	116	89	0.5791551118	0.381785033218	0.391075501512	0.595870976364	1.53096247995	1.76963417102	1.27361548061
ENSMUSG00000033187	187.598470962294	252.419551022697	193.712388894154	194.238516541081	271.869575821608	330.284522154075	274.13402935137	-0.47902	0.0088092	0.048429	BC016579	chr16	-	45626848	45654118	2192	protein_coding	cDNA_sequence_BC016579	178	262	249	238	248	284	232	4.36503387702	5.87488912326	4.92491381928	4.96554616321	6.11757021453	7.8883291646	6.04473805096
ENSMUSG00000033213	1268.92448898091	1482.72400390813	1184.83521399918	1027.5054299379	5281.7242593085	6859.21870304484	6308.62751166795	-2.246	1.4285e-45	1.7336e-42	AA467197	chr2	+	122636986	122641191	792	protein_coding	expressed_sequence_AA467197	1204	1539	1523	1259	4818	5898	5339	81.7164462543	95.5107754966	83.3709134158	72.6994566563	328.934514599	453.405538594	385.003599287
ENSMUSG00000033220	220.270114781569	259.163584828647	297.181255251273	227.699773592275	1234.37557409327	1417.6649031895	1400.21045164385	-2.3628	2.7563e-53	6.6901e-50	Rac2	chr15	-	78559169	78572783	3036	protein_coding	RAS-related_C3_botulinum_substrate_2	209	269	382	279	1126	1219	1185	3.70043419048	4.35501290086	5.45508388903	4.2027451201	20.054159047	24.446076852	22.2918767635
ENSMUSG00000033256	47.4265797376585	35.6470358314496	48.2336068732432	47.3354368041289	86.6036148786574	110.482498607877	108.708321984164	-1.0998	1.4126e-05	0.0002449	Shf	chr2	-	122348892	122369162	1566	protein_coding	Src_homology_2_domain_containing_F	45	37	62	58	79	95	92	1.54464585084	1.16131196185	1.71648404011	1.69381842355	2.72774121171	3.69350832217	3.35525954086
ENSMUSG00000033313	161.250371108039	127.173208912199	143.144897817367	159.145003048364	215.960913051842	198.868497494179	267.04435617849	-0.596	0.0020483	0.015344	Fbxl8	chr8	+	105264648	105269326	1913	protein_coding	F-box_and_leucine-rich_repeat_protein_8	153	132	184	195	197	171	226	4.2991700827	3.39154742457	4.17006371729	4.6617637219	5.56825464209	5.44237389365	6.74719900261
ENSMUSG00000033400	178.113155014762	251.456117621847	206.937732714237	173.83531102206	322.296997143358	317.491811788953	339.122700102773	-0.66256	0.00029006	0.0031152	Agl	chr3	-	116739999	116808166	9625	protein_coding	amylo-16-glucosidase_4-alpha-glucanotransferase	169	261	266	213	294	273	287	0.943830771735	1.33284210016	1.19817633148	1.01206750689	1.65163631739	1.72690776856	1.70298651447
ENSMUSG00000033444	3004.73730737921	3484.73861087441	2348.66547016647	2254.14614574145	3821.52153755696	3677.32274313798	4386.14446962192	-0.49793	0.0040113	0.026272	Specc1l	chr10	+	75212073	75312399	6061	protein_coding	sperm_antigen_with_calponin_homology_and_coiled-coil_domains_1-like	2851	3617	3019	2762	3486	3162	3712	25.2848917937	29.3321000602	21.5952714248	20.8405898561	31.0993226732	31.7632414502	34.9779001688
ENSMUSG00000033502	395.221497813821	489.424167631794	334.523402507977	306.048082785316	571.145358883298	586.138729456528	638.070585559224	-0.62748	0.00064819	0.0060588	Cdc14a	chr3	-	116272553	116424032	4577	protein_coding	CDC14_cell_division_cycle_14A	375	508	430	375	521	504	540	4.40411368875	5.45533887056	4.07312164937	3.7469765214	6.15495160518	6.70435277622	6.73818449082
ENSMUSG00000033544	7.37746795919132	10.5977674093499	9.33553681417611	10.609666869891	31.7912003984945	33.7262364171415	34.2667536689213	-1.4662	0.00010486	0.0013502	Angptl1	chr1	+	156838562	156861078	2651	protein_coding	angiopoietin-like_1	7	11	12	13	29	29	29	0.141937279994	0.203949145706	0.196250764055	0.224266415189	0.591501842575	0.666032626986	0.624767342876
ENSMUSG00000033618	803.090083557684	1370.96572940953	813.747625635684	650.454191946392	1310.01670607589	1373.47190374635	1504.1923248461	-0.58418	0.0083383	0.046348	Map3k13	chr16	+	21891969	21931877	6709	protein_coding	mitogen-activated_protein_kinase_kinase_kinase_13	762	1423	1046	797	1195	1181	1273	6.10527661562	10.4252395105	6.75948689801	5.43289292837	9.63114552595	10.717644315	10.8367901154
ENSMUSG00000033730	1.05392399417019	5.78060040509993	5.4457298082694	1.63225644152169	9.86623460642933	30.2373154084717	14.1793463457605	-1.396	0.0033345	0.022586	Egr3	chr14	+	70077445	70080157	1416	protein_coding	early_growth_response_3	1	6	7	2	9	26	12	0.0379616353172	0.208270102183	0.21432588445	0.0645947703897	0.343674324518	1.11793699707	0.4840029883
ENSMUSG00000033740	18.9706318950634	16.3783678144498	18.6710736283522	27.7483595058687	47.1386764529401	53.4967887996037	59.0806097740022	-1.1968	0.00023371	0.0026221	St18	chr1	+	6487231	6860940	5892	protein_coding	suppression_of_tumorigenicity_18	18	17	24	34	43	46	50	0.164216931596	0.141815962315	0.176599041246	0.2639044998	0.39461496325	0.475337773781	0.484660154612
ENSMUSG00000033863	320.392894227737	438.362197386745	292.513486844185	253.815876656622	588.68533151695	573.346019091405	712.512153874466	-0.89683	7.5707e-06	0.00014135	Klf9	chr19	+	23141226	23166911	3263	protein_coding	Kruppel-like_factor_9	304	455	376	311	537	493	603	5.00800410211	6.85382886069	4.99586402064	4.35887015096	8.89866881086	9.19892503842	10.5543207568
ENSMUSG00000033955	2370.27506288875	2078.12584563343	1714.62692820368	1445.36307896745	2963.15912679761	2935.34554196087	3860.3270426333	-0.74486	6.2905e-05	0.00089157	Tnks1bp1	chr2	+	85048022	85073048	5885	protein_coding	tankyrase_1_binding_protein_1	2249	2157	2204	1771	2703	2524	3267	20.5423987162	18.0153461439	16.236968978	13.7626704433	24.8351856136	26.112600095	31.7053621084
ENSMUSG00000033965	1.05392399417019	1.92686680169998	8.55757541299477	3.26451288304337	21.9249657920652	31.4002890780283	24.8138561050809	-1.8116	7.8729e-05	0.0010685	Slc16a2	chrX	-	103697414	103821965	4134	protein_coding	solute_carrier_family_16_(monocarboxylic_acid_transporters)_member_2	1	2	11	4	20	27	21	0.0130028242886	0.0237792666257	0.115361807181	0.0442506990188	0.261593744835	0.397649578281	0.290120804308
ENSMUSG00000034101	919.021722916404	900.81022979474	867.426962317197	746.757321996171	1016.22216446222	1140.87716983503	1152.07189059304	-0.35508	0.0078048	0.044157	Ctnnd1	chr2	-	84600071	84650765	6362	protein_coding	catenin_(cadherin_associated_protein)_delta_1	872	935	1115	915	927	981	975	7.36768392505	7.22365305686	7.59838054981	6.57745742752	7.87868797269	9.38820527459	8.75267900093
ENSMUSG00000034107	645.001484432155	775.563887684241	604.476008717903	703.502526295847	880.287376551417	1216.47045835621	1068.17742471396	-0.61151	0.00013034	0.001613	Ano7	chr1	+	93373930	93404303	3984	protein_coding	anoctamin_7	612	805	777	862	803	1046	904	8.25734173514	9.93151456144	8.4555434775	9.89506274843	10.8984327126	15.9852557547	12.9592286064
ENSMUSG00000034111	38.995187784297	37.5739026331496	42.0099156637925	35.0935134927162	52.6199179009564	83.7341042080754	76.8047927062028	-0.80219	0.0045054	0.028805	Tmed8	chr12	-	87166242	87200229	7179	protein_coding	transmembrane_emp24_domain_containing_8	37	39	54	43	48	72	65	0.277042206093	0.267017414751	0.326114150968	0.273927175058	0.361530644763	0.610626682124	0.51710585322
ENSMUSG00000034116	98.0149314578275	93.4530398824489	183.598890678797	107.728925140431	488.926737163053	643.124439264801	738.507622175027	-2.202	2.8103e-19	4.7589e-17	Vav1	chr17	+	57279100	57328031	2963	protein_coding	vav_1_oncogene	93	97	236	132	446	553	625	1.68717240353	1.60908510941	3.45318773261	2.03738402347	8.13899982032	11.3632016626	12.0469862933
ENSMUSG00000034164	13.7010119242125	20.2321014178498	30.3404946460724	18.7709490774994	44.9461798737336	62.8005781560566	51.9909366011219	-1.1522	0.00072022	0.0065636	Emid1	chr11	-	5106265	5152257	1947	protein_coding	EMI_domain_containing_1	13	21	39	23	41	54	44	0.358910006635	0.530142078284	0.86843734998	0.540247170532	1.13863816608	1.68863210746	1.29067463547
ENSMUSG00000034282	704.021228105686	652.244412375442	641.818155974608	533.747856377591	983.334715774123	1125.75851213079	1290.32051746421	-0.81851	1.3908e-07	4.273e-06	Evpl	chr11	-	116220559	116238077	6384	protein_coding	envoplakin	668	677	825	654	897	968	1092	5.62460139519	5.21236384179	5.60274566359	4.68506355312	7.59744205365	9.23187070222	9.76921821122
ENSMUSG00000034312	65.3432876385517	64.5500378569493	67.6826419027768	77.5321809722801	111.817325539532	136.067919338123	135.885402480205	-0.84324	0.00013415	0.0016479	Iqsec1	chr6	-	90659598	90810123	6490	protein_coding	IQ_motif_and_Sec7_domain_1	62	67	87	95	102	117	115	0.513517394109	0.507421703501	0.581184995756	0.669436711312	0.849812875171	1.09761086985	1.01200624826
ENSMUSG00000034330	874.756915161257	961.506534048289	897.767456963269	794.908887021061	1482.12768754361	1494.42116538023	1192.24670523936	-0.64176	4.8686e-06	9.6203e-05	Plcg2	chr8	+	117498291	117635140	4296	protein_coding	phospholipase_C_gamma_2	830	998	1154	974	1352	1285	1009	10.3853702876	11.4183986562	11.6461230396	10.3687236738	17.0168923142	18.2115155635	13.4139580524
ENSMUSG00000034361	525.908073090924	358.397225116196	565.577938658836	492.941445339549	791.491265093553	955.964356375527	906.296553933193	-0.83402	2.6797e-06	5.7643e-05	Cpne2	chr8	+	94532990	94570529	2340	protein_coding	copine_II	499	372	727	604	722	822	767	11.4628564654	7.81386701319	13.4697145227	11.8046114749	16.6835770664	21.3876562066	18.7201600253
ENSMUSG00000034403	1676.79307472477	1367.11199580613	1458.67762721502	1457.60500227887	2218.806538157	1897.97302871638	2167.0767665104	-0.48286	0.00017574	0.002064	Pja1	chrX	-	99465734	99471273	3038	protein_coding	praja_ring_finger_1_E3_ubiquitin_protein_ligase	1591	1419	1875	1786	2024	1632	1834	28.1507893002	22.957973963	26.7579809656	26.8858828244	36.0238868875	32.7069177821	34.4779640237
ENSMUSG00000034412	245.564290641654	263.980751832897	309.628637670174	321.554518979772	474.675509398211	393.085100310132	379.297514749094	-0.52434	0.0022093	0.016291	Tbc1d10a	chr11	+	4186789	4215505	1957	protein_coding	TBC1_domain_family_member_10a	233	274	398	394	433	338	321	6.39990108172	6.8817464934	8.81722826833	9.20737883993	11.9636831456	10.5155770271	9.36794337805
ENSMUSG00000034438	38.995187784297	84.782139274799	67.6826419027768	57.128975453259	95.3736011954835	125.601156312113	157.154421998846	-0.91859	0.0013397	0.010899	Gbp8	chr5	-	105014153	105139540	2459	protein_coding	guanylate-binding_protein_8	37	88	87	70	87	108	133	0.808819031126	1.75898880933	1.53391241255	1.30187751953	1.91305984302	2.67406808721	3.08903737226
ENSMUSG00000034557	338.309602128631	369.958425926396	421.655079440288	365.625442900858	588.68533151695	445.418915440179	552.99450748466	-0.48555	0.0026077	0.018561	Zfyve9	chr4	-	108637466	108780798	6459	protein_coding	zinc_finger_FYVE_domain_containing_9	321	384	542	448	537	383	468	2.6714553136	2.92216592975	3.63809336232	3.17207426092	4.49548789748	3.61027865558	4.13819182937
ENSMUSG00000034570	289.829098396802	206.174747781898	241.945995767398	221.986876046949	328.874486880978	364.010758571217	350.938822057573	-0.51966	0.0025971	0.018531	Inpp5j	chr11	-	3494375	3504821	3433	protein_coding	inositol_polyphosphate_5-phosphatase_J	275	214	311	272	300	313	297	4.30593090373	3.06393045169	3.92759251345	3.62347873655	4.72514655323	5.55108360704	4.94097545237
ENSMUSG00000034593	17.9167079008932	39.5007694348495	40.4539928614298	27.7483595058687	80.0261251410379	118.623314294773	41.3564268418015	-1.1225	0.0018397	0.014034	Myo5a	chr9	+	75071015	75223688	11702	protein_coding	myosin_VA	17	41	52	34	73	102	35	0.0780902824607	0.172211716692	0.192656243424	0.132876885389	0.33731107291	0.530697830616	0.170819718141
ENSMUSG00000034595	85.3678435277853	182.088912760648	127.58566979374	130.580515321735	225.827147658271	232.594733911321	241.048887877929	-0.77291	0.0011456	0.009566	Ppp1r18	chr17	+	35865593	35875596	3524	protein_coding	protein_phosphatase_1_regulatory_subunit_18	81	189	164	160	206	200	204	1.23554135197	2.63611794489	2.01765908021	2.07641759073	3.16081554308	3.45542387988	3.306163432
ENSMUSG00000034612	34.7794918076162	37.5739026331496	35.0082630531604	36.7257699342379	69.0636422450053	77.9192358602924	57.8989975785221	-0.84266	0.0020696	0.015448	Chst11	chr10	+	82985498	83195900	5527	protein_coding	carbohydrate_sulfotransferase_11	33	39	45	45	63	67	49	0.320946498119	0.346827939297	0.352990394096	0.3723519784	0.616337959945	0.73806153558	0.506333504316
ENSMUSG00000034640	408.922509738033	464.374899209695	500.229180959603	457.031803626072	611.706545598618	575.671966430518	580.171587980701	-0.35598	0.0091423	0.04988	Tiparp	chr3	+	65528410	65555145	3818	protein_coding	TCDD-inducible_poly(ADP-ribose)_polymerase	388	482	643	560	558	495	491	5.46265744797	6.20511803655	7.30154702841	6.70784037824	7.90252915088	7.89362533732	7.34472633215
ENSMUSG00000034687	53.7501237026796	17.3418012152998	10.1134982153575	24.4838466228253	92.0848563266737	41.8670521040377	100.437036615804	-1.2144	0.0029226	0.020345	Fras1	chr5	+	96373955	96784728	15848	protein_coding	Fraser_syndrome_1_homolog_(human)	51	18	13	30	84	36	85	0.172983181226	0.0558260596968	0.0355638465508	0.0865719916127	0.286597669916	0.138304169326	0.306319407664
ENSMUSG00000034723	35.8334158017864	31.7933022280496	27.228649041347	35.0935134927162	48.2349247425434	82.5711305385188	74.4415683152427	-0.96069	0.0013467	0.010944	Tmx4	chr2	-	134594185	134644145	5488	protein_coding	thioredoxin-related_transmembrane_protein_4	34	33	35	43	44	71	63	0.333022042768	0.295555312646	0.276499136645	0.358331485012	0.433517272326	0.78768301425	0.655626496907
ENSMUSG00000034765	329.878210175269	347.799457706846	376.53331817177	363.177058238575	424.248088076461	518.686256622245	537.63354894342	-0.46437	0.002182	0.01613	Dusp5	chr19	+	53529109	53542431	2473	protein_coding	dual_specificity_phosphatase_5	313	361	484	445	387	446	455	6.8034373092	7.17500187044	8.48518046055	8.22936852365	8.4616426491	10.980395337	10.5079338625
ENSMUSG00000034858	12.6470879300423	26.9761352237997	35.0082630531604	34.2773852719554	44.9461798737336	79.082209529849	68.5335073378425	-1.0355	0.0031453	0.021575	Fam214a	chr9	+	74953053	75032468	4355	protein_coding	family_with_sequence_similarity_214_member_A	12	28	45	42	41	68	58	0.148115753688	0.316015806022	0.447985742403	0.44105398216	0.509053618681	0.950666056467	0.760623754748
ENSMUSG00000034923	5.26961997085094	6.74403380594992	14.7812666224455	8.16128220760843	86.6036148786574	119.78628796433	133.522178089245	-3.1176	7.3054e-20	1.3467e-17	Ly6g6f	chr17	-	35080480	35085610	1141	protein_coding	lymphocyte_antigen_6_complex_locus_G6F	5	7	19	10	79	103	113	0.23555510784	0.301544442425	0.721951119976	0.400815928448	3.74377102326	5.49615300844	5.65617514986
ENSMUSG00000034958	2.10784798834038	1.92686680169998	1.55592280236269	4.89676932456506	16.4437243440489	24.4224470606887	9.45289756384035	-1.5899	0.00078526	0.0070417	Atcay	chr10	-	81204508	81230833	3736	protein_coding	ataxia_cerebellar_Cayman_type_homolog_(human)	2	2	2	6	15	21	8	0.0287760576066	0.0263124968497	0.0232093493715	0.073447158623	0.217096200712	0.342231248403	0.122296258286
ENSMUSG00000035020	0	1.92686680169998	0	0	12.0587311856358	15.1186577042358	8.2712853683603	-1.77	0.00023693	0.0026494	Epgn	chr5	+	91027464	91035215	1760	protein_coding	epithelial_mitogen	0	2	0	0	11	13	7	0.0	0.0558542546764	0.0	0.0	0.337946419109	0.44971556473	0.227151402464
ENSMUSG00000035021	406.814661749693	403.678594956145	403.761967213117	373.786725108466	502.081716638293	500.078677909339	512.819692838339	-0.34113	0.0087449	0.048167	Baz1a	chr12	-	54892989	55014348	6188	protein_coding	bromodomain_adjacent_to_zinc_finger_domain_1A	386	419	519	458	458	430	434	3.353089655	3.32814815518	3.63627642871	3.38489958398	4.00205455596	4.23082814613	4.00561749141
ENSMUSG00000035042	569.118956851902	640.683211565243	321.298058687895	866.728170448015	1597.23375795195	1089.70632837454	1661.34674684494	-1.1741	6.7408e-06	0.00012799	Ccl5	chr11	-	83525778	83530518	668	protein_coding	chemokine_(C-C_motif)_ligand_5	540	665	413	1062	1457	937	1406	43.4535701032	48.9310027494	26.8048528301	72.7074093966	117.937229375	85.402456484	120.209532609
ENSMUSG00000035095	13.7010119242125	23.1224016203997	17.1151508259895	7.34515398684759	90.9886080370705	69.7784201733962	49.6277122101618	-1.8247	5.6516e-07	1.483e-05	Fam167a	chr14	+	63436394	63465498	4231	protein_coding	family_with_sequence_similarity_167_member_A	13	24	22	9	83	60	42	0.165161376251	0.278809231568	0.225434039653	0.0972814646474	1.06072522944	0.863406789366	0.566938976605
ENSMUSG00000035105	1752.67560230502	1469.23593629623	1247.07212609369	1065.86345631366	2919.30919521348	4221.59442049047	4611.83239895861	-1.4343	9.9474e-13	8.4224e-11	Egln3	chr12	-	54178981	54203860	2662	protein_coding	egl-9_family_hypoxia-inducible_factor_3	1663	1525	1603	1306	2663	3630	3903	33.5809025312	28.1579300435	26.1075013506	22.4370493055	54.0917393892	83.0244119501	83.7376079165
ENSMUSG00000035152	1754.78345029336	1984.67280575098	1892.00212767303	1858.32395867244	2513.69732806027	2263.14676095715	2547.55589345497	-0.37746	0.0008301	0.0073847	Ap2b1	chr11	+	83299024	83405035	5625	protein_coding	adaptor-related_protein_complex_2_beta_1_subunit	1665	2060	2432	2277	2293	1946	2156	15.9110879803	18.000460956	18.7448030525	18.5127578421	22.0419168431	21.0633548113	21.8905301773
ENSMUSG00000035172	589.143512741135	541.449571277694	539.905212419852	482.331778469658	656.652725472352	681.502570360169	831.854985617951	-0.41666	0.0051315	0.031773	Plekhh3	chr11	-	101162679	101171351	3056	protein_coding	pleckstrin_homology_domain_containing_family_H_(with_MyTH4_domain)_member_3	559	562	694	591	599	586	704	9.8325604272	9.03903147669	9.84568548769	8.84432610754	10.598424348	11.6748551359	13.1567723312
ENSMUSG00000035203	4746.87366974253	5229.51649981374	4515.28797245651	4348.33116021377	6188.3215948104	5736.94911192272	6114.84311160923	-0.3476	0.0023899	0.017341	Epn1	chr7	+	5080235	5098178	2565	protein_coding	epsin_1	4504	5428	5804	5328	5645	4933	5175	94.3885204458	104.013905286	98.1024542257	94.9964690599	118.999300483	117.093012752	115.226676337
ENSMUSG00000035208	24.2402518659143	18.3052346161498	29.562533244891	19.5870772982602	59.197407638576	66.2894991647264	55.5357731875621	-1.2303	7.6199e-05	0.0010381	Slfn8	chr11	-	83002158	83020810	4011	protein_coding	schlafen_8	23	19	38	24	54	57	47	0.308235985792	0.232830500671	0.410743569131	0.273646057956	0.727962368761	0.86522573411	0.669229761434
ENSMUSG00000035236	71.6668316035728	65.5134712577993	75.4622559145902	60.3934883363024	139.223532779614	166.305234746594	134.703790284725	-1.0451	1.6599e-06	3.777e-05	Scai	chr2	-	39066214	39190730	10705	protein_coding	suppressor_of_cancer_cell_invasion	68	68	97	74	127	143	114	0.341452586775	0.312220326935	0.392848320291	0.316137245237	0.641482600308	0.813310913888	0.608202540739
ENSMUSG00000035283	6.32354396502113	27.9395686246497	3.88980700590671	13.0580515321735	47.1386764529401	53.4967887996037	49.6277122101618	-1.4528	0.00067899	0.0062902	Adrb1	chr19	+	56722372	56724862	2491	protein_coding	adrenergic_receptor_beta_1	6	29	5	16	43	46	42	0.129474931214	0.572220224545	0.0870234135406	0.293749321146	0.933388744869	1.12432363032	0.962954158979
ENSMUSG00000035329	438.432381574798	389.227093943396	398.316237404847	361.544801797053	636.920256259493	612.88712385633	723.146663633787	-0.71327	6.2147e-07	1.6104e-05	Fbxo33	chr12	-	59200655	59219725	3688	protein_coding	F-box_protein_33	416	404	512	443	581	527	612	6.06332132685	5.38430168724	6.01892437323	5.49342791869	8.51830236452	8.70015394206	9.47742944769
ENSMUSG00000035509	21.0784798834038	8.6709006076499	17.8931122271709	15.506436194456	96.4698494850868	44.1929994431509	114.616382961564	-2.0125	3.6784e-08	1.3162e-06	Fbxl21	chr13	+	56522472	56537898	3507	protein_coding	F-box_and_leucine-rich_repeat_protein_21	20	9	23	19	88	38	97	0.306550759105	0.126137923307	0.284336038322	0.247769846388	1.35679657287	0.65971303479	1.57966872087
ENSMUSG00000035620	139.117967230465	152.222477334298	119.028094380745	126.499874217931	228.019644237478	190.727681807283	193.784400058727	-0.58436	0.0020495	0.015345	Ric8b	chr10	+	84917616	85016446	3068	protein_coding	resistance_to_inhibitors_of_cholinesterase_8_homolog_B_(C._elegans)	132	158	153	155	208	164	164	2.31273962856	2.53128278038	2.1621006805	2.31050524856	3.66585946152	3.25458581395	3.0529419262
ENSMUSG00000035697	193.922014927315	305.408388069447	311.184560472537	172.203054580538	399.034377415586	650.102281282141	531.72548796602	-1.0257	2.5228e-05	0.00040373	Hmha1	chr10	+	80016653	80031472	3970	protein_coding	histocompatibility_(minor)_HA-1	184	317	400	211	364	559	450	2.49135423478	3.92471105404	4.36826847616	2.43065077052	4.95768248083	8.57291534981	6.4736923624
ENSMUSG00000035818	13.7010119242125	28.9030020254997	21.0049578318963	19.5870772982602	95.3736011954835	86.0600515471886	100.437036615804	-1.9413	7.667e-11	4.7512e-09	Plekhs1	chr19	+	56461637	56486729	2385	protein_coding	pleckstrin_homology_domain_containing_family_S_member_1	13	30	27	24	87	74	85	0.29299697397	0.618260932267	0.490812052369	0.460207269795	1.97241683606	1.88908095954	2.03545072229
ENSMUSG00000035824	49.5344277259989	45.2813698399495	32.6743788496164	29.3806159473903	109.624828960326	68.6154465038396	89.8025268564833	-1.0763	0.00023609	0.0026447	Tk2	chr8	-	104226691	104248558	2400	protein_coding	thymidine_kinase_2_mitochondrial	47	47	42	36	100	59	76	1.05267614735	0.962554988923	0.758713630954	0.685996461539	2.25297612739	1.49674564877	1.80855783295
ENSMUSG00000035849	28.4559478425951	22.1589682195497	30.3404946460724	27.7483595058687	80.0261251410379	101.178709251424	83.8944658790831	-1.5452	2.4091e-08	8.9498e-07	Krt222	chr11	-	99232761	99244085	3072	protein_coding	keratin_222	27	23	39	34	73	87	71	0.472444414534	0.367998084196	0.550406093884	0.506160583601	1.28490044765	1.72427001381	1.3199795039
ENSMUSG00000035900	920.075646910575	847.82139274799	788.852860797881	823.473374747691	1244.2418086997	1082.7284863572	1536.09585412406	-0.59255	0.0001051	0.0013513	Gramd4	chr15	+	86057695	86137634	4861	protein_coding	GRAM_domain_containing_4	873	880	1014	1009	1135	931	1300	9.6537664692	8.89807340494	9.04382545375	9.49284001499	12.6251943448	11.660879144	15.2738239879
ENSMUSG00000035967	8.43139195336151	20.2321014178498	28.0066104425283	16.3225644152169	37.2724418465108	76.7562621907358	59.0806097740022	-1.3416	0.00037502	0.003857	Ddx26b	chrX	+	56454857	56507843	7170	protein_coding	DEAD/H_(Asp-Glu-Ala-Asp/His)_box_polypeptide_26B	8	21	36	20	34	66	50	0.0599762070953	0.143959083183	0.21768233285	0.127567914745	0.256405651318	0.560443729203	0.398273030819
ENSMUSG00000035992	578.604272799433	708.123549624742	533.681521210401	460.296316509115	756.411319826249	892.000804549914	882.664310023593	-0.54777	0.0014232	0.011413	Fnip1	chr11	+	54438199	54518235	6255	protein_coding	folliculin_interacting_protein_1	549	735	686	564	690	767	747	4.7179485067	5.77562460826	4.75484801493	4.12365578799	5.96471377612	7.46578165333	6.82061189556
ENSMUSG00000036002	1599.85662315035	1927.83023510083	1441.56247638903	1267.44712684159	2461.07741015932	2580.6385727461	3255.34159854752	-0.80003	3.5872e-06	7.4637e-05	Fam214b	chr4	-	43032414	43046220	3280	protein_coding	family_with_sequence_similarity_214_member_B	1518	2001	1853	1553	2245	2219	2755	24.877463285	29.9855609679	24.4929679121	21.6535061945	37.0092541902	41.1898957579	47.9708937398
ENSMUSG00000036006	16.862783906723	46.2448032407995	42.7878770649738	35.9096417134771	85.5073665890542	147.697656033689	98.0738122248436	-1.423	1.1375e-05	0.00020425	Fam65b	chr13	+	24582189	24733816	5608	protein_coding	family_with_sequence_similarity_65_member_B	16	48	55	44	78	127	83	0.15336284054	0.420699664324	0.42520124009	0.358818881452	0.752063357789	1.37880531971	0.845279113305
ENSMUSG00000036027	95.9070834694872	31.7933022280496	108.136634764207	116.706335568801	298.179534772086	415.181600031707	303.674334238371	-1.7144	3.7586e-08	1.3383e-06	1810046K07Rik	chr9	-	51289686	51328917	1318	protein_coding	RIKEN_cDNA_1810046K07_gene	91	33	139	143	272	357	257	3.71136910503	1.23065823657	4.57234748331	4.96193697522	11.1588984519	16.4914954845	11.1364754349
ENSMUSG00000036120	209.730874839868	211.955348186998	196.046273097698	206.480439852493	314.623259116135	276.787733354471	288.313375697131	-0.49676	0.0014349	0.011488	Rfxank	chr8	-	70130812	70139197	3676	protein_coding	regulatory_factor_X-associated_ankyrin-containing_protein	199	220	252	253	287	238	244	2.90995142715	2.94161689482	2.9721099798	3.14757172233	4.22157224306	3.94192801025	3.79091785613
ENSMUSG00000036123	1751.62167831085	2855.61660011937	2131.61423923688	2101.53016845917	2601.39719122853	3076.06535597721	4043.47693293271	-0.5285	0.0068248	0.040044	Slc9a3	chr13	+	74121515	74166064	2490	protein_coding	solute_carrier_family_9_(sodium/hydrogen_exchanger)_member_3	1662	2964	2740	2575	2373	2645	3422	35.8789593825	58.5083411878	47.7079827611	47.2942674287	51.5307214487	64.6745720399	78.4893456481
ENSMUSG00000036216	828.384259417768	757.258653068091	943.667179632969	1194.81171519387	2510.40858319146	1012.9500661838	1642.44095171726	-0.82254	0.001082	0.0091584	Leap2	chr11	-	53422181	53423170	531	protein_coding	liver-expressed_antimicrobial_peptide_2	786	786	1213	1464	2290	871	1390	79.5675876248	72.7556890293	99.038970605	126.088991801	233.189393525	99.8690384048	149.503145275
ENSMUSG00000036241	942.208050788149	871.90722776924	791.964706402607	859.383016461168	1212.4506083012	1072.26172333119	1103.62579057836	-0.37691	0.0027531	0.019406	Ube2r2	chr4	+	41135743	41193380	3600	protein_coding	ubiquitin-conjugating_enzyme_E2R_2	894	905	1018	1053	1106	922	934	13.3488294429	12.3562023401	12.2598488303	13.376931	16.6119439793	15.5932145555	14.8174825963
ENSMUSG00000036257	423.677445656416	554.937638889594	517.344331785593	566.392985208025	715.850133110928	700.110149073075	749.142131934348	-0.47236	0.0014649	0.011683	Pnpla8	chr12	+	44221370	44312343	3181	protein_coding	patatin-like_phospholipase_domain_containing_8	402	576	665	694	653	602	634	6.79313976576	8.90015863262	9.06353913117	9.97760755125	11.0998559788	11.5223232932	11.3829712545
ENSMUSG00000036390	438.432381574798	425.837563175695	409.207697021386	510.896266196288	835.341196677683	682.665544029726	856.668841723032	-0.80606	1.2857e-07	3.9922e-06	Gadd45a	chr6	-	67035096	67037457	1223	protein_coding	growth_arrest_and_DNA-damage-inducible_45_alpha	416	442	526	626	762	587	725	18.284161123	17.7637538013	18.6465772635	23.4087645093	33.6896381175	29.2226016878	33.8564641448
ENSMUSG00000036478	1827.50420589111	1723.58235412063	1457.12170441265	1300.90838389278	1915.14576193689	2378.28115424325	2063.09489330816	-0.41477	0.0084464	0.046846	Btg1	chr10	+	96617001	96622813	5010	protein_coding	B_cell_translocation_gene_1_anti-proliferative	1734	1789	1873	1594	1747	2045	1746	18.6045655701	17.5513912619	16.208390428	14.5506102421	18.85484692	24.8520844553	19.9038258829
ENSMUSG00000036523	36.8873397959566	36.6104692322996	56.791182286238	42.4386674795638	168.822236598902	100.015735581868	163.062482976246	-1.5775	1.0447e-08	4.1569e-07	Greb1	chr12	-	16670615	16800886	8058	protein_coding	gene_regulated_by_estrogen_in_breast_cancer_protein	35	38	73	52	154	86	138	0.233479603663	0.231790304837	0.392767401054	0.29512547365	1.03338294451	0.64979807814	0.978096880303
ENSMUSG00000036580	670.29566029224	840.11392554119	593.584549101364	525.586574169983	1243.1455604101	1318.81214127719	1680.25254197262	-1.0631	1.2449e-08	4.9133e-07	Spg20	chr3	+	55112108	55137322	3981	protein_coding	spastic_paraplegia_20_spartin_(Troyer_syndrome)_homolog_(human)	636	872	763	644	1134	1134	1422	8.58762564366	10.766219761	8.30944845757	7.39816999466	15.4024110231	17.3431552318	20.4003429854
ENSMUSG00000036745	10.5392399417019	16.3783678144498	27.228649041347	17.1386926359777	63.582400796989	61.6376044865	66.1702829468824	-1.5661	3.4279e-06	7.1828e-05	Ttll7	chr3	+	146852367	146984009	6075	protein_coding	tubulin_tyrosine_ligase-like_family_member_7	10	17	35	21	58	53	56	0.0884834166406	0.137543975302	0.249782265335	0.158089719532	0.516237492894	0.531174015549	0.526467777233
ENSMUSG00000036814	1926.5730613431	1318.94032576363	2074.82305695064	1868.11749732157	4068.17740271769	2724.84730777112	2291.1460470358	-0.71526	0.00068715	0.0063456	Slc6a20a	chr9	-	123636122	123678885	2732	protein_coding	solute_carrier_family_6_(neurotransmitter_transporter)_member_20A	1828	1369	2667	2289	3711	2343	1939	35.9669542509	24.6298454223	42.3235568658	38.3173719	73.4476814825	52.2154262858	40.5347187881
ENSMUSG00000036832	310.907578280206	219.662815393797	148.590627625636	153.432105503038	417.670598338842	294.232338397821	499.821958688058	-0.88171	0.00087927	0.007686	Lpar3	chr3	+	146220961	146286214	2494	protein_coding	lysophosphatidic_acid_receptor_3	295	228	191	188	381	253	423	6.35819338601	4.49342327918	3.32029564697	3.44740269365	8.2603102281	6.17634157865	9.68665804251
ENSMUSG00000036853	49.5344277259989	78.0381054688491	58.3471050886007	76.7160527515192	257.618348056766	154.675498051028	204.418909818048	-1.5257	1.3557e-09	6.4522e-08	Mcoln3	chr3	+	146117459	146141806	2991	protein_coding	mucolipin_3	47	81	75	94	235	133	173	0.844674942705	1.3310903622	1.08713802974	1.43728223302	4.24834013992	2.70733789553	3.30338916856
ENSMUSG00000036885	626.030852537092	594.438408324443	581.137166682463	551.70267723433	777.24003732871	788.496147959377	718.420214851866	-0.36656	0.0034296	0.023123	Arhgef26	chr3	+	62338344	62462221	5638	protein_coding	Rho_guanine_nucleotide_exchange_factor_(GEF)_26	594	617	747	676	709	678	608	5.66329962963	5.37896880438	5.74427692011	5.48342920658	6.79968814894	7.32169876226	6.15897665708
ENSMUSG00000036960	6.32354396502113	10.5977674093499	12.4473824189015	11.4257950906518	49.3311730321466	68.6154465038396	90.9841390519634	-2.3083	8.2939e-11	5.0537e-09	Clca5	chr3	-	145070265	145099104	3984	protein_coding	chloride_channel_calcium_activated_5	6	11	16	14	45	59	77	0.0809543307367	0.135710136864	0.174116725405	0.160708675729	0.610746540558	0.901654005282	1.10382810033
ENSMUSG00000037013	387.844029854629	361.287525318746	382.757009381221	403.167341055856	527.295427299167	562.879256065396	478.552939169418	-0.43681	0.0016078	0.012623	Ss18	chr18	-	14624198	14682914	4153	protein_coding	synovial_sarcoma_translocation_Chromosome_18	368	375	492	494	481	484	405	4.76314775443	4.43821431332	5.13621280904	5.43995909784	6.26254669266	7.09562515808	5.56958892629
ENSMUSG00000037022	194.975938921485	208.101614583598	203.825887109512	243.206209786731	369.435673596298	252.365286293783	301.311109847411	-0.51265	0.006305	0.037554	Mmaa	chr8	-	79266424	79294956	2843	protein_coding	methylmalonic_aciduria_(cobalamin_deficiency)_type_A	185	216	262	298	337	217	255	3.49786492708	3.73435692187	3.99543683855	4.79369083219	6.40945160688	4.64718657111	5.12263451212
ENSMUSG00000037287	890.565775073809	955.725933643189	935.109604219974	838.979810942147	1683.83737283061	1597.92582197077	1588.08679072518	-0.83093	4.7667e-13	4.2328e-11	Tbcel	chr9	-	42412316	42507809	5000	protein_coding	tubulin_folding_cofactor_E-like	845	992	1202	1028	1536	1374	1344	9.08437117795	9.75170603246	10.4225575361	9.40272483282	16.610742392	16.7310794962	15.3518003841
ENSMUSG00000037318	45.3187317493181	44.3179364390995	45.1217612685179	40.8064110380421	65.7748973761955	109.319524938321	105.163485397724	-0.99595	0.00023705	0.0026494	Traf3ip3	chr1	-	193175506	193201703	3372	protein_coding	TRAF3_interacting_protein_3	43	46	58	50	60	94	89	0.685470952311	0.670516082236	0.745727683364	0.678130151778	0.962125036609	1.69725666185	1.50741381469
ENSMUSG00000037337	56.9118956851902	85.745572675649	101.912943554756	60.3934883363024	154.571008834059	200.031471163736	170.152156149126	-1.1074	1.0381e-05	0.00018828	Map4k1	chr7	+	28982854	29003279	2699	protein_coding	mitogen-activated_protein_kinase_kinase_kinase_kinase_1	54	89	131	74	141	172	144	1.07547183508	1.62078741247	2.10430287736	1.25389003715	2.82477629311	3.88000956921	3.04712070293
ENSMUSG00000037426	76.9364515744238	122.356041907949	121.361978584289	89.7741042836927	153.474760544456	216.313102537528	168.970543953646	-0.75335	0.0014754	0.011741	Depdc5	chr5	+	32863701	32994231	8211	protein_coding	DEP_domain_containing_5	73	127	156	110	140	186	143	0.477897737117	0.760232797788	0.823698706813	0.612670894891	0.921933965174	1.37919008525	0.994649424501
ENSMUSG00000037451	0	0	1.55592280236269	0	6.57748973761955	13.9556840346792	3.54483658644013	-1.2853	0.0054802	0.033505	Slc22a20	chr19	-	5970234	5986143	1897	protein_coding	solute_carrier_family_22_(organic_anion_transporter)_member_20	0	0	2	0	6	12	3	0.0	0.0	0.0457090823679	0.0	0.171021909512	0.385142237829	0.090320009414
ENSMUSG00000037492	12.6470879300423	19.2686680169998	9.33553681417611	12.2419233114126	32.8874486880978	32.5632627475849	41.3564268418015	-1.1648	0.0017712	0.013626	Zmat4	chr8	+	23636019	24156585	4182	protein_coding	zinc_finger_matrin_type_4	12	20	12	15	30	28	35	0.154242971619	0.235063338667	0.124404776545	0.164035500129	0.387886851201	0.407644171539	0.47798477802
ENSMUSG00000037493	20.0245558892336	10.5977674093499	35.7862244543418	19.5870772982602	135.934787910804	134.904945668566	157.154421998846	-2.3852	4.8019e-14	4.725e-12	Cib2	chr9	-	54544794	54560218	1433	protein_coding	calcium_and_integrin_binding_family_member_2	19	11	46	24	124	116	133	0.712714470742	0.377298803397	1.39171875282	0.765941617908	4.67889529318	4.92854848329	5.30072777277
ENSMUSG00000037553	375.196941924587	530.851803868344	339.191170915065	363.993186459336	550.316641380836	705.925017420858	731.417949002147	-0.69055	0.00035217	0.0036659	Zdhhc18	chr4	-	133605299	133650154	4580	protein_coding	zinc_finger_DHHC_domain_containing_18	356	551	436	446	502	607	619	4.17823330062	5.91323384443	4.12725069365	4.45348503415	5.92660619712	8.06919939725	7.71889656581
ENSMUSG00000037613	118.039487347061	210.991914786148	84.019831327585	95.4870018290186	221.442154499858	162.816313737924	367.481392794294	-0.86321	0.0062056	0.037083	Tnfrsf23	chr7	-	143665809	143685872	3353	protein_coding	tumor_necrosis_factor_receptor_superfamily_member_23	112	219	108	117	202	140	311	1.79552987421	3.21032864934	1.39646495067	1.59581640322	3.25750917554	2.54215318428	5.29732826264
ENSMUSG00000037627	15.8088599125528	7.70746720679991	18.6710736283522	9.79353864913012	174.303478046918	177.93497144216	153.609585412406	-3.3058	2.0461e-29	8.7639e-27	Rgs22	chr15	-	36009479	36140400	4006	protein_coding	regulator_of_G-protein_signalling_22	15	8	24	12	159	153	130	0.201274371976	0.0981562538497	0.259740776591	0.136993801605	2.14612004546	2.3253467351	1.85337140303
ENSMUSG00000037638	128.578727288763	175.344878954698	129.919553997284	139.557925750104	222.538402789462	217.476076207085	255.228234223689	-0.66523	0.00053425	0.0051525	Zbtb42	chr12	+	112678828	112682747	3478	protein_coding	zinc_finger_and_BTB_domain_containing_42	122	182	167	171	203	187	216	1.88555158836	2.57205791517	2.08174117094	2.24852204185	3.15598036017	3.27355214455	3.5469431184
ENSMUSG00000037664	45.3187317493181	87.672439477349	73.9063331122276	56.3128472324982	292.69829332407	188.40173446817	198.510848840647	-1.6402	4.2539e-10	2.2365e-08	Cdkn1c	chr7	-	143458350	143461050	1931	protein_coding	cyclin-dependent_kinase_inhibitor_1C_(P57)	43	91	95	69	267	162	168	1.19700054438	2.31631730424	2.13295242852	1.6341707525	7.47647386035	5.10787164147	4.96886340759
ENSMUSG00000037709	435.270609592288	447.033097994395	346.970784926879	409.696366821943	647.882739155526	537.293835335151	495.095509906138	-0.43939	0.0072302	0.041767	Fam13a	chr6	-	58932090	59024549	5786	protein_coding	family_with_sequence_similarity_13_member_A	413	464	446	502	591	462	419	3.83689388638	3.94165386614	3.34192167701	3.96785601674	5.52302339975	4.86150549062	4.13585823497
ENSMUSG00000037710	668.1878123039	643.573511767793	845.644043084119	825.105631189212	1202.58437369477	942.008672340848	966.558775902676	-0.46135	0.0045875	0.029186	Cisd1	chr10	-	71330480	71344954	1084	protein_coding	CDGSH_iron_sulfur_domain_1	634	668	1087	1011	1097	810	818	31.4389578747	30.289082167	43.4750509671	42.6532855237	54.719885131	45.4949268435	43.0976978254
ENSMUSG00000037754	114.877715364551	309.262121672846	142.366936416186	119.970848451844	315.719507405739	376.803468936339	334.396251320852	-0.89561	0.0022643	0.016562	Ppp1r16b	chr2	+	158665398	158766334	6685	protein_coding	protein_phosphatase_1_regulatory_(inhibitor)_subunit_16B	109	321	183	147	288	324	283	0.876462324816	2.36016602259	1.18683273396	1.00564926299	2.32947958004	2.95087513528	2.41777049982
ENSMUSG00000037849	16.862783906723	13.4880676118998	10.1134982153575	7.34515398684759	29.598703819288	39.5411047649245	28.358692691521	-1.1667	0.0026354	0.01874	Gm4955	chr1	-	173468509	173491041	2133	protein_coding	predicted_gene_4955	16	14	13	9	27	34	24	0.403215569501	0.32260872837	0.264236211972	0.192966655848	0.684448443765	0.970499455207	0.642614375465
ENSMUSG00000037852	420.515673673905	363.214392120446	368.753704159956	446.422136756181	564.567869145678	590.790624134754	725.509888024747	-0.63111	7.1971e-05	0.00099159	Cpe	chr8	-	64592558	64693040	2087	protein_coding	carboxypeptidase_E	399	377	474	547	515	508	614	10.2768167552	8.87887279897	9.84681391121	11.986585672	13.3429731359	14.8200100296	16.8025800232
ENSMUSG00000037868	4.21569597668075	5.78060040509993	7.00165261063208	8.16128220760843	18.6362209232554	26.7483943998019	22.4506317141208	-1.3533	0.001447	0.011572	Egr2	chr10	+	67535475	67542188	2965	protein_coding	early_growth_response_2	4	6	9	10	17	23	19	0.0725176062181	0.0994639004018	0.131600533435	0.154243161673	0.310021672842	0.472291764438	0.365981348995
ENSMUSG00000037946	41.1030357726374	42.3910696373995	43.5658384661552	20.4032055190211	97.56609777469	89.5489725558584	76.8047927062028	-1.1235	0.00018847	0.0021843	Fgd3	chr13	-	49261554	49320311	4698	protein_coding	FYVE_RhoGEF_and_PH_domain_containing_3	39	44	56	25	89	77	65	0.446231023575	0.460339876771	0.516790893796	0.243364716028	1.02434163646	0.997895230903	0.790187935348
ENSMUSG00000037960	786.227299650961	854.56542655394	609.143777124991	580.267164960959	1043.6283717023	881.534041523905	1036.273895436	-0.4657	0.007273	0.041897	1110007C09Rik	chr13	-	49202951	49216026	804	protein_coding	RIKEN_cDNA_1110007C09_gene	746	887	783	711	952	758	877	49.8759228911	54.225866953	42.2226562215	40.4430749713	64.0248738292	57.4011232869	62.2979269244
ENSMUSG00000037962	11.5931639358721	9.63433400849989	6.22369120945074	9.79353864913012	29.598703819288	36.0521837562547	50.8093244056419	-1.6583	1.7352e-05	0.00029112	Fam101a	chr5	+	125003447	125012547	1678	protein_coding	family_with_sequence_similarity_101_member_A	11	10	8	12	27	31	43	0.352378088022	0.292918618088	0.206698758646	0.32705433208	0.870040840614	1.12480430969	1.46354658083
ENSMUSG00000037972	16.862783906723	18.3052346161498	65.3487576992328	19.5870772982602	94.2773529058802	111.645472277434	53.172548796602	-1.1875	0.0029611	0.020574	Snn	chr16	+	11066298	11074983	2902	protein_coding	stannin	16	19	84	24	86	96	45	0.296367611904	0.321806732663	1.25493639855	0.378219965011	1.60239239385	2.01410013828	0.8856153921
ENSMUSG00000037973	7.37746795919132	9.63433400849989	12.4473824189015	1.63225644152169	103.047339222706	148.860629703245	141.793463457605	-3.39	2.3988e-21	4.9906e-19	Ccdc129	chr6	+	55836895	55978735	3431	protein_coding	coiled-coil_domain_containing_129	7	10	16	2	94	128	120	0.109669405207	0.143257779409	0.202180423787	0.0266587568848	1.48140896048	2.27141498156	1.9975174335
ENSMUSG00000038147	10.5392399417019	18.3052346161498	21.0049578318963	16.3225644152169	36.1761935569075	62.8005781560566	37.8115902553614	-1.209	0.00084522	0.0074781	Cd84	chr1	+	171839697	171890718	3434	protein_coding	CD84_antigen	10	19	27	20	33	54	32	0.156533708821	0.271951991319	0.340881405038	0.266354673477	0.519614762054	0.957416049279	0.532205965003
ENSMUSG00000038150	2415.59379463807	2438.44993755132	2269.31340724598	2492.45558620361	3907.02890414601	2471.31904780778	4045.84015732367	-0.51389	0.0030839	0.021234	Ormdl3	chr11	-	98581256	98587368	2184	protein_coding	ORM1-like_3_(S._cerevisiae)	2292	2531	2917	3054	3564	2125	3424	56.411824403	56.961110053	57.9060089349	63.9509521837	88.2374386596	59.2397933252	89.5387799308
ENSMUSG00000038155	451.079469504841	444.142797791845	491.671605546609	587.612318947807	875.902383393004	673.361754673273	847.215944159191	-0.67291	4.3565e-05	0.00064734	Gstp2	chr19	-	4040285	4042236	770	protein_coding	glutathione_S-transferase_pi_2	428	461	632	720	799	579	717	29.8786664425	29.4272130352	35.5849361605	42.7634157842	56.1078834011	45.7820328754	53.1812426339
ENSMUSG00000038167	2003.50951291753	2064.63777802153	1608.82417764302	1615.93387710647	2571.79848740924	2271.28757664405	2741.3402935137	-0.46101	0.0016682	0.012999	Plekhg6	chr6	-	125362660	125380793	3299	protein_coding	pleckstrin_homology_domain_containing_family_G_(with_RhoGef_domain)_member_6	1901	2143	2068	1980	2346	1953	2320	30.9747612407	31.9285200482	27.1774094109	27.4481760907	38.4515210296	36.0435170643	40.1638854432
ENSMUSG00000038174	701.913380117346	564.571972898093	707.944875075022	514.976907300092	868.228645365781	1065.28388131385	1092.99128081904	-0.67549	5.438e-05	0.00078332	Fam126b	chr1	-	58522806	58586323	8685	protein_coding	family_with_sequence_similarity_126_member_B	666	586	910	631	792	916	925	4.12204351821	3.31639862424	4.54267228665	3.32269251377	4.9308658871	6.4214467458	6.08277791284
ENSMUSG00000038195	228.701506734931	291.920320457547	238.834150162672	222.80300426771	352.991949252249	316.328838119396	355.665270839493	-0.46266	0.0056425	0.034296	Rilp	chr11	+	75510094	75513168	1489	protein_coding	Rab_interacting_lysosomal_protein	217	303	307	273	322	272	301	7.8338130337	10.0020003136	8.93888840843	8.38491309604	11.6930822784	11.1219628634	11.5452103012
ENSMUSG00000038217	1018.0905783684	1223.56041907949	881.430267538461	970.376454484642	2446.82618239447	1549.0809278494	2346.68182022337	-1.0073	5.8107e-08	1.9634e-06	Tlcd2	chr11	+	75461715	75470899	1153	protein_coding	TLC_domain_containing_2	966	1270	1133	1189	2232	1332	1986	45.0356033291	54.1393885745	42.6030253436	47.1610172171	104.672528354	70.3367264466	98.3739222049
ENSMUSG00000038264	1066.57108210023	1100.24094377069	1086.81207745034	1252.75681886789	2400.78375423114	2551.56423100719	3068.64687166167	-1.2211	4.1998e-19	6.9502e-17	Sema7a	chr9	+	57940113	57962864	3296	protein_coding	sema_domain_immunoglobulin_domain_(Ig)_and_GPI_membrane_anchor_(semaphorin)_7A	1012	1142	1397	1535	2190	2194	2597	16.5044659334	17.0301249331	18.3759178648	21.2986360935	35.9273134878	40.5281383092	45.0002365754
ENSMUSG00000038304	92.7453114869766	81.8918390722491	64.5707962980514	104.464412257388	208.287175024619	186.075787129056	187.876339081327	-1.114	3.9028e-07	1.0663e-05	Cd160	chr3	-	96798763	96829351	2590	protein_coding	CD160_antigen	88	85	83	128	190	160	159	1.82637971182	1.61308812733	1.38937079689	2.26016852193	3.96662978414	3.76120888114	3.5061251222
ENSMUSG00000038375	1291.05689285848	1576.17704379058	1110.92888088696	1181.7536636617	2110.27795748627	1871.22463431657	2200.16190798384	-0.65874	1.8257e-05	0.00030296	Trp53inp2	chr2	+	155381059	155389850	3979	protein_coding	transformation_related_protein_53_inducible_nuclear_protein_2	1225	1636	1428	1448	1925	1609	1862	16.5489451172	20.2091614407	15.5594451585	16.6427557394	26.1592101245	24.6200731692	26.7261122336
ENSMUSG00000038462	3558.04740431856	3640.81482181211	3956.71168640831	4118.18300195921	6069.92677953324	4647.24278354818	5360.97453089296	-0.47962	0.00030422	0.0032315	Uqcrfs1	chr13	-	30540308	30545362	1363	protein_coding	ubiquinol-cytochrome_c_reductase_Rieske_iron-sulfur_polypeptide_1	3376	3779	5086	5046	5537	3996	4537	133.141899381	136.276185628	161.778326256	169.309764976	219.657734128	178.499440043	190.109129739
ENSMUSG00000038545	68.5050596210623	74.1843718654492	58.3471050886007	57.128975453259	154.571008834059	102.341682920981	99.2554244203237	-0.81933	0.0012089	0.010027	Cul7	chr17	+	46650337	46664364	5530	protein_coding	cullin_7	65	77	75	70	141	88	84	0.631824396853	0.684391373756	0.587998164004	0.578899967543	1.37867472244	0.968868363686	0.867529406877
ENSMUSG00000038564	288.775174402632	290.956887056697	321.298058687895	315.841621434446	528.391675588771	397.736994988358	489.187448928738	-0.61483	0.00010533	0.0013513	Ift172	chr5	-	31253280	31291114	5407	protein_coding	intraflagellar_transport_172	274	302	413	387	482	342	414	2.72397024541	2.74529808078	3.31156680054	3.27329548876	4.82012721318	3.85103061163	4.37294506833
ENSMUSG00000038608	120.147335335401	190.759813368298	140.033052212642	117.522463789561	326.681990301771	352.381021875651	336.759475711812	-1.1949	5.111e-09	2.17e-07	Dock10	chr1	-	80501073	80758527	7198	protein_coding	dedicator_of_cytokinesis_10	114	198	180	144	298	303	285	0.85133634613	1.35204853221	1.08417777614	0.914916092077	2.2385781138	2.56293752922	2.26132543714
ENSMUSG00000038648	2495.69201819501	2895.11736955422	2582.05389052088	2150.49786170482	3361.09725592359	3623.82595433837	4379.05479644904	-0.56762	0.00015063	0.0018129	Creb3l2	chr6	-	37327255	37442146	7082	protein_coding	cAMP_responsive_element_binding_protein_3-like_2	2368	3005	3319	2635	3066	3116	3706	17.9735532113	20.8558304245	20.3184777596	17.015915242	23.4090645804	26.788522489	29.8868086427
ENSMUSG00000038665	8.43139195336151	3.85373360339996	10.8914596165388	7.34515398684759	50.4274213217499	68.6154465038396	73.2599561197627	-2.5137	7.6307e-12	5.8797e-10	Dgki	chr6	-	36846022	37300184	4596	protein_coding	diacylglycerol_kinase_iota	8	4	14	9	46	59	62	0.0935660149855	0.042777845183	0.132065035849	0.0895556738301	0.54118486611	0.781590417111	0.770445139775
ENSMUSG00000038704	3.16177198251057	3.85373360339996	3.11184560472537	3.26451288304337	29.598703819288	30.2373154084717	16.5425707367206	-2.0358	4.114e-06	8.3911e-05	Aspdh	chr7	+	44465391	44467757	1016	protein_coding	aspartate_dehydrogenase_domain_containing	3	4	4	4	27	26	14	0.158721483098	0.193510803603	0.170689230811	0.180051564708	1.43693753007	1.55806967308	0.786981236882
ENSMUSG00000038740	16.862783906723	27.9395686246497	27.228649041347	31.8290006096729	44.9461798737336	79.082209529849	53.172548796602	-1.0191	0.0020644	0.015433	Mvb12b	chr2	-	33729953	33887946	4998	protein_coding	multivesicular_body_subunit_12B	16	29	35	39	41	68	45	0.172080594187	0.285194193546	0.30360689514	0.356860904362	0.443563127122	0.828361479775	0.514216860319
ENSMUSG00000038763	7.37746795919132	3.85373360339996	13.2253438200828	8.97741042836927	18.6362209232554	44.1929994431509	30.7219170824811	-1.3879	0.0011301	0.009486	Alpk3	chr7	+	81057600	81105612	6369	protein_coding	alpha-kinase_3	7	4	17	11	17	38	26	0.0590792478041	0.0308693635517	0.115722420889	0.0789863513574	0.144326308679	0.363261675775	0.233148244325
ENSMUSG00000038807	440.540229563139	532.778670670044	368.753704159956	363.993186459336	479.060502556624	823.385358046075	763.321478280108	-0.65616	0.0021534	0.015943	Rap1gap2	chr11	-	74383356	74590186	6566	protein_coding	RAP1_GTPase_activating_protein_2	418	553	474	446	437	708	646	3.42202808477	4.13964582634	3.12980515271	3.1064516382	3.59872275725	6.56507381732	5.61903438808
ENSMUSG00000038843	124.363031312082	197.503847174248	163.371894248082	137.109541087822	242.27087200232	268.646917667575	271.77080496041	-0.71087	0.00044354	0.0044212	Gcnt1	chr19	-	17326141	17356667	4606	protein_coding	glucosaminyl_(N-acetyl)_transferase_1_core_2	118	205	210	168	221	231	230	1.37710241465	2.18760476414	1.97667467899	1.66807650222	2.59439543632	3.05348141215	2.85189776432
ENSMUSG00000038855	46.3726557434883	105.977674093499	89.4655611358544	91.4063607252144	201.709685287	216.313102537528	246.956948855329	-1.3014	3.6763e-07	1.0159e-05	Itpkb	chr1	+	180330485	180424802	6235	protein_coding	inositol_145-trisphosphate_3-kinase_B	44	110	115	112	184	186	209	0.379336283368	0.867151860894	0.799652354768	0.821508726996	1.59569247451	1.81628384763	1.91443170769
ENSMUSG00000038967	1830.66597787362	1741.88758873678	1881.88862945767	1504.94043908299	2891.9029879734	2074.74502648898	2401.03598121545	-0.48489	0.0014532	0.011603	Pdk2	chr11	-	95026258	95041354	2246	protein_coding	pyruvate_dehydrogenase_kinase_isoenzyme_2	1737	1808	2419	1844	2638	1784	2032	41.571742891	39.566497489	46.6945241897	37.5475653036	63.5086485207	48.3606726064	51.670659182
ENSMUSG00000038990	283.505554431781	292.883753858397	332.967479705615	281.564236162491	386.97564622995	511.708414604905	369.844617185254	-0.48858	0.0046194	0.029313	Cables2	chr2	-	180258540	180273496	4561	protein_coding	CDK5_and_Abl_enzyme_substrate_2	269	304	428	345	353	440	313	3.17030009622	3.27606450582	4.06839896073	3.45931125091	4.18487475362	5.87353875376	3.91935241611
ENSMUSG00000039013	56.9118956851902	76.1112386671491	112.026441770113	84.8773349591277	1029.37714393746	986.201671783999	1208.78927597608	-3.5197	1.3011e-65	9.4743e-62	Siglec5	chr7	+	43351341	43359531	2607	protein_coding	sialic_acid_binding_Ig-like_lectin_F	54	79	144	104	939	848	1023	1.11342481124	1.48944679137	2.39475615885	1.82441201892	19.4756693544	19.8044166902	22.4111763443
ENSMUSG00000039031	1244.68423711499	1311.23285855684	1212.84182444171	857.750760019646	1736.45729073156	1529.31037546693	1908.30369570027	-0.5583	0.0010841	0.0091629	Arhgap18	chr10	+	26753421	26918648	3651	protein_coding	Rho_GTPase_activating_protein_18	1181	1361	1559	1051	1584	1315	1615	17.387863844	18.3225208822	18.5128857167	13.1650192838	23.4590907858	21.9291174812	25.263338669
ENSMUSG00000039050	493.236429271648	549.157038484494	398.316237404847	426.835059457921	605.129055860999	661.732017977707	656.976380686904	-0.44687	0.0045343	0.028924	Osbpl2	chr2	+	180119306	180162680	2805	protein_coding	oxysterol_binding_protein-like_2	468	570	512	523	552	569	556	8.96852769522	9.9880549539	7.91365172495	8.52706237397	10.6407942017	12.3505595816	11.3206659738
ENSMUSG00000039096	153.872903148848	284.212853250747	171.151508259895	175.467567463581	454.943040185352	981.549777105773	627.436075799903	-1.6643	3.1095e-10	1.695e-08	Rsad1	chr11	-	94539798	94549255	4203	protein_coding	radical_S-adenosyl_methionine_domain_containing_1	146	295	220	215	415	844	531	1.8672464047	3.44986069807	2.26935860521	2.3394280154	5.33895841752	12.2261660805	7.21547923886
ENSMUSG00000039110	63.2354396502113	84.782139274799	112.804403171295	110.993438023475	242.27087200232	147.697656033689	170.152156149126	-0.9235	0.00038542	0.0039361	Mycbpap	chr11	-	94501347	94521742	3415	protein_coding	MYCBP_associated_protein	60	88	145	136	221	127	144	0.944427682738	1.26657495817	1.84084461808	1.82128879979	3.49920508922	2.26422847231	2.40825147209
ENSMUSG00000039153	15.8088599125528	15.4149344135998	19.4490350295336	21.2193337397819	37.2724418465108	55.8227361387169	44.9012634282417	-1.1578	0.00059691	0.0056446	Runx2	chr17	-	44495987	44814797	6463	protein_coding	runt_related_transcription_factor_2	15	16	25	26	34	48	38	0.124757099511	0.121681557457	0.167704876319	0.183979658569	0.28445435865	0.452183088449	0.335799071567
ENSMUSG00000039157	3880.54814653463	5076.33058907859	2983.48197353045	2962.54544136186	6170.78162217674	6023.04063463365	6886.43587525769	-0.74054	0.00010438	0.0013476	Fam102a	chr2	+	32535332	32569756	5935	protein_coding	family_with_sequence_similarity_102_member_A	3682	5269	3835	3630	5629	5179	5828	33.3481101252	43.6361482297	28.0146036799	27.9715490636	51.2835826295	53.1290954719	56.0826943666
ENSMUSG00000039158	137.010119242125	184.015779562348	152.480434631543	155.880490165321	378.205659913124	394.248073979688	382.842351335534	-1.2514	6.1911e-14	6.0076e-12	Akna	chr4	-	63367125	63403354	5387	protein_coding	AT-hook_transcription_factor	130	191	196	191	345	339	324	1.29719284002	1.74271080862	1.57742577811	1.6215002061	3.46290000646	3.83142172096	3.43501062719
ENSMUSG00000039264	72.720755597743	163.783678144498	126.029746991378	93.0386171667361	333.259480039391	330.284522154075	386.387187921974	-1.5044	1.3353e-09	6.3759e-08	Gimap3	chr6	-	48765089	48766519	906	protein_coding	GTPase_IMAP_family_member_3	69	170	162	114	304	284	327	4.09382297686	9.22273344326	7.75223009868	5.75449570386	18.1431719928	19.0852290605	20.6133987931
ENSMUSG00000039316	28.4559478425951	31.7933022280496	49.7895296756059	28.5644877266295	59.197407638576	95.3638409036414	90.9841390519634	-1.0914	0.00040179	0.0040804	Rftn1	chr17	-	49992257	50190674	4029	protein_coding	raftlin_lipid_raft_linker_1	27	33	64	35	54	82	77	0.360225674224	0.402583161033	0.688688045684	0.397284291451	0.724710116928	1.23914982343	1.09149941715
ENSMUSG00000039485	3.16177198251057	8.6709006076499	7.00165261063208	3.26451288304337	26.3099589504782	12.7927103651226	30.7219170824811	-1.424	0.0014987	0.011862	Tspyl4	chr10	+	34297442	34301320	3879	protein_coding	TSPY-like_4	3	9	9	4	24	11	26	0.0415728349645	0.114041169641	0.100591797276	0.0471596776859	0.334548659288	0.172655389636	0.382810303714
ENSMUSG00000039621	124.363031312082	177.271745756398	116.694210177201	133.028899984017	305.853272799309	265.157996658905	332.033026929892	-1.0774	9.0581e-08	2.912e-06	Prex1	chr2	-	166566342	166713832	6533	protein_coding	phosphatidylinositol-345-trisphosphate-dependent_Rac_exchange_factor_1	118	184	150	163	279	228	281	0.970906738387	1.38434423958	0.995447680069	1.14105233156	2.30918845079	2.12485560662	2.45653927538
ENSMUSG00000039629	67.4511356268921	62.6231710552493	103.468866357119	54.6805907909765	812.319982596015	958.290303714641	1035.09228324052	-3.5012	1.1175e-59	4.0685e-56	Strip2	chr6	+	29917013	29959681	5370	protein_coding	striatin_interacting_protein_2	64	65	133	67	741	824	876	0.640639709308	0.594946623369	1.07378465461	0.570599167264	7.4612527839	9.34243662217	9.31665193568
ENSMUSG00000039648	651.325028397177	528.924937066644	565.577938658836	518.241420183135	1046.91711657111	675.687702012386	898.025268564833	-0.60534	0.00060666	0.0057257	Ccbl1	chr2	-	30185124	30205847	2057	protein_coding	cysteine_conjugate-beta_lyase_1	618	549	727	635	955	581	760	16.1496215491	13.1182827026	15.3228643573	14.1178983334	25.1036523286	17.1968568068	21.1013067529
ENSMUSG00000039678	1375.3708123921	1329.53809317298	1361.43245206735	1450.25984829202	1995.17188707793	2016.59634301115	1876.40016642231	-0.50267	2.7567e-06	5.9213e-05	Tbc1d13	chr2	+	30133746	30152013	3595	protein_coding	TBC1_domain_family_member_13	1305	1380	1750	1777	1820	1734	1588	19.5128085313	18.8677070595	21.104690708	22.6057619315	27.3741299707	29.3668545858	25.2279321167
ENSMUSG00000039686	325.662514198588	373.812159529796	336.07932531034	374.602853329227	477.964254267021	472.167309839981	454.920695259817	-0.40078	0.0041299	0.02685	Zer1	chr2	-	30097283	30124585	4189	protein_coding	zyg-11_related_cell_cycle_regulator	309	388	432	459	436	406	385	3.96511954243	4.55260843082	4.47108806837	5.01109852544	5.62786875079	5.90096321746	5.24904649283
ENSMUSG00000039697	93.7992354811468	160.893377941948	112.026441770113	104.464412257388	320.104500564152	286.091522710924	293.039824479051	-1.2795	1.9692e-09	9.221e-08	Ncoa7	chr10	-	30645584	30803107	5105	protein_coding	nuclear_receptor_coactivator_7	89	167	144	128	292	246	248	0.93713557869	1.60790230504	1.22294403646	1.14668687009	3.09282207655	2.93390870045	2.77450802147
ENSMUSG00000039753	2132.08824020629	2068.49151162493	2104.38559019553	1963.60449915059	2677.03832321116	2652.74294025861	2480.20399831261	-0.32899	0.0016366	0.012788	Fbxl5	chr5	-	43744616	43821639	4236	protein_coding	F-box_and_leucine-rich_repeat_protein_5	2023	2147	2705	2406	2442	2281	2099	25.6713139182	24.9123688894	27.6854225243	25.9758811215	31.1714884028	32.7851041901	28.300006645
ENSMUSG00000039879	197.083786909825	225.443415798897	195.268311696517	148.535336178473	304.757024509706	341.914258849641	301.311109847411	-0.6958	0.00019482	0.0022375	Heca	chr10	-	17900466	17948067	3667	protein_coding	headcase_homolog_(Drosophila)	187	234	251	182	278	294	255	2.74118825713	3.13648980719	2.96758146199	2.26981830743	4.09922463102	4.88139165979	3.97154347367
ENSMUSG00000039934	4.21569597668075	17.3418012152998	13.2253438200828	12.2419233114126	30.6949521088912	43.0300257735943	46.0828756237217	-1.3841	0.00046028	0.0045568	Gsap	chr5	+	21186267	21291701	3745	protein_coding	gamma-secretase_activating_protein	4	18	17	15	28	37	39	0.0574138057241	0.236243362904	0.196805366793	0.183176625244	0.404272351831	0.601529784846	0.594761482552
ENSMUSG00000039936	142.279739212975	200.394147376798	196.046273097698	115.89020734804	385.879397940347	431.4632314055	421.835553786376	-1.2679	2.302e-09	1.0609e-07	Pik3cd	chr4	-	149649168	149702571	4921	protein_coding	phosphatidylinositol_3-kinase_catalytic_delta_polypeptide	135	208	252	142	352	371	357	1.47464869076	2.07753765006	2.22017400645	1.31967076527	3.86773873689	4.59015952271	4.14328589416
ENSMUSG00000039997	35.8334158017864	103.087373890949	65.3487576992328	46.5193085833681	129.357298173185	144.208735025019	134.703790284725	-0.9917	0.0012248	0.01014	Ifi203	chr1	-	173920407	173942672	3754	protein_coding	interferon_activated_gene_203	34	107	84	57	118	124	114	0.486847355011	1.40096873211	0.970118654389	0.694402385148	1.6996346278	2.01110456224	1.73436552973
ENSMUSG00000040061	33.725567813446	53.9522704475994	48.2336068732432	38.3580263757596	197.324692128587	294.232338397821	314.308843997692	-2.4351	1.1936e-22	2.8036e-20	Plcb2	chr2	-	118707517	118728438	5145	protein_coding	phospholipase_C_beta_2	32	56	62	47	180	253	266	0.334328011563	0.534984969962	0.522451702003	0.417775622835	1.89171173379	2.99393506261	2.95274748237
ENSMUSG00000040097	239.240746676633	185.942646364048	234.944343156765	215.457850280863	379.301908202728	341.914258849641	382.842351335534	-0.72734	8.8821e-06	0.00016311	Flywch1	chr17	-	23755423	23771591	2791	protein_coding	FLYWCH-type_zinc_finger_1	227	193	302	264	346	294	324	4.37193993668	3.39888449095	4.6912323601	4.32588238018	6.70322958147	6.41349452399	6.63002588631
ENSMUSG00000040123	478.481493353266	657.061579379692	508.008794971417	464.37695761292	659.941470341162	814.081568689622	726.691500220227	-0.46261	0.0059365	0.035715	Zmym5	chr14	-	56790585	56811716	5351	protein_coding	zinc_finger_MYM-type_5	454	682	653	569	602	700	615	4.56067440227	6.26452802964	5.29076008236	4.86304100935	6.08316185546	7.96471652671	6.56402482918
ENSMUSG00000040128	2158.43634006055	2470.24323977937	1191.83686660982	1216.03104893366	2548.77727332758	2680.65430832797	3291.9715766074	-0.6459	0.0073752	0.04233	Pnrc1	chr4	-	33245423	33290163	1648	protein_coding	proline-rich_nuclear_receptor_coactivator_1	2048	2564	1532	1490	2325	2305	2786	66.8006842521	76.4715242181	40.3033731838	41.3484922206	76.2840217892	85.1571183251	96.5503728142
ENSMUSG00000040139	447.91769752233	446.069664593545	394.426430398941	433.364085224008	685.155181002037	555.901414048056	653.431544100464	-0.54171	0.00014901	0.0018024	9430038I01Rik	chr7	-	137375574	137410762	4805	protein_coding	RIKEN_cDNA_9430038I01_gene	425	463	507	531	625	478	553	4.75448743681	4.73616181589	4.57461347874	5.05395936285	7.03322412297	6.05677916107	6.57297211208
ENSMUSG00000040148	0	10.5977674093499	12.4473824189015	10.609666869891	116.202318697945	136.067919338123	106.345097593204	-3.0976	7.8285e-17	1.0364e-14	Hmx3	chr7	+	131542867	131544925	1457	protein_coding	H6_homeobox_3	0	11	16	13	106	117	90	0.0	0.371083860856	0.476102288274	0.408050972318	3.93381693074	4.88915205581	3.52787353174
ENSMUSG00000040229	8.43139195336151	33.7201690297496	24.1168034366216	31.012872388912	77.8336285618314	70.9413938429528	60.2622219694822	-1.2657	0.00040409	0.0040924	Gpr34	chrX	+	13632089	13640858	2088	protein_coding	G_protein-coupled_receptor_34	8	35	31	38	71	61	51	0.205952780112	0.823903756721	0.64368151504	0.832307328815	1.83863569017	1.77871584989	1.39498562433
ENSMUSG00000040247	69.5589836152324	101.160507089249	80.9079857228596	61.2096165570632	194.035947259777	308.1880224325	259.95468300561	-1.5888	3.6499e-11	2.4051e-09	Tbc1d10c	chr19	-	4184358	4191047	1758	protein_coding	TBC1_domain_family_member_10c	66	105	104	75	177	265	220	2.01805608089	2.93568437548	2.56480473327	1.95107070972	5.44405152967	9.17770803317	7.14716585681
ENSMUSG00000040268	1776.91585417094	2187.95725333032	1499.90958147763	1422.51148878615	2310.89139448367	2705.07675538866	2753.1564154685	-0.57041	0.00081183	0.0072576	Plekha1	chr7	+	130865756	130913312	3777	protein_coding	pleckstrin_homology_domain_containing_family_A_(phosphoinositide_binding_specific)_member_1	1686	2271	1928	1743	2108	2326	2330	23.9948893505	29.5535109573	22.130941117	21.1047892059	30.17806943	37.4947066306	35.2321370408
ENSMUSG00000040298	0	0.963433400849989	3.88980700590671	0	26.3099589504782	18.6075787129056	22.4506317141208	-2.2084	4.1111e-06	8.3911e-05	Btbd16	chr7	+	130774069	130825897	3432	protein_coding	BTB_(POZ)_domain_containing_16	0	1	5	0	24	16	19	0.0	0.0143216037632	0.0631629729399	0.0	0.378121867534	0.283844143419	0.316181439327
ENSMUSG00000040345	89.583539504466	89.599306279049	62.2369120945074	62.8418729985849	122.779808435565	204.683365841962	159.517646389806	-1.0169	6.2129e-05	0.00088357	Arhgap9	chr10	+	127323727	127329943	1811	protein_coding	Rho_GTPase_activating_protein_9	85	93	80	77	112	176	135	2.52294998718	2.52408183474	1.91518783549	1.94447736199	3.34400874127	5.91699839998	4.25740894733
ENSMUSG00000040415	16.862783906723	31.7933022280496	17.1151508259895	15.506436194456	51.5236696113532	46.5189467822641	87.4393024655232	-1.352	0.00014331	0.0017523	Dtx3	chr10	-	127190378	127195728	1994	protein_coding	deltex_3_homolog_(Drosophila)	16	33	22	19	47	40	74	0.431323374998	0.813444110232	0.478340733084	0.435771740864	1.27450204198	1.22135544159	2.1195155937
ENSMUSG00000040430	59.0197436735306	55.8791372492994	46.6776840708806	44.0709239210855	92.0848563266737	117.460340625217	106.345097593204	-0.96741	8.4304e-05	0.0011263	Pitpnc1	chr11	-	107207892	107470699	6329	protein_coding	phosphatidylinositol_transfer_protein_cytoplasmic_1	56	58	60	54	84	101	90	0.475621082969	0.450434690896	0.411013410895	0.390201810956	0.717648897586	0.971613437369	0.812152272989
ENSMUSG00000040478	0	0	0.777961401181343	2.44838466228253	9.86623460642933	16.2816313737924	14.1793463457605	-1.8121	0.0001827	0.0021268	Prdm13	chr4	-	21677480	21685963	3245	protein_coding	PR_domain_containing_13	0	0	1	3	9	14	12	0.0	0.0	0.0133605746151	0.042280213346	0.149966977971	0.262676105605	0.211201303986
ENSMUSG00000040498	4368.51495583543	6000.26322049373	3594.1816734578	3679.10601918988	7412.83093429724	6007.92197692941	7973.51909509933	-0.66505	0.00052821	0.005101	Igsf23	chr7	-	19937305	19950743	1895	protein_coding	immunoglobulin_superfamily_member_23	4145	6228	4620	4508	6762	5166	6748	117.577301003	161.539346886	105.699418771	108.79409142	192.945113331	165.978724133	203.374224526
ENSMUSG00000040584	14305.9642968661	16501.6872897586	12137.7537812313	10378.7025834156	17595.8812964219	17717.9038556948	19389.074515632	-0.43853	0.0076104	0.04331	Abcb1a	chr5	+	8660077	8748575	4997	protein_coding	ATP-binding_cassette_sub-family_B_(MDR/TAP)_member_1A	13574	17128	15602	12717	16051	15235	16409	146.018089397	168.475299821	135.366363477	116.387392454	173.684305723	185.626657016	187.543845134
ENSMUSG00000040652	139.117967230465	139.697843123248	159.482087242175	164.041772372929	378.205659913124	290.743417389151	277.67886593781	-1.0248	3.8885e-08	1.3778e-06	Oaz2	chr9	+	65668001	65690300	1843	protein_coding	ornithine_decarboxylase_antizyme_2	132	145	205	201	345	250	235	3.8499648293	3.86706614037	4.82245699854	4.98771165742	10.1218894926	8.25889429781	7.28236726292
ENSMUSG00000040653	7.37746795919132	6.74403380594992	7.77961401181343	13.8741797529343	70.1598905346086	70.9413938429528	82.712853683603	-2.5847	6.2704e-14	6.0076e-12	Ppp1r14c	chr10	+	3366150	3464975	2524	protein_coding	protein_phosphatase_1_regulatory_(inhibitor)_subunit_14c	7	7	10	17	64	61	70	0.149079132038	0.136316247546	0.171771254461	0.308027993824	1.37106629623	1.47145748596	1.58394004887
ENSMUSG00000040669	37.9412637901268	56.8425706501493	34.2303016519791	32.6451288304337	66.8711456657988	97.6897882427546	73.2599561197627	-0.87544	0.0030036	0.02082	Phc1	chr6	-	122317731	122340561	4213	protein_coding	polyhomeotic-like_1_(Drosophila)	36	59	44	40	61	84	62	0.459324073565	0.688334417944	0.452794408626	0.434209327661	0.782899845835	1.21393396063	0.840485607027
ENSMUSG00000040675	49.5344277259989	52.9888370467494	52.9013752803313	53.0483343494548	114.009822118739	89.5489725558584	81.531241488123	-0.80658	0.0010838	0.0091629	Mthfd1l	chr10	+	3973118	4167081	3687	protein_coding	methylenetetrahydrofolate_dehydrogenase_(NADP+_dependent)_1-like	47	55	68	65	104	77	69	0.685224506002	0.733210178014	0.799605206011	0.806252056776	1.52520434336	1.27152476126	1.06882352339
ENSMUSG00000040699	138.064043236295	126.209775511349	204.603848510693	141.190182191626	488.926737163053	550.086545700273	492.732285515178	-1.6649	2.1131e-17	2.9307e-15	Limd2	chr11	-	106156256	106160860	2950	protein_coding	LIM_domain_containing_2	131	131	263	173	446	473	417	2.38702762875	2.18267067088	3.86521423614	2.68197486658	8.17486659919	9.76216983902	8.07316984485
ENSMUSG00000040710	57.9658196793604	48.1716700424994	46.6776840708806	48.1515650248897	83.3148700098477	116.29736695566	118.161219548004	-1.0004	6.7358e-05	0.00094412	St8sia4	chr1	-	95587682	95667571	10027	protein_coding	ST8_alpha-N-acetyl-neuraminide_alpha-28-sialyltransferase_4	55	50	60	59	76	100	100	0.294849123218	0.245096958787	0.259429926953	0.269098708359	0.40983628766	0.607206230811	0.569585644953
ENSMUSG00000040723	40.0491117784672	50.0985368441994	58.3471050886007	57.128975453259	126.068553304375	158.164419059698	116.979607352524	-1.2784	1.8474e-07	5.4904e-06	Rcsd1	chr1	-	165648945	165708094	2670	protein_coding	RCSD_domain_containing_1	38	52	75	70	115	136	99	0.765033585449	0.957262432207	1.21783889399	1.19899506386	2.32891914292	3.10123646136	2.11764902971
ENSMUSG00000040746	1096.080953937	995.226703078039	1036.24458637355	1211.13427960909	1663.00865532814	1646.77071609215	1917.75659326411	-0.67093	2.939e-07	8.3596e-06	Rnf167	chr11	+	70647235	70651421	2250	protein_coding	ring_finger_protein_167	1040	1033	1332	1484	1517	1416	1623	24.8461433927	22.5661118538	25.6661982585	30.1635184866	36.4561577094	38.3166886085	41.1970436895
ENSMUSG00000040747	84.3139195336151	57.8060040509993	135.365283805554	64.4741294401066	206.094678445413	305.862075093387	145.338300044045	-1.2017	9.2444e-05	0.0012222	Cd53	chr3	-	106758861	106790149	2802	protein_coding	CD53_antigen	80	60	174	79	188	263	123	1.53472307235	1.05249987399	2.69228452709	1.2894056736	3.6279187319	5.71471862412	2.50707329486
ENSMUSG00000040751	63.2354396502113	89.599306279049	79.3520629204969	49.7838214664114	150.186015675646	115.134393286104	102.800261006764	-0.73659	0.005372	0.032998	Lat2	chr5	-	134600268	134615023	1505	protein_coding	linker_for_activation_of_T_cells_family_member_2	60	93	102	61	137	99	87	2.14300367877	3.03728385563	2.93834989491	1.85363384956	4.92211661586	4.00503143361	3.30151141388
ENSMUSG00000040767	48.4805037318287	24.0858350212497	66.9046805015955	53.0483343494548	228.019644237478	252.365286293783	251.683397637249	-2.1325	4.9757e-15	5.328e-13	Snrnp25	chr11	+	32205415	32208984	821	protein_coding	small_nuclear_ribonucleoprotein_25_(U11/U12)	46	25	86	65	208	217	213	3.01177719613	1.49670353579	4.54145622147	3.62076898092	13.6989729938	16.0925108668	14.8172120681
ENSMUSG00000040855	400.491117784672	322.750189284746	294.069409646548	270.138441071839	392.456887677967	464.026494153085	568.355466025901	-0.53947	0.0053026	0.032638	Reps2	chrX	-	162411954	162643649	7675	protein_coding	RALBP1_associated_Eps_domain_containing_protein_2	380	335	378	331	358	399	481	2.66141976957	2.14538557376	2.13527223825	1.97233293176	2.52215907317	3.16520429141	3.57928880911
ENSMUSG00000040896	3.16177198251057	2.89030020254997	14.0033052212642	3.26451288304337	74.5448836930216	37.2151574258113	38.9932024508414	-2.1717	7.7803e-07	1.9354e-05	Kcnd3	chr3	+	105452330	105674002	7169	protein_coding	potassium_voltage-gated_channel_Shal-related_family_member_3	3	3	18	4	68	32	33	0.0224942149292	0.0205684519941	0.108856348621	0.025517141825	0.512882834413	0.271768196461	0.26289686657
ENSMUSG00000040928	121.201259329572	144.515010127498	131.475476799647	85.6934631798885	204.998430155809	195.379576485509	204.418909818048	-0.70279	0.0011384	0.0095357	S100pbp	chr4	-	129148005	129189727	4426	protein_coding	S100P_binding_protein	115	150	169	105	187	168	173	1.39667254746	1.66578436902	1.65544643511	1.08494695679	2.28453611833	2.31102746323	2.23236263063
ENSMUSG00000040940	698.751608134835	1021.23940490099	807.523934426234	830.002400513777	1055.68710288794	1306.01943091206	1199.33637841224	-0.48539	0.0026594	0.018883	Arhgef1	chr7	+	24902912	24926592	4243	protein_coding	Rho_guanine_nucleotide_exchange_factor_(GEF)_1	663	1060	1038	1017	963	1123	1015	8.39940771361	12.2792478817	10.6063061706	10.9617157889	12.2721622098	16.1143932881	13.6622761981
ENSMUSG00000040990	49.5344277259989	53.9522704475994	90.2435225370357	57.128975453259	174.303478046918	217.476076207085	145.338300044045	-1.3866	1.3018e-07	4.025e-06	Sh3kbp1	chrX	+	159627272	159978069	7317	protein_coding	SH3-domain_kinase_binding_protein_1	47	56	116	70	159	187	123	0.345281229142	0.376178443413	0.687329164495	0.43751767398	1.1749838598	1.55602218925	0.960068248215
ENSMUSG00000041000	79.0442995627641	88.635872878199	59.9030278909634	63.6580012193458	111.817325539532	158.164419059698	138.248626871165	-0.84631	0.00045308	0.0044947	Trim62	chr4	+	128883580	128911328	3752	protein_coding	tripartite_motif-containing_62	75	92	77	78	102	136	117	1.07450044528	1.20521334184	0.889749460607	0.950741364606	1.46995883792	2.20690334537	1.78095555876
ENSMUSG00000041028	3724.56739539745	3682.24245804866	3426.91997220381	3108.63239287805	6498.55986076812	5439.22785251623	6530.7706044182	-0.80626	2.9704e-10	1.6323e-08	Ghitm	chr14	-	37120444	37135322	2953	protein_coding	growth_hormone_inducible_transmembrane_protein	3534	3822	4405	3809	5928	4677	5527	64.3296612268	63.6159722345	64.6728952513	58.989965504	108.545688993	96.4297758573	106.894674205
ENSMUSG00000041238	230.809354723271	291.920320457547	175.819276666983	170.570798139016	395.745632546776	307.025048762943	313.127231802212	-0.60807	0.0057904	0.035106	Rbbp8	chr18	+	11633276	11743207	3618	protein_coding	retinoblastoma_binding_protein_8	219	303	226	209	361	264	265	3.25374653356	4.11635667963	2.70819364441	2.6418511233	5.39518661352	4.44265510048	4.18318779551
ENSMUSG00000041268	24.2402518659143	47.2082366416495	32.6743788496164	26.9322312851078	150.186015675646	158.164419059698	197.329236645167	-2.1643	8.3197e-16	9.9311e-14	Dmxl2	chr9	-	54365158	54501760	10614	protein_coding	Dmx-like_2	23	49	42	33	137	136	167	0.116481490391	0.226911198572	0.171557632776	0.142188827528	0.697925900402	0.780130144321	0.898602118659
ENSMUSG00000041323	2.10784798834038	2.89030020254997	5.4457298082694	7.34515398684759	31.7912003984945	32.5632627475849	28.358692691521	-2.0164	2.3896e-06	5.241e-05	Ak7	chr12	+	105705982	105782447	3093	protein_coding	adenylate_kinase_7	2	3	7	9	29	28	24	0.0347582771478	0.047673854622	0.0981200945301	0.133073998359	0.50697425951	0.551169713992	0.443160835068
ENSMUSG00000041390	28.4559478425951	29.8664354263497	16.3371894248082	11.4257950906518	71.2561388242118	73.267341182066	44.9012634282417	-1.3115	0.00025389	0.0027842	Mdfic	chr6	+	15720661	15802169	3635	protein_coding	MyoD_family_inhibitor_domain_containing	27	31	21	14	65	63	38	0.399270767936	0.419175809511	0.250469424249	0.176138477057	0.966889342155	1.05522086165	0.597047977865
ENSMUSG00000041396	11.5931639358721	17.3418012152998	16.3371894248082	17.9548208567385	41.6574350049238	29.0743417389151	38.9932024508414	-1.0112	0.0045058	0.028805	Mettl18	chr1	+	163994889	163997243	1513	protein_coding	methyltransferase_like_18	11	18	21	22	38	25	33	0.390806630337	0.584753069448	0.601755688793	0.664988858949	1.35803980713	1.00602393859	1.24567589983
ENSMUSG00000041476	10.5392399417019	6.74403380594992	10.8914596165388	6.52902576608674	116.202318697945	80.2451831994056	102.800261006764	-3.0372	3.79e-20	7.3533e-18	Smpx	chrX	+	157698910	157752591	1152	protein_coding	small_muscle_protein_X-linked	10	7	14	8	106	69	87	0.466611767441	0.298665111811	0.52688446594	0.317590954416	4.97532228133	3.64673198323	4.31317246345
ENSMUSG00000041481	49.5344277259989	56.8425706501493	45.1217612685179	36.7257699342379	108.528580670723	101.178709251424	153.609585412406	-1.2568	2.0408e-06	4.5373e-05	Serpina3g	chr12	+	104236245	104241939	1803	protein_coding	serine_(or_cysteine)_peptidase_inhibitor_clade_A_member_3G	47	59	58	45	99	87	130	1.40123280845	1.60840427221	1.39467207338	1.1414250608	2.96898018785	2.93785772735	4.11791782614
ENSMUSG00000041653	0	1.92686680169998	2.33388420354403	1.63225644152169	13.1549794752391	41.8670521040377	24.8138561050809	-2.411	3.028e-07	8.5624e-06	Pnpla3	chr15	+	84167816	84189512	4640	protein_coding	patatin-like_phospholipase_domain_containing_3	0	2	3	2	12	36	21	0.0	0.0211860966014	0.028031291784	0.0197125419982	0.139839897562	0.472380274889	0.25848263039
ENSMUSG00000041762	523.800225102584	763.039253473191	725.837987302193	696.97350052976	1259.58928475414	929.215961975726	894.480431978393	-0.57897	0.0014763	0.011742	Gpr155	chr2	-	73341506	73386572	5061	protein_coding	G_protein-coupled_receptor_155	497	792	933	854	1149	799	757	5.27871503216	7.69179635235	7.99254599802	7.71706485087	12.2758485851	9.61208663149	8.54259058149
ENSMUSG00000041831	184.436698979783	173.418012152998	175.819276666983	198.319157644885	304.757024509706	268.646917667575	309.582395215771	-0.66539	4.4139e-05	0.00065457	Sytl3	chr17	+	6673458	6738042	2244	protein_coding	synaptotagmin-like_3	175	180	226	243	278	231	262	4.19202015668	3.94265327128	4.36641916464	4.95238087207	6.69868837877	6.26752913741	6.66819803311
ENSMUSG00000042010	16.862783906723	25.0492684220997	26.4506876401657	88.141847842171	85.5073665890542	110.482498607877	121.706056134444	-1.1329	0.0040071	0.026272	Acacb	chr5	+	114146535	114250761	8788	protein_coding	acetyl-Coenzyme_A_carboxylase_beta	16	26	34	108	78	95	103	0.0978674112137	0.145419361288	0.167736936423	0.56203624523	0.479923908794	0.658174104748	0.669386927606
ENSMUSG00000042050	1.05392399417019	2.89030020254997	3.88980700590671	1.63225644152169	16.4437243440489	17.444605043349	5.90806097740022	-1.3726	0.004277	0.027621	Wdr60	chr12	-	116207050	116263025	3725	protein_coding	WD_repeat_domain_60	1	3	5	2	15	15	5	0.0144305169421	0.039585297274	0.0581947176187	0.0245546831871	0.217737290164	0.245172760121	0.0766608759992
ENSMUSG00000042302	178.113155014762	185.942646364048	203.825887109512	151.799849061517	343.12571464582	386.107258292792	262.31790739657	-0.84043	1.6267e-05	0.0002774	Ehbp1	chr11	-	22005828	22342292	5046	protein_coding	EH_domain_binding_protein_1	169	193	262	186	313	332	222	1.80031137098	1.87996167543	2.25109530955	1.68576221226	3.3540144013	4.00588125832	2.51267187505
ENSMUSG00000042312	101.176703440338	35.6470358314496	76.2402173157716	86.5095914006494	161.148498571679	126.76412998167	134.703790284725	-0.8171	0.0058288	0.035294	S100a13	chr3	+	90514435	90524581	715	protein_coding	S100_calcium_binding_protein_A13	96	37	98	106	147	109	114	7.21727672514	2.54351682834	5.94237249418	6.78001164784	11.1167829055	9.28170348981	9.10602545261
ENSMUSG00000042351	38.995187784297	46.2448032407995	32.6743788496164	29.3806159473903	99.7585943538965	88.3859988863018	140.611851262125	-1.433	3.3172e-07	9.2369e-06	Grap2	chr15	+	80623505	80650559	3158	protein_coding	GRB2-related_adaptor_protein_2	37	48	42	36	91	76	119	0.629792906124	0.747081607831	0.57660313942	0.521339932772	1.55810635283	1.46523978025	2.15211208414
ENSMUSG00000042359	1461.79257991405	1611.82407962203	1321.7564206071	1293.56322990594	1885.54705811761	1960.77360687243	1748.78604931046	-0.38439	0.0031397	0.021547	Osbpl6	chr2	+	76406508	76600647	8257	protein_coding	oxysterol_binding_protein-like_6	1387	1673	1699	1585	1720	1686	1480	9.02947172943	9.9589279284	8.92094644537	8.77884939275	11.2635163545	12.4320434704	10.2369240495
ENSMUSG00000042364	578.604272799433	556.864505691294	481.558107331251	492.941445339549	821.089968912841	689.643386047066	851.942392941111	-0.56598	0.00011138	0.0014116	Snx18	chr13	-	113592180	113618564	4446	protein_coding	sorting_nexin_18	549	578	619	604	749	593	721	6.63759961975	6.38994784044	6.03616396839	6.21295340785	9.10919902519	8.12068134879	9.26180977027
ENSMUSG00000042385	31.6177198251057	26.9761352237997	19.4490350295336	26.9322312851078	58.1011593489727	32.5632627475849	106.345097593204	-1.1002	0.0026025	0.018551	Gzmk	chr13	-	113171608	113225908	1304	protein_coding	granzyme_K	30	28	25	33	53	28	90	1.23666431616	1.05540554849	0.831193723657	1.15735599339	2.19768836967	1.30733736609	3.94180347834
ENSMUSG00000042388	8.43139195336151	2.89030020254997	4.66776840708806	4.89676932456506	23.0212140816684	12.7927103651226	17.7241829322007	-1.2172	0.0069819	0.040671	Dlgap3	chr4	+	127169204	127237022	4207	protein_coding	discs_large_(Drosophila)_homolog-associated_protein_3	8	3	6	6	21	11	15	0.10221759089	0.0350499720337	0.0618327520218	0.0652242891884	0.269907289804	0.159194261088	0.203633299095
ENSMUSG00000042404	35.8334158017864	63.5866044560993	49.7895296756059	33.4612570511946	108.528580670723	132.578998329453	76.8047927062028	-1.0869	0.00026583	0.0028869	Dennd4b	chr3	+	90265185	90280669	5647	protein_coding	DENN/MADD_domain_containing_4B	34	66	64	41	99	114	65	0.323645293202	0.574466993378	0.491362517453	0.332044801642	0.947949580075	1.22912003525	0.657393823316
ENSMUSG00000042524	79.0442995627641	105.977674093499	115.138287374839	135.4772846463	155.667257123663	305.862075093387	237.504051291489	-1.0085	9.9717e-05	0.0013001	Sun2	chr15	-	79724070	79742536	4052	protein_coding	Sad1_and_UNC84_domain_containing_2	75	110	148	166	142	263	201	0.994947105303	1.33432671586	1.58355122523	1.87356717038	1.89490193538	3.95178716308	2.83306586291
ENSMUSG00000042594	320.392894227737	362.250958719596	371.865549764682	377.051237991509	469.194267950195	509.382467265792	499.821958688058	-0.45	0.0013282	0.010812	Sh2b3	chr5	-	121815488	121836859	4313	protein_coding	SH2B_adaptor_protein_3	304	376	478	462	428	438	423	3.78880532928	4.28496540397	4.80494340162	4.89883863097	5.36577110609	6.18303758831	5.60132741897
ENSMUSG00000042622	320.392894227737	268.797918837147	217.829192330776	190.157875437276	420.959343207651	547.76059836116	594.350934326462	-1.0133	1.4333e-06	3.2974e-05	Maff	chr15	+	79347541	79359072	1933	protein_coding	v-maf_musculoaponeurotic_fibrosarcoma_oncogene_family_protein_F_(avian)	304	279	280	233	384	471	503	8.45375964055	7.0943283022	6.28009213412	5.51257718705	10.7415561252	14.8352984416	14.8616209868
ENSMUSG00000042632	415.246053703054	477.862966821595	459.775188098173	448.054393197703	571.145358883298	611.724150186773	628.617687995383	-0.41469	0.0016837	0.013091	Pla2g6	chr15	-	79286228	79328390	3365	protein_coding	phospholipase_A2_group_VI	394	496	591	549	521	526	532	6.29389247846	7.24495247583	7.61451506506	7.46135824437	8.37183164842	9.51717181859	9.02935262809
ENSMUSG00000042647	104.338475422849	51.0619702450494	84.019831327585	78.3483091930409	200.613436997396	104.667630260094	142.975075653085	-0.82666	0.0036413	0.024281	Acad12	chr5	-	121598284	121618938	2372	protein_coding	acyl-Coenzyme_A_dehydrogenase_family_member_12	99	53	108	96	183	90	121	2.24351344237	1.0982472336	1.97400800152	1.85091794007	4.17161515662	2.31012276084	2.91340415976
ENSMUSG00000042672	109.6080953937	108.867974296049	98.8010979500305	104.464412257388	137.031036200407	179.097945111717	161.880870780766	-0.57003	0.0042341	0.027368	Dcst1	chr3	-	89350219	89365253	2342	protein_coding	DC-STAMP_domain_containing_1	104	113	127	128	125	154	137	2.38701206804	2.37154017294	2.35102186486	2.49950319035	2.8859642964	4.00351135336	3.34090192522
ENSMUSG00000042675	108.554171399529	110.794841097749	150.146550427999	114.257950906518	201.709685287	290.743417389151	314.308843997692	-1.0867	7.671e-07	1.9162e-05	Ypel3	chr7	+	126776955	126780514	1594	protein_coding	yippee-like_3_(Drosophila)	103	115	193	140	184	250	266	3.47341818553	3.54607940606	5.24938988256	4.0167086832	6.24162018731	9.54902270443	9.53066863034
ENSMUSG00000042694	32.6716438192758	40.4642028356995	44.3437998673365	39.9902828172813	71.2561388242118	140.719814016349	73.2599561197627	-1.1282	0.00020328	0.0023201	Obfc1	chr19	-	47501033	47537507	1992	protein_coding	oligonucleotide/oligosaccharide-binding_fold_containing_1	31	42	57	49	65	121	62	0.836528084279	1.03633195424	1.24058166851	1.1249607301	1.76437889495	3.69830964878	1.77759330442
ENSMUSG00000042742	103.284551428678	86.709006076499	101.912943554756	80.7966938553235	147.99351909644	159.327392729255	154.791197607886	-0.69238	0.00069051	0.0063645	B630005N14Rik	chr6	-	13625677	13677966	4139	protein_coding	RIKEN_cDNA_B630005N14_gene	98	90	131	99	135	137	131	1.27273742684	1.06877433447	1.37219460401	1.09388177003	1.7636247047	2.0152659871	1.80761492949
ENSMUSG00000042770	11.5931639358721	7.70746720679991	11.6694210177201	8.16128220760843	36.1761935569075	81.4081568689622	55.5357731875621	-2.0848	2.7607e-08	1.0153e-06	Hebp1	chr6	-	135137519	135168215	1061	protein_coding	heme_binding_protein_1	11	8	15	10	33	70	47	0.557295411593	0.370606930181	0.612936823175	0.431037676116	1.68176917332	4.01688955084	2.52995341481
ENSMUSG00000042808	7112.9330366546	5989.66545308438	7978.77213051585	7928.68566469159	16183.9134994129	16338.6170836007	17140.4665076335	-1.1674	2.5516e-18	3.8707e-16	Gpx2	chr12	-	76792335	76795554	1067	protein_coding	glutathione_peroxidase_2	6749	6217	10256	9715	14763	14049	14506	340.003333352	286.388372225	416.728718654	416.398352006	748.131656653	801.656332294	776.449659885
ENSMUSG00000042842	4.21569597668075	15.4149344135998	13.2253438200828	21.2193337397819	31.7912003984945	54.6597624691603	50.8093244056419	-1.3637	0.00065891	0.0061471	Serpinb6b	chr13	+	32965209	32979067	2193	protein_coding	serine_(or_cysteine)_peptidase_inhibitor_clade_B_member_6b	4	16	17	26	29	47	43	0.0980459199437	0.358608256199	0.336085772294	0.542207265542	0.715034831129	1.3048676388	1.11985005136
ENSMUSG00000042903	253.995682595015	278.432252845647	276.176297419377	284.012620824773	361.761935569075	352.381021875651	358.028495230453	-0.37812	0.0084473	0.046846	Foxo4	chrX	+	101254528	101260873	3162	protein_coding	forkhead_box_O4	241	289	355	348	330	303	303	4.09697527571	4.49236370946	4.86750409304	5.03324412008	5.64312806102	5.83428979612	5.47281557359
ENSMUSG00000042978	494.290353265818	579.986907311693	500.229180959603	577.818780298677	906.597335501895	609.39820284766	719.601827047347	-0.45524	0.0071686	0.041493	Sbk1	chr7	+	126272619	126294999	4092	protein_coding	SH3-binding_kinase_1	469	602	643	708	827	524	609	6.16091736576	7.23102393875	6.81263601038	7.912764659	10.9279252631	7.79655768134	8.4998589309
ENSMUSG00000043004	56.9118956851902	64.5500378569493	51.3454524779686	43.2547957003247	81.1223734306411	151.186577042358	105.163485397724	-0.96567	0.00049417	0.0048495	Gng2	chr14	-	19872559	19977627	3826	protein_coding	guanine_nucleotide_binding_protein_(G_protein)_gamma_2	54	67	66	53	74	130	89	0.758677073417	0.860733626691	0.74789186234	0.633521736567	1.04581432364	2.06873861454	1.32854139653
ENSMUSG00000043008	40.0491117784672	33.7201690297496	101.134982153575	23.6677184020644	116.202318697945	208.172286850632	57.8989975785221	-1.0603	0.0082003	0.045755	Klhl6	chr16	-	19946499	19983037	2386	protein_coding	kelch-like_6	38	35	130	29	106	179	49	0.856093743985	0.721002114012	2.36217870971	0.555850723236	2.40216733784	4.56761852835	1.17288569923
ENSMUSG00000043099	77.9903755685939	80.9284056713991	49.7895296756059	82.4289502968451	150.186015675646	134.904945668566	180.786665908447	-1.0219	2.9397e-05	0.00046033	Hic1	chr11	-	75164565	75169519	3497	protein_coding	hypermethylated_in_cancer_1	74	84	64	101	137	116	153	1.13748126825	1.18065384778	0.793458431816	1.3208586906	2.11832585269	2.0196196673	2.49876750094
ENSMUSG00000043131	1127.6986737621	1037.61777271544	1129.59995451531	1077.28925140431	1362.63662397685	1499.07306005846	1570.36260779298	-0.42801	0.00025451	0.0027864	Mob1a	chr6	+	83326016	83343776	4412	protein_coding	MOB_kinase_activator_1A	1070	1077	1452	1320	1243	1289	1329	13.0363628517	11.9982838649	14.2682578959	13.6826130135	15.233631875	17.7878987162	17.2036075773
ENSMUSG00000043263	28.4559478425951	19.2686680169998	65.3487576992328	30.1967441681512	73.4486354034183	131.416024659896	54.354160992082	-1.03	0.0062179	0.037126	Pyhin1	chr1	+	173630859	173647928	3497	protein_coding	pyrin_and_HIN_domain_family_member_1	27	20	84	37	67	113	46	0.415026949227	0.281108058995	1.04141419176	0.483878926259	1.03596957759	1.96738812418	0.751263431654
ENSMUSG00000043505	25.2941758600845	37.5739026331496	17.8931122271709	25.2999748435861	57.0049110593695	63.9635518256132	70.8967317288026	-1.1218	0.0003983	0.0040505	Gimap5	chr6	+	48746197	48754210	1953	protein_coding	GTPase_IMAP_family_member_5	24	39	23	31	52	55	60	0.660567442201	0.981524844083	0.510581918278	0.725922181523	1.43968981413	1.71461919201	1.75460376711
ENSMUSG00000043673	0	0	0	4.08064110380421	23.0212140816684	16.2816313737924	16.5425707367206	-1.8789	0.00010447	0.0013476	Kcns3	chr12	-	11090202	11150842	2933	protein_coding	potassium_voltage-gated_channel_delayed-rectifier_subfamily_S_member_3	0	0	0	5	21	14	14	0.0	0.0	0.0	0.0779630027888	0.387146255781	0.290618466651	0.272612661668
ENSMUSG00000043705	133.848347259614	63.5866044560993	136.921206607916	104.464412257388	317.912003984945	1154.83285386971	249.320173246289	-1.6684	0.00018061	0.0021058	Capn13	chr17	-	73306464	73399296	2614	protein_coding	calpain_13	127	66	176	128	290	993	211	2.61159785859	1.24101572747	2.91908621812	2.23941716595	5.99874286406	23.1286827781	4.61006365826
ENSMUSG00000043881	57.9658196793604	79.9649722705491	72.3504103098649	62.8418729985849	105.239835801913	124.438182642556	121.706056134444	-0.73016	0.0014933	0.011832	Kbtbd7	chr14	+	79426511	79431039	4529	protein_coding	kelch_repeat_and_BTB_(POZ)_domain_containing_7	55	83	93	77	96	107	103	0.652782547693	0.900771640884	0.890267390199	0.77753334126	1.14613755741	1.4384298648	1.29886781184
ENSMUSG00000043931	48.4805037318287	60.6963042535493	47.4556454720619	73.4515398684759	155.667257123663	143.045761355462	151.246361021446	-1.2929	4.5389e-08	1.5851e-06	Gimap7	chr6	+	48718621	48724636	1269	protein_coding	GTPase_IMAP_family_member_7	46	63	61	90	142	123	128	1.94851779198	2.44015750927	2.08404959983	3.24348208765	6.0505458173	5.90134118038	5.76074163537
ENSMUSG00000044068	34.7794918076162	48.1716700424994	30.3404946460724	34.2773852719554	80.0261251410379	77.9192358602924	50.8093244056419	-0.82291	0.0058597	0.035394	Zrsr1	chr11	+	22973215	22976496	3282	protein_coding	zinc_finger_(CCCH_type)_RNA_binding_motif_and_serine/arginine_rich_1	33	50	39	42	73	67	43	0.540484855302	0.748807801877	0.51518815369	0.58524987578	1.20268561097	1.24292081266	0.748272749127
ENSMUSG00000044080	299.314414344334	314.079288677096	295.62533244891	251.36749199434	620.476531915444	477.982178187764	549.44967089822	-0.89611	2.7768e-08	1.016e-06	S100a1	chr3	-	90511034	90514392	677	protein_coding	S100_calcium_binding_protein_A1	284	326	380	308	566	411	465	22.5495478183	23.6683435474	24.3351913705	20.806194993	45.2059493567	36.9624191459	39.227834517
ENSMUSG00000044134	2451.42721043986	2223.60428916177	2312.87924571213	2409.21050768601	3322.72856578748	2901.61930554372	2948.12242772271	-0.37509	0.00083484	0.0074181	Fam109a	chr5	+	121849028	121854599	2335	protein_coding	family_with_sequence_similarity_109_member_A	2326	2308	2973	2952	3031	2495	2495	53.5464879944	48.5833941833	55.2011165451	57.817603268	70.1886489983	65.0565306487	61.0258328846
ENSMUSG00000044252	226.593658746591	306.371821470296	155.592280236269	181.996593229668	610.610297309015	455.885678466188	661.702829468824	-1.3201	1.5393e-08	5.9619e-07	Osbpl1a	chr18	-	12755314	12941841	3956	protein_coding	oxysterol_binding_protein-like_1A	215	318	200	223	557	392	560	2.92139541354	3.95102493141	2.19186373235	2.57797793939	7.61319132229	6.03305130315	8.08466063369
ENSMUSG00000044364	0	1.92686680169998	1.55592280236269	0	9.86623460642933	5.81486834778301	9.45289756384035	-1.2841	0.0072555	0.041863	Tmem74b	chr2	+	151702008	151712157	1435	protein_coding	transmembrane_protein_74B	0	2	2	0	9	5	8	0.0	0.0685041729829	0.060425177179	0.0	0.339123932764	0.212141354576	0.31839639091
ENSMUSG00000044400	0	1.92686680169998	3.11184560472537	4.08064110380421	39.4649384257173	9.30378935645282	16.5425707367206	-1.7974	0.0001756	0.002064	Sowahd	chrX	+	37048845	37050418	1574	protein_coding	sosondowah_ankyrin_repeat_domain_family_member_D	0	2	4	5	36	8	14	0.0	0.0624545668554	0.110178054958	0.145276675464	1.23670354134	0.309451429547	0.50798788861
ENSMUSG00000044456	79.0442995627641	84.782139274799	60.6809892921447	71.0031552061933	112.913573829136	161.653340068368	94.5289756384035	-0.68388	0.0073273	0.042135	Rin3	chr12	+	102283048	102390855	3892	protein_coding	Ras_and_Rab_interactor_3	75	88	78	87	103	139	80	1.03584935012	1.11134467681	0.868883617889	1.02229688513	1.43097558759	2.17444888441	1.17394352763
ENSMUSG00000044906	18.9706318950634	41.4276362365495	17.8931122271709	27.7483595058687	52.6199179009564	58.1486834778301	62.6254463604423	-0.96795	0.0041479	0.026931	4930503L19Rik	chr18	-	70453140	70472480	2291	protein_coding	RIKEN_cDNA_4930503L19_gene	18	43	23	34	48	50	53	0.42233354909	0.922533826694	0.435253813355	0.678710306775	1.13288018278	1.32877714455	1.32123731507
ENSMUSG00000044948	9.4853159475317	5.78060040509993	19.4490350295336	14.6903079736952	33.983696977701	46.5189467822641	28.358692691521	-1.1995	0.0028293	0.019808	Wdr96	chr19	-	47737561	47919299	5264	protein_coding	cilia_and_flagella_associated_protein_43	9	6	25	18	31	40	24	0.0919040806387	0.0560240244475	0.205903612395	0.156382172083	0.318429756607	0.46264869881	0.260390665438
ENSMUSG00000045038	491.128581283308	485.570434028394	423.988963643832	366.441571121619	581.011593489727	674.52472834283	610.893505063182	-0.48185	0.0022614	0.016556	Prkce	chr17	+	86167785	86657919	6254	protein_coding	protein_kinase_C_epsilon	466	504	545	449	530	580	517	4.0053106546	3.96106156605	3.77814362346	3.2833643666	4.5823243269	5.64647423773	4.72131216889
ENSMUSG00000045176	169.6817630614	141.624709924948	129.919553997284	114.257950906518	204.998430155809	205.846339511519	217.416643968328	-0.57115	0.0036286	0.024218	2310047M10Rik	chr11	+	69059717	69061578	1862	protein_coding	RIKEN_cDNA_2310047M10_gene	161	147	167	140	187	177	184	4.64787420681	3.8804008512	3.8884510164	3.43857875458	5.43037425335	5.78763086527	5.64375557571
ENSMUSG00000045211	27.4020238484249	21.1955348186998	28.7845718437097	35.0935134927162	51.5236696113532	59.3116571473867	67.3518951423625	-0.9539	0.0017138	0.013276	Nudt18	chr14	+	70577847	70582571	3716	protein_coding	nudix_(nucleoside_diphosphate_linked_moiety_X)-type_motif_18	26	22	37	43	47	51	57	0.376102143659	0.290995255795	0.431683905048	0.529204302945	0.683895875054	0.83560629896	0.876050618759
ENSMUSG00000045316	1964.51432513323	1729.36295452573	2370.44838939955	2123.56563041971	3248.18368209446	2784.15896491851	3022.56399603795	-0.54756	0.00011837	0.0014809	Fahd1	chr17	-	24848896	24850302	1407	protein_coding	fumarylacetoacetate_hydrolase_domain_containing_1	1864	1795	3047	2602	2963	2394	2558	71.2131139555	62.706027496	93.889752605	84.5753514771	113.868968281	103.594639389	103.833260839
ENSMUSG00000045348	227.647582740761	290.956887056697	180.487045074071	137.109541087822	359.569438989869	427.97431039683	404.111370854175	-0.87082	0.00020245	0.0023123	Nyap1	chr5	-	137730883	137741607	3912	protein_coding	neuronal_tyrosine-phosphorylated_phosphoinositide_3-kinase_adaptor_1	216	302	232	168	328	368	342	2.96799435879	3.79443423384	2.57115925184	1.9639980494	4.53359613365	5.72738274666	4.99295107256
ENSMUSG00000045414	570.172880846072	302.518087866897	356.306321741055	419.489905471073	1003.06718498698	759.421806220462	1215.87894914896	-1.1966	1.118e-07	3.5318e-06	1190002N15Rik	chr9	-	94517864	94538081	3950	protein_coding	RIKEN_cDNA_1190002N15_gene	541	314	458	514	915	653	1029	7.36221227963	3.90725257017	5.02699230346	5.95109166634	12.5254065209	10.0652211146	14.8781293279
ENSMUSG00000045427	518.530605131733	625.268277151643	541.461135222214	444.789880314659	745.448836930216	840.829963089424	875.574636850712	-0.60756	0.00010292	0.0013359	Hnrnph2	chrX	+	134601179	134607060	3988	protein_coding	heterogeneous_nuclear_ribonucleoprotein_H2	492	649	696	545	680	723	741	6.6315968906	7.99886708395	7.56648068697	6.24988417818	9.21980200578	11.0379998034	10.6118990198
ENSMUSG00000045636	2147.89710011884	2579.11121407542	1846.10240500333	1713.86926359777	2735.13948256013	2751.59570217092	3171.44713266844	-0.46465	0.0043444	0.027958	Mtus1	chr8	-	40990914	41133726	6548	protein_coding	mitochondrial_tumor_suppressor_1	2038	2677	2373	2100	2495	2366	2684	16.730297937	20.0945661265	15.7119072018	14.6669982614	20.6029643415	21.9995249991	23.4101335416
ENSMUSG00000045664	833.653879388619	697.525782215392	766.291980163622	567.209113428786	1032.66588880627	924.564067297499	1084.71999545068	-0.48796	0.002552	0.018316	Cdc42ep2	chr19	-	5917556	5924816	1491	protein_coding	CDC42_effector_protein_(Rho_GTPase_binding)_2	791	724	985	695	942	795	918	28.517208187	23.8671111599	28.641675826	21.3175739222	34.161827155	32.463603063	35.1637422566
ENSMUSG00000045763	47.4265797376585	49.1351034433494	86.353715531129	31.012872388912	225.827147658271	327.958574814962	222.143092750248	-2.036	5.0077e-12	3.9208e-10	Basp1	chr15	-	25363285	25413764	1847	protein_coding	brain_abundant_membrane_attached_signal_protein_1	45	51	111	38	206	282	188	1.30964558874	1.35719488353	2.60552905981	0.940908339234	6.03070599558	9.29585727736	5.8132768232
ENSMUSG00000045826	101.176703440338	90.562739679899	160.260048643357	103.648284036627	217.057161341445	310.513969771613	207.963746404488	-1.0256	3.1137e-05	0.00048445	Ptprcap	chr19	+	4154606	4156751	927	protein_coding	protein_tyrosine_phosphatase_receptor_type_C_polypeptide-associated_protein	96	94	206	127	198	267	176	5.56672368768	4.98410350252	9.63445880576	6.26548368324	11.5492368472	17.5363321034	10.8433377142
ENSMUSG00000045868	4.21569597668075	4.81716700424994	7.77961401181343	6.52902576608674	21.9249657920652	31.4002890780283	18.9057951276807	-1.487	0.00050779	0.0049431	Gvin1	chr7	-	106156556	106215326	9005	protein_coding	GTPase_very_large_interferon_inducible_1	4	5	10	8	20	27	16	0.02387725735	0.0272913626403	0.048145546503	0.0406290704595	0.120092009012	0.182552288352	0.101476695382
ENSMUSG00000045915	18.9706318950634	5.78060040509993	20.2269964307149	21.2193337397819	66.8711456657988	47.6819204518207	48.4461000146818	-1.3976	0.00018793	0.0021808	Ccdc42	chr11	+	68587021	68597966	1384	protein_coding	coiled-coil_domain_containing_42	18	6	26	26	61	41	41	0.699108497807	0.213085595875	0.814473757423	0.859147784201	2.38320596135	1.80366135788	1.6919121802
ENSMUSG00000046157	165.46606708472	251.456117621847	219.385115133139	146.903079736952	357.376942410662	338.425337840971	430.106839154736	-0.89011	3.3007e-05	0.00050845	Tmem229b	chr12	-	78961795	79007627	3860	protein_coding	transmembrane_protein_229B	157	261	282	180	326	291	364	2.18635416338	3.32347285339	3.16739073174	2.13263148665	4.56665420226	4.59000246377	5.38572444391
ENSMUSG00000046192	5.26961997085094	4.81716700424994	3.88980700590671	0.816128220760843	12.0587311856358	27.9113680693585	18.9057951276807	-1.5341	0.00098671	0.0084775	Iqub	chr6	-	24444865	24515067	3651	protein_coding	IQ_motif_and_ubiquitin_domain_containing	5	5	5	1	11	24	16	0.0736150035732	0.0673127144827	0.0593742325745	0.0125261839047	0.162910352679	0.400227239201	0.250286946566
ENSMUSG00000046213	24.2402518659143	54.9157038484494	18.6710736283522	40.8064110380421	117.298566987549	52.3338151300471	101.618648811284	-1.1557	0.0013857	0.011186	Cym	chr3	-	107211293	107221732	1236	protein_coding	chymosin	23	57	24	50	107	45	86	1.00027066263	2.26670664609	0.841845915067	1.85004439466	4.68094069186	2.21667119284	3.97383683274
ENSMUSG00000046318	11.5931639358721	10.5977674093499	10.1134982153575	22.0354619605428	36.1761935569075	50.0078677909339	36.6299780598814	-1.2895	0.00062908	0.0059105	Ccbe1	chr18	-	66045302	66302739	5304	protein_coding	collagen_and_calcium_binding_EGF_domains_1	11	11	13	27	33	43	31	0.111480096474	0.101936120903	0.106262413299	0.232804229029	0.336417249792	0.493596617049	0.333801457617
ENSMUSG00000046329	29.5098718367653	21.1955348186998	32.6743788496164	17.9548208567385	57.0049110593695	58.1486834778301	48.4461000146818	-0.96793	0.0025886	0.018509	Slc25a23	chr17	-	57043711	57059863	3362	protein_coding	solute_carrier_family_25_(mitochondrial_carrier;_phosphate_carrier)_member_23	28	22	42	22	52	50	41	0.447680820064	0.321635446322	0.541615917397	0.299264766089	0.836321893809	0.905481391485	0.696492105115
ENSMUSG00000046447	1257.33132504503	1417.21053265033	1155.27268075429	1323.75997407409	1556.67257123663	1670.03018948328	1631.80644195794	-0.32481	0.0081267	0.045554	Camk2n1	chr4	+	138454314	138460123	4444	protein_coding	calcium/calmodulin-dependent_protein_kinase_II_inhibitor_1	1193	1471	1485	1622	1420	1436	1381	14.4302734027	16.2696254711	14.4874597141	16.6919631055	17.2775486997	19.6737715446	17.7480105687
ENSMUSG00000046460	65.3432876385517	80.9284056713991	122.917901386652	107.728925140431	874.8061351034	847.807805106763	1089.4464442326	-3.1383	3.035e-49	5.5249e-46	Sh2d7	chr9	+	54538984	54545020	2759	protein_coding	SH2_domain_containing_7	62	84	158	132	798	729	922	1.2079477665	1.49646484439	2.48281993871	2.18802785848	15.6393616498	16.0872963496	19.0857517634
ENSMUSG00000046550	1.05392399417019	1.92686680169998	1.55592280236269	0	10.9624828960326	9.30378935645282	5.90806097740022	-1.3027	0.0069699	0.040617	Spin2c	chrX	+	153832225	153834243	1309	protein_coding	spindlin_family_member_2C	1	2	2	0	10	8	5	0.0410646872492	0.0750981575481	0.0662415043941	0.0	0.413074309071	0.372098204819	0.218152607408
ENSMUSG00000046598	942.208050788149	852.63855975224	1026.13108815819	1091.16343115725	1657.52741388013	1418.82787685906	1413.20818579413	-0.60013	1.7609e-05	0.00029442	Bdh1	chr16	+	31422280	31458901	3122	protein_coding	3-hydroxybutyrate_dehydrogenase_type_1	894	885	1319	1337	1512	1220	1196	15.3926284416	13.9331497572	18.3168898916	19.5852502472	26.187058844	23.7921761343	21.8790434762
ENSMUSG00000046794	32.6716438192758	32.7567356288996	31.896417448435	35.0935134927162	88.796111457864	110.482498607877	100.437036615804	-1.4721	8.9993e-09	3.6405e-07	Ppp1r3b	chr8	+	35375741	35388124	4206	protein_coding	protein_phosphatase_1_regulatory_(inhibitor)_subunit_3B	31	34	41	43	81	95	85	0.396187338061	0.397327460751	0.422624262878	0.467551875831	1.0413184954	1.37518640811	1.15419637961
ENSMUSG00000046807	141.225815218805	183.052346161498	133.03139960201	181.996593229668	409.996860311619	217.476076207085	349.757209862093	-0.96298	4.3606e-05	0.00064734	Lrrc75b	chr10	-	75550125	75560330	4601	protein_coding	leucine_rich_repeat_containing_75B	134	190	171	223	374	187	296	1.56552760957	2.02973948748	1.6113271139	2.21657916284	4.39528661584	2.47455213188	3.67425698225
ENSMUSG00000046840	62.1815156560411	44.3179364390995	28.7845718437097	46.5193085833681	83.3148700098477	79.082209529849	82.712853683603	-0.77042	0.0077392	0.043803	Hnf4aos	chr2	-	163493807	163541720	839	antisense	hepatic_nuclear_factor_4_alpha_opposite_strand	59	46	37	57	76	68	70	3.78005585332	2.69485128641	1.91196351747	3.10701615476	4.89800769531	4.93462535866	4.76503537945
ENSMUSG00000047115	18.9706318950634	9.63433400849989	14.7812666224455	18.7709490774994	41.6574350049238	77.9192358602924	82.712853683603	-1.7804	4.7529e-07	1.2723e-05	Fam221a	chr6	+	49367739	49389905	2096	protein_coding	family_with_sequence_similarity_221_member_A	18	10	19	23	38	67	70	0.461625076796	0.23450259597	0.393008696514	0.501842195146	0.980302589782	1.94621474578	1.90737818863
ENSMUSG00000047123	1073.94855005942	1089.64317636134	971.673790075497	904.270068603014	1319.88294068232	1195.53693230419	1436.84042970373	-0.37662	0.0050181	0.031217	Ticam1	chr17	-	56269319	56276786	2992	protein_coding	toll-like_receptor_adaptor_molecule_1	1019	1131	1249	1108	1204	1028	1216	18.3071508843	18.5797535409	18.0984210287	16.9359197724	21.7586892303	20.9188959521	23.2114374282
ENSMUSG00000047139	1144.56145766882	926.822931617689	1615.04786885247	1555.54038877017	7160.69382768849	6404.49599824821	7583.58707059092	-2.3281	6.1928e-34	3.4687e-31	Cd24a	chr10	+	43579169	43584262	1813	protein_coding	CD24a_antigen	1086	962	2076	1906	6532	5507	6418	32.1988371272	26.0805172856	49.6442990422	48.0790312812	194.812223684	184.937297397	202.177098241
ENSMUSG00000047181	28.4559478425951	50.0985368441994	24.894764837803	31.012872388912	130.453546462788	101.178709251424	178.423441517487	-1.8099	1.6777e-09	7.9328e-08	Samd14	chr11	+	95009879	95026087	3318	protein_coding	sterile_alpha_motif_domain_containing_14	27	52	32	38	119	87	151	0.437416890129	0.770310637128	0.418132027736	0.523766637301	1.93927059067	1.59643082653	2.59914564362
ENSMUSG00000047250	26.3480998542547	37.5739026331496	71.5724489086835	39.1741545965205	389.168142809157	372.151574258113	471.463265996537	-2.9491	6.9695e-28	2.6025e-25	Ptgs1	chr2	+	36230426	36252272	2867	protein_coding	prostaglandin-endoperoxide_synthase_1	25	39	92	48	355	320	399	0.468727551527	0.668614586848	1.39123332598	0.765674460036	6.69527610931	6.79562678908	7.94831834501
ENSMUSG00000047446	671.34958428641	748.587752460441	749.176829337633	704.318654516608	958.121005113248	966.431119401537	979.556510052956	-0.42341	0.00032162	0.0033769	Arl4a	chr12	-	40005447	40038025	3936	protein_coding	ADP-ribosylation_factor-like_4A	637	777	963	863	874	831	829	8.69946426906	9.70297387641	10.6074510251	10.0273534266	12.0067142399	12.8544402039	12.0289990654
ENSMUSG00000047501	3704.54283950821	3500.15354528801	2606.94865535868	2041.13668012287	3657.08429411647	5943.9584251038	8169.66671954902	-0.92809	0.00020242	0.0023123	Cldn4	chr5	-	134945126	134946934	1809	protein_coding	claudin_4	3515	3633	3351	2501	3336	5111	6914	104.446749456	98.7110482978	80.3111230301	63.2274608553	99.7138091009	172.018259232	218.283474854
ENSMUSG00000047507	61.1275916618709	129.100075713899	78.5741015193156	110.177309802714	211.575919893429	247.713391615556	251.683397637249	-1.2256	1.0521e-06	2.5242e-05	Baiap3	chr17	-	25242659	25256364	4645	protein_coding	BAI1-associated_protein_3	58	134	101	135	193	213	213	0.671197671761	1.41794051915	0.942704311565	1.32916429577	2.24667070443	2.79190810476	2.61893027082
ENSMUSG00000047648	165.46606708472	191.723246769148	164.927817050445	194.238516541081	231.308389106288	300.047206745604	281.22370252425	-0.57483	0.0013189	0.010785	Fbxo30	chr10	+	11281330	11298052	5060	protein_coding	F-box_protein_30	157	199	212	238	211	258	238	1.66785119973	1.93304290097	1.8164572531	2.15108244857	2.25475713619	3.10439105553	2.68631223783
ENSMUSG00000047798	25.2941758600845	47.2082366416495	70.7944875075022	31.012872388912	506.466709796706	645.450386603915	574.263527003301	-3.396	3.819e-36	2.4181e-33	Cd300lf	chr11	-	115116214	115133992	3929	protein_coding	CD300_antigen_like_family_member_F	24	49	91	38	462	555	486	0.328350270964	0.612989427754	1.00415140773	0.442315526232	6.35810621037	8.60039085358	7.06454654442
ENSMUSG00000047810	128.578727288763	202.321014178498	140.033052212642	110.993438023475	310.238265957722	337.262364171415	350.938822057573	-1.1319	1.9565e-07	5.7678e-06	Ccdc88b	chr19	-	6844623	6858211	4959	protein_coding	coiled-coil_domain_containing_88B	122	210	180	136	283	290	297	1.32243364072	2.08144106961	1.57368655629	1.25422489439	3.08574588773	3.56050109728	3.42052202621
ENSMUSG00000047867	109.6080953937	160.893377941948	144.70082061973	159.961131269125	406.708115442809	440.767020761952	347.393985471133	-1.4079	1.719e-13	1.5646e-11	Gimap6	chr6	-	48701582	48708225	3179	protein_coding	GTPase_IMAP_family_member_6	104	167	186	196	371	379	294	1.7585348422	2.58205135805	2.53665996239	2.81965621184	6.31031753328	7.25865101017	5.28185960054
ENSMUSG00000047878	13.7010119242125	6.74403380594992	19.4490350295336	6.52902576608674	67.967393955402	56.9857098082735	83.8944658790831	-2.1114	1.389e-08	5.4522e-07	A4galt	chr15	-	83226726	83251774	2128	protein_coding	alpha_14-galactosyltransferase	13	7	25	8	62	49	71	0.328382416785	0.1616833688	0.509340514872	0.171928937729	1.57538932216	1.40194730705	1.90553432142
ENSMUSG00000047959	13.7010119242125	13.4880676118998	7.77961401181343	9.79353864913012	25.213710660875	44.1929994431509	47.2644878192017	-1.4536	0.00015687	0.0018753	Kcna3	chr3	+	107036162	107038129	1968	protein_coding	potassium_voltage-gated_channel_shaker-related_subfamily_member_3	13	14	10	12	23	38	40	0.355080174247	0.349656716267	0.220300125132	0.278860350219	0.631932328415	1.17561667328	1.16082017519
ENSMUSG00000048000	1049.70829819351	1199.47458405824	1048.69196879245	934.466812771165	1390.04283121693	1602.577716649	1611.71903463478	-0.52598	0.00011352	0.0014326	Gigyf2	chr1	+	87326998	87450796	5724	protein_coding	GRB10_interacting_GYF_protein_2	996	1245	1348	1145	1268	1378	1364	9.35336493828	10.6907619538	10.2101025709	9.14821742909	11.9780869163	14.6573961838	13.6095822804
ENSMUSG00000048022	16.862783906723	3.85373360339996	21.7829192330776	0.816128220760843	175.399726336521	123.275208973	176.060217126526	-1.9779	4.3274e-05	0.00064445	Tmem229a	chr6	-	24951141	24956297	5157	protein_coding	transmembrane_protein_229A	16	4	28	1	160	106	149	0.166775026129	0.0381242925075	0.235396899268	0.00886815928562	1.67760875105	1.2514571047	1.65013390349
ENSMUSG00000048031	0	0	1.55592280236269	0.816128220760843	14.2512277648424	16.2816313737924	5.90806097740022	-1.7727	0.00024443	0.0027069	Fcrl5	chr3	+	87435885	87457836	1791	protein_coding	Fc_receptor-like_5	0	0	2	1	13	14	5	0.0	0.0	0.0484143658581	0.0255349511088	0.392478253348	0.475926277324	0.159442637129
ENSMUSG00000048163	172.843535043911	167.637411747898	128.363631194922	160.777259489886	352.991949252249	351.218048206094	340.304312298253	-1.1111	1.1349e-10	6.7459e-09	Selplg	chr5	-	113817798	113830501	2604	protein_coding	selectin_platelet_(p-selectin)_ligand	164	174	165	197	322	302	288	3.38540814128	3.28433313212	2.74715271247	3.45983878451	6.68625173291	7.06111358163	6.3165735616
ENSMUSG00000048376	34.7794918076162	53.9522704475994	42.0099156637925	32.6451288304337	90.9886080370705	76.7562621907358	87.4393024655232	-0.96658	0.00043535	0.0043573	F2r	chr13	-	95601804	95618459	3307	protein_coding	coagulation_factor_II_(thrombin)_receptor	33	56	54	40	83	66	74	0.536398940158	0.832324665997	0.707944810946	0.553167190032	1.35709962073	1.21511386102	1.27799035193
ENSMUSG00000048521	41.1030357726374	35.6470358314496	21.0049578318963	30.1967441681512	69.0636422450053	48.8448941213773	81.531241488123	-0.93403	0.0033344	0.022586	Cxcr6	chr9	+	123806477	123811754	1893	protein_coding	chemokine_(C-X-C_motif)_receptor_6	39	37	27	37	63	42	69	1.10744498085	0.960704982707	0.618376516059	0.893885158547	1.7995245138	1.35084621662	2.08174977852
ENSMUSG00000048756	1225.71360521993	1446.11353467583	1002.01428472157	905.902325044536	1686.02986940981	1609.55555866634	1967.38430547427	-0.59461	0.00086265	0.0075908	Foxo3	chr10	-	42181841	42276755	6848	protein_coding	forkhead_box_O3	1163	1501	1288	1110	1538	1384	1665	9.1290193828	10.7734766234	8.15439883735	7.41292905284	12.1439624437	12.3049420515	13.886107931
ENSMUSG00000048799	261.373150554207	332.384523293246	280.844065826465	239.125568682927	435.210570972494	408.203758014368	395.840085485815	-0.55282	0.00086463	0.0075991	Cep120	chr18	-	53681724	53744547	4553	protein_coding	centrosomal_protein_120	248	345	361	293	397	351	335	2.92794016057	3.72443481655	3.43755289479	2.94306996458	4.71477191781	4.69371483329	4.2022047282
ENSMUSG00000048916	2.10784798834038	7.70746720679991	2.33388420354403	3.26451288304337	18.6362209232554	11.629736695566	15.3609585412406	-1.2423	0.0080374	0.04521	Gm5540	chr3	+	65393337	65395184	1848	pseudogene	predicted_pseudogene_5540	2	8	3	4	17	10	13	0.058174973603	0.212778113053	0.0703815984187	0.0989893883894	0.49741031384	0.329461952183	0.40176438531
ENSMUSG00000049036	1.05392399417019	1.92686680169998	3.11184560472537	1.63225644152169	16.4437243440489	3.48892100866981	23.6322439096009	-1.496	0.001969	0.014849	Tmem121	chr12	+	113185903	113189520	1598	protein_coding	transmembrane_protein_121	1	2	4	2	15	3	20	0.0336380948743	0.0615165758639	0.108523315709	0.0572379191939	0.507554071252	0.114301443235	0.714797905124
ENSMUSG00000049037	12.6470879300423	17.3418012152998	20.2269964307149	10.609666869891	61.3899042177825	41.8670521040377	105.163485397724	-1.8054	9.1077e-07	2.2106e-05	Clec4a1	chr6	+	122921848	122934619	1558	protein_coding	C-type_lectin_domain_family_4_member_a1	12	18	26	13	56	36	89	0.414020608029	0.5678635392	0.723511989906	0.381598373984	1.94351727549	1.40683214088	3.26251565028
ENSMUSG00000049038	142.279739212975	208.101614583598	172.707431062258	177.099823905103	309.142017668119	270.972865006688	306.037558629331	-0.72594	7.4799e-05	0.0010238	Mterfd3	chr10	-	85119435	85128027	1565	protein_coding	mitochondrial_transcription_termination_factor_2	135	216	222	217	282	233	259	4.63689853497	6.78388289386	6.15004750604	6.34126654543	9.74322200012	9.06460352836	9.45182065715
ENSMUSG00000049176	0	0	1.55592280236269	0	15.3474760544456	11.629736695566	20.0874073231607	-2.1829	6.5609e-06	0.0001249	Frmpd4	chrX	-	167471309	168577231	8607	protein_coding	FERM_and_PDZ_domain_containing_4	0	0	2	0	14	10	17	0.0	0.0	0.0100743730977	0.0	0.0879516647849	0.0707384323962	0.112804693218
ENSMUSG00000049354	1313.18929673605	1202.36488426079	1177.83356138855	1092.79568759877	1516.11138452131	1576.99229591875	1671.98125660426	-0.40266	0.00088436	0.0077212	Dcaf7	chr11	+	106036872	106059324	5750	protein_coding	DDB1_and_CUL4_associated_factor_7	1246	1248	1514	1339	1383	1356	1415	11.6481877929	10.6680655054	11.4155770163	10.6498465159	13.0053536731	14.3581696075	14.0546050359
ENSMUSG00000049866	28.4559478425951	22.1589682195497	19.4490350295336	24.4838466228253	49.3311730321466	36.0521837562547	67.3518951423625	-0.96021	0.0038824	0.025606	Arl4c	chr1	-	88673125	88702221	3997	protein_coding	ADP-ribosylation_factor-like_4C	27	23	25	30	45	31	57	0.363109642594	0.282834654654	0.271172533312	0.343255672524	0.608760124489	0.47220956509	0.81446187123
ENSMUSG00000049871	32.6716438192758	87.672439477349	42.0099156637925	48.9676932456506	131.549794752391	100.015735581868	135.885402480205	-1.0745	0.00052091	0.0050573	Nlrc3	chr16	-	3945007	3976632	5403	protein_coding	NLR_family_CARD_domain_containing_3	31	91	54	60	120	86	115	0.308414574104	0.82783800009	0.433309918527	0.507863380743	1.20092009012	0.969104740636	1.21560624676
ENSMUSG00000050075	27.4020238484249	26.9761352237997	33.4523402507977	40.8064110380421	60.2936559281792	79.082209529849	75.6231805107228	-1.0341	0.00036131	0.0037477	Gpr171	chr3	-	59096448	59101821	2225	protein_coding	G_protein-coupled_receptor_171	26	28	43	50	55	68	64	0.628132838579	0.618538802349	0.837873159063	1.02771005474	1.33659707333	1.86074187681	1.64278227759
ENSMUSG00000050100	0	1.92686680169998	14.7812666224455	7.34515398684759	67.967393955402	52.3338151300471	64.9886707514024	-2.2422	6.8601e-07	1.7466e-05	Hmx2	chr7	+	131548773	131556589	1677	protein_coding	H6_homeobox_2	0	2	19	9	62	45	55	0.0	0.0586186572632	0.491202282584	0.245437016651	1.99906289658	1.63375408131	1.87309445085
ENSMUSG00000050241	12.6470879300423	7.70746720679991	10.1134982153575	17.1386926359777	43.8499315841304	34.8892100866981	17.7241829322007	-1.1064	0.00654	0.038669	Klre1	chr6	+	129577893	129585824	1303	protein_coding	killer_cell_lectin-like_receptor_family_E_member_1	12	8	13	21	40	30	15	0.495045362479	0.301775865635	0.432552448302	0.737064502037	1.65990566562	1.40179360161	0.65747144228
ENSMUSG00000050335	14339.6898646796	12567.0252806873	9127.04315865951	9258.97466453176	14822.3731237257	17142.2318892643	17867.1580078537	-0.5334	0.0028498	0.019934	Lgals3	chr14	+	47367751	47386160	1419	protein_coding	lectin_galactose_binding_soluble_3	13606	13044	11732	11345	13521	14740	15121	515.414031246	451.821952247	358.450752778	365.639175765	515.221821877	632.444357698	608.594703283
ENSMUSG00000050350	50.5883517201691	61.6597376543993	63.7928348968701	51.4160779079331	151.28226396525	118.623314294773	134.703790284725	-1.1697	3.8666e-07	1.0585e-05	Gpr18	chr14	-	121911435	121915774	1309	protein_coding	G_protein-coupled_receptor_18	48	64	82	63	138	102	114	1.97110498796	2.40314104154	2.71590168016	2.20105816537	5.70042546518	4.74425211144	4.9738794489
ENSMUSG00000050357	30.5637958309355	45.2813698399495	53.6793366815126	17.9548208567385	83.3148700098477	100.015735581868	63.8070585559224	-0.99189	0.0035754	0.023973	Rltpr	chr8	+	105690906	105698178	2517	protein_coding	RGD_motif_leucine_rich_repeats_tropomodulin_domain_and_proline-rich_containing	29	47	69	22	76	86	54	0.619331185008	0.91781167001	1.18851786221	0.399733072543	1.63266923177	2.08028323943	1.22529481186
ENSMUSG00000050379	74.8286035860834	96.3433400849989	119.028094380745	87.3257196214102	294.890789903277	246.550417946	241.048887877929	-1.3889	5.2851e-11	3.4056e-09	Sept6	chrX	-	36911326	36991794	4673	protein_coding	septin_6	71	100	153	107	269	212	204	0.816715379467	1.05182418393	1.41950029698	1.04717342727	3.11260729263	2.76215034835	2.49324201463
ENSMUSG00000050556	0	2.89030020254997	0.777961401181343	4.08064110380421	21.9249657920652	16.2816313737924	17.7241829322007	-1.8517	0.00010217	0.0013285	Kcnb1	chr2	-	167103378	167190155	3725	protein_coding	potassium_voltage_gated_channel_Shab-related_subfamily_member_1	0	3	1	5	20	14	15	0.0	0.039585297274	0.0116389435237	0.0613867079677	0.290316386886	0.228827909446	0.229982627998
ENSMUSG00000050592	601.790600671178	613.707076341443	652.709615591146	588.428447168568	1095.15204131366	810.592647680952	1114.26030033768	-0.69466	5.2677e-06	0.00010339	Fam78a	chr2	-	32050055	32084857	4107	protein_coding	family_with_sequence_similarity_78_member_A	571	637	839	721	999	697	943	7.47342312462	7.6234869738	8.85680526446	8.02862509162	13.1525092842	10.3327354342	13.1134522815
ENSMUSG00000050600	17.9167079008932	26.0127018229497	24.894764837803	18.7709490774994	37.2724418465108	66.2894991647264	69.7151195333226	-1.2009	0.00034428	0.0035863	Zfp831	chr2	+	174643534	174710832	9807	protein_coding	zinc_finger_protein_831	17	27	32	23	34	57	59	0.0931796151071	0.13532141237	0.141466510455	0.107256168148	0.187460846329	0.353871767056	0.343594249469
ENSMUSG00000050668	188.652394956464	222.553115596347	183.598890678797	210.561080956298	305.853272799309	293.069364728264	328.488190343452	-0.60076	0.00022843	0.0025708	Gpatch11	chr17	+	78835516	78848299	4198	protein_coding	G_patch_domain_containing_11	179	231	236	258	279	252	278	2.29202189948	2.70463384722	2.43730234676	2.81065725071	3.5935988921	3.65481451367	3.78209481377
ENSMUSG00000050708	13267.8491626085	14728.0063987938	10967.6998338546	13377.157666491	20075.5949275045	16011.8214824553	16941.9556587929	-0.42429	0.0030015	0.020815	Ftl1	chr7	-	45457944	45459884	968	protein_coding	ferritin_light_chain_1	12589	15287	14098	16391	18313	13768	14338	699.075436202	776.221810217	631.42531105	774.391735612	1022.94426002	865.969775553	845.947222993
ENSMUSG00000050721	91.6913874928064	93.4530398824489	125.251785590196	115.074079127279	260.907092925576	339.588311510528	270.58919276493	-1.3779	9.3822e-12	7.0795e-10	Plekho2	chr9	-	65554386	65580040	3271	protein_coding	pleckstrin_homology_domain_containing_family_O_member_2	87	97	161	141	238	292	229	1.4297064439	1.45757235683	2.13395457193	1.97137472897	3.93427075502	5.43512506234	3.99838848971
ENSMUSG00000050896	0	0	0	0	27.4062072400815	41.8670521040377	31.9035292779612	-3.5409	6.3126e-14	6.0085e-12	Rtn4rl2	chr2	-	84871924	84886710	1303	protein_coding	reticulon_4_receptor-like_2	0	0	0	0	25	36	27	0.0	0.0	0.0	0.0	1.03744104101	1.68215232194	1.1834485961
ENSMUSG00000050921	21.0784798834038	32.7567356288996	24.894764837803	16.3225644152169	66.8711456657988	96.526814573198	67.3518951423625	-1.4903	2.6403e-06	5.6963e-05	P2ry10	chrX	+	107088492	107104974	2888	protein_coding	purinergic_receptor_P2Y_G-protein_coupled_10	20	34	32	20	61	83	57	0.372255371254	0.578656267285	0.480388527711	0.31671120108	1.14209039145	1.74979889452	1.12721748591
ENSMUSG00000051043	38.995187784297	31.7933022280496	37.3421472567044	42.4386674795638	291.602045034467	286.091522710924	379.297514749094	-2.9128	2.6578e-40	2.2768e-37	Gprc5c	chr11	+	114851152	114872617	3667	protein_coding	G_protein-coupled_receptor_family_C_group_5_member_C	37	33	48	52	266	246	321	0.542374147133	0.442325485629	0.567505618229	0.648519516408	3.92227968292	4.08442975615	4.99947237274
ENSMUSG00000051079	88.5296155102958	72.2575050637492	204.603848510693	104.464412257388	946.062273927612	868.741331158782	1026.82099787216	-2.7456	9.6567e-24	2.4078e-21	Rgs13	chr1	-	144138654	144177372	1545	protein_coding	regulator_of_G-protein_signaling_13	84	75	263	128	863	747	869	2.92252993603	2.38600699589	7.38018252208	3.78889092026	30.2030042398	29.437393441	32.1233879782
ENSMUSG00000051124	38.995187784297	59.7328708526993	66.1267191004141	39.9902828172813	119.491063566755	120.949261633887	119.342831743484	-1.1271	1.5923e-05	0.00027186	Gimap9	chr6	+	48676129	48679114	1384	protein_coding	GTPase_IMAP_family_member_9	37	62	85	49	109	104	101	1.4370563566	2.20188449071	2.6627026685	1.61916313176	4.25851557027	4.57514100534	4.16788122439
ENSMUSG00000051335	346.740994081992	320.823322483046	287.845718437097	224.435260709232	520.717937561548	434.952152414169	496.277122101618	-0.69035	0.0001586	0.0018932	Gfod1	chr13	-	43195519	43304172	6654	protein_coding	glucose-fructose_oxidoreductase_domain_containing_1	329	333	370	275	475	374	420	2.65779369934	2.45980324472	2.41078658124	1.89008142394	3.8599230316	3.42212634769	3.60492757742
ENSMUSG00000051457	83.2599955394449	85.745572675649	70.0165261063208	84.8773349591277	213.768416472635	155.838471720585	209.145358599968	-1.1909	2.3101e-08	8.6262e-07	Spn	chr7	-	127132232	127137823	3743	protein_coding	sialophorin	79	89	90	104	195	134	177	1.1345285528	1.16871633082	1.04246749034	1.27070321489	2.81697255576	2.17967732148	2.70074443325
ENSMUSG00000051497	5.26961997085094	4.81716700424994	16.3371894248082	3.26451288304337	69.0636422450053	106.993577599207	62.6254463604423	-2.6234	8.0616e-11	4.9536e-09	Kcnj16	chr11	+	110968033	111027968	3701	protein_coding	potassium_inwardly-rectifying_channel_subfamily_J_member_16	5	5	21	4	63	92	53	0.0726204750191	0.0664033289857	0.246002798472	0.0494278275449	0.920426885874	1.51347752668	0.817874814599
ENSMUSG00000051510	425.785293644756	719.684750434942	518.900254587955	554.967190117373	809.031237727205	1044.35035526183	829.491761226991	-0.66036	0.00057054	0.0054519	Mafg	chr11	-	120625117	120633600	4923	protein_coding	v-maf_musculoaponeurotic_fibrosarcoma_oncogene_family_protein_G_(avian)	404	747	667	680	738	898	702	4.41122993014	7.4581257067	5.87402561558	6.31698278619	8.10577151501	11.1058994007	8.1439917812
ENSMUSG00000051652	27.4020238484249	20.2321014178498	40.4539928614298	48.1515650248897	247.752113450336	181.42389245083	173.696992735566	-2.3039	7.7871e-16	9.3722e-14	Lrrc3	chr10	-	77897575	77902536	4296	protein_coding	leucine_rich_repeat_containing_3	26	21	52	59	226	156	147	0.325324852383	0.240266905591	0.524781974057	0.628084904264	2.84453969157	2.2108921618	1.95426346254
ENSMUSG00000051727	146.495435189656	311.188988474546	151.702473230362	244.022338007492	503.177964927896	337.262364171415	314.308843997692	-0.78015	0.0037659	0.024974	Kctd14	chr7	+	97451334	97459553	2340	protein_coding	potassium_channel_tetramerisation_domain_containing_14	139	323	195	299	459	290	266	3.19306021781	6.78462108941	3.61292205216	5.84367356126	10.6063183843	7.54552347923	6.49225888751
ENSMUSG00000051735	73.7746795919132	131.026942515599	49.0115682744246	89.7741042836927	223.634651079065	213.987155198415	236.322439096009	-1.2663	4.5871e-06	9.1761e-05	Rinl	chr7	+	28788969	28798963	2871	protein_coding	Ras_and_Rab_interactor-like	70	136	63	110	204	184	200	1.31060860071	2.3283306164	0.951365054487	1.7522259554	3.84206587242	3.90204132792	3.97856862553
ENSMUSG00000051934	125.416955306252	93.4530398824489	119.028094380745	121.603104893366	187.458457522157	148.860629703245	199.692461036127	-0.60587	0.0035992	0.024088	Spats2	chr15	+	99126578	99213206	3065	protein_coding	spermatogenesis_associated_serine-rich_2	119	97	153	149	171	128	169	2.08701057014	1.55553643693	2.16421692912	2.22324029949	3.01670930728	2.54265083253	3.14909872518
ENSMUSG00000051998	14.7549359183826	31.7933022280496	60.6809892921447	21.2193337397819	64.6786490865923	140.719814016349	48.4461000146818	-1.0859	0.0068434	0.040121	Lax1	chr1	-	133679091	133690108	2309	protein_coding	lymphocyte_transmembrane_adaptor_1	14	33	78	26	59	121	41	0.325920943494	0.702471873453	1.46457126064	0.514967749387	1.38164322061	3.19057289752	1.01412146271
ENSMUSG00000052040	1015.98273038006	982.702068866989	798.188397612058	785.931476592692	1183.94815277152	1245.54480009512	1220.60539793088	-0.43302	0.0025637	0.018357	Klf13	chr7	-	63886347	63938915	6400	protein_coding	Kruppel-like_factor_13	964	1020	1026	963	1080	1071	1033	8.09664738863	7.83355921837	6.95035879784	6.88140200481	9.12455331594	10.188652054	9.21829066498
ENSMUSG00000052087	41.1030357726374	44.3179364390995	61.4589506933261	44.8870521418464	121.683560145962	74.4303148516226	80.349629292643	-0.85222	0.0024683	0.017831	Rgs14	chr13	+	55369732	55384687	2356	protein_coding	regulator_of_G-protein_signaling_14	39	46	79	55	111	64	68	0.889810419676	0.959669027717	1.45375641148	1.06762324235	2.54750781128	1.65391018712	1.64840406542
ENSMUSG00000052142	34.7794918076162	105.014240692649	104.2468277583	118.338592010322	248.84836173994	281.439628032698	258.77307081013	-1.3687	5.0564e-06	9.9508e-05	Rasal3	chr17	-	32390659	32403583	3849	protein_coding	RAS_protein_activator_like_3	33	109	134	145	227	242	219	0.460865496259	1.39193039973	1.50937351517	1.72286285482	3.18893581243	3.82802432859	3.24957267437
ENSMUSG00000052331	85.3678435277853	116.575441502849	102.690904955937	90.5902325044536	171.014733178108	240.735549598217	236.322439096009	-1.0686	6.7449e-07	1.7205e-05	Ankrd44	chr1	-	54645340	54926387	6192	protein_coding	ankyrin_repeat_domain_44	81	121	132	111	156	207	200	0.703173082096	0.960491123699	0.924235873809	0.819827812563	1.36226463517	2.03538529296	1.84471423189
ENSMUSG00000052374	9.4853159475317	19.2686680169998	10.1134982153575	13.0580515321735	49.3311730321466	23.2594733911321	47.2644878192017	-1.2964	0.0008713	0.0076254	Actn2	chr13	-	12269426	12340760	3013	protein_coding	actinin_alpha_2	9	20	13	16	45	20	40	0.160565244103	0.326264481349	0.18706134754	0.242857470619	0.807571927509	0.404145826508	0.758212447653
ENSMUSG00000052384	17.9167079008932	20.2321014178498	34.2303016519791	28.5644877266295	48.2349247425434	74.4303148516226	57.8989975785221	-1.0772	0.0010389	0.008853	Nrros	chr16	-	32142785	32165594	3577	protein_coding	negative_regulator_of_reactive_oxygen_species	17	21	44	35	44	64	49	0.255468964315	0.288562098524	0.533302444378	0.447486276281	0.665122390418	1.08935208299	0.782360994787
ENSMUSG00000052392	196.029862915655	177.271745756398	188.266659085885	170.570798139016	302.564527930499	346.566153527868	237.504051291489	-0.66605	0.00031547	0.0033267	Acot4	chr12	+	84038379	84044723	2325	protein_coding	acyl-CoA_thioesterase_4	186	184	242	209	276	298	201	4.30029404873	3.88985845901	4.51265618902	4.11106123187	6.41880166359	7.80369956624	4.93745500065
ENSMUSG00000052446	200.245558892336	97.3067734858489	171.151508259895	173.83531102206	457.135536764559	245.387444276443	184.331502494887	-0.78937	0.0076141	0.043314	Zfp961	chr8	+	71951038	71993408	2689	protein_coding	zinc_finger_protein_961	190	101	220	213	417	211	156	3.79813996495	1.8461607124	3.5470859865	3.62259195011	8.38519341129	4.77748010751	3.31332354356
ENSMUSG00000052512	163.358219096379	131.026942515599	189.822581888248	188.525618995755	257.618348056766	454.722704796632	317.853680584132	-0.96736	2.1342e-05	0.00034905	Nav2	chr7	+	48908716	49610090	11317	protein_coding	neuron_navigator_2	155	136	244	231	235	391	269	0.736221588709	0.590672192248	0.93475618704	0.933493461845	1.12280510369	2.10354920796	1.35753493458
ENSMUSG00000052584	4.21569597668075	2.89030020254997	2.33388420354403	3.26451288304337	14.2512277648424	18.6075787129056	27.177080496041	-1.7634	0.00010851	0.0013814	Serp2	chr14	-	76532814	76556687	763	protein_coding	stress-associated_endoplasmic_reticulum_protein_family_member_2	4	3	3	4	13	16	23	0.281801706994	0.19325718525	0.170465522776	0.239754114998	0.921269399406	1.27674062938	1.72160433846
ENSMUSG00000052631	64.2893636443815	99.2336402875489	145.478782020911	91.4063607252144	1182.85190448192	1333.93079898142	1551.4568126653	-3.5374	2.4655e-55	7.181e-52	Sh2d6	chr6	-	72513644	72521634	1251	protein_coding	SH2_domain_containing_6	61	103	187	112	1079	1147	1313	2.62108250372	4.04686622212	6.48073308157	4.09441000226	46.6371461191	55.8230218798	59.9428609027
ENSMUSG00000052713	191.814166938974	138.734409722398	187.488697684704	144.454695074669	221.442154499858	336.099390501858	274.13402935137	-0.70557	0.00087449	0.0076488	Zfp608	chr18	-	54888045	54990180	6112	protein_coding	zinc_finger_protein_608	182	144	241	177	202	289	232	1.60064937187	1.15802538491	1.70951743698	1.32440416331	1.78704650942	2.87886786201	2.16787725911
ENSMUSG00000052760	7.37746795919132	15.4149344135998	18.6710736283522	10.609666869891	35.0799452673043	58.1486834778301	24.8138561050809	-1.2434	0.0018389	0.014034	A630001G21Rik	chr1	-	85717083	85778643	2053	protein_coding	RIKEN_cDNA_A630001G21_gene	7	16	24	13	32	50	21	0.183280920246	0.383062789013	0.506829786177	0.289590972561	0.842808410052	1.48281950228	0.584198443745
ENSMUSG00000052861	1.05392399417019	3.85373360339996	4.66776840708806	0	19.7324692128587	29.0743417389151	48.4461000146818	-2.3024	7.8794e-07	1.9482e-05	Dnah6	chr6	-	73017606	73221651	12652	protein_coding	dynein_axonemal_heavy_chain_6	1	4	6	0	18	25	41	0.00424863069943	0.015539596622	0.0205604163575	0.0	0.0769274175651	0.120306213965	0.185077968495
ENSMUSG00000052914	3935.35219423148	3068.53538170721	3547.50398938692	3306.13542230218	7432.56340351009	4084.36352748279	4086.01497196999	-0.55796	0.0072687	0.041897	Cyp2j6	chr4	-	96516138	96553661	3605	protein_coding	cytochrome_P450_family_2_subfamily_j_polypeptide_6	3734	3185	4560	4051	6780	3512	3458	55.6771774548	43.4253273251	54.8402481815	51.3910617789	101.693280291	59.3138988896	54.7834994058
ENSMUSG00000052955	8.43139195336151	7.70746720679991	7.00165261063208	4.89676932456506	71.2561388242118	62.8005781560566	94.5289756384035	-2.8918	2.5625e-16	3.1896e-14	Cpvl	chr6	-	53873379	53978662	1597	protein_coding	carboxypeptidase_vitellogenic-like	8	8	9	6	65	54	80	0.269273265418	0.246220383796	0.244330357942	0.171821280285	2.2007781833	2.05871428505	2.86098197217
ENSMUSG00000053044	25.2941758600845	33.7201690297496	22.5608806342589	19.5870772982602	58.1011593489727	88.3859988863018	85.0760780745631	-1.4302	3.5876e-06	7.4637e-05	Cd8b1	chr6	+	71322836	71337477	1418	protein_coding	CD8_antigen_beta_chain_1	24	35	29	24	53	76	72	0.909794227517	1.21319537661	0.886669163718	0.774043962244	2.02100538367	3.26320678845	2.89992199478
ENSMUSG00000053158	34.7794918076162	57.8060040509993	66.9046805015955	62.8418729985849	233.500885685494	126.76412998167	258.77307081013	-1.7019	3.5047e-09	1.5466e-07	Fes	chr7	-	80377758	80387946	2762	protein_coding	feline_sarcoma_oncogene	33	60	86	77	213	109	219	0.642241598516	1.06774245001	1.34994046265	1.2749632522	4.16988195628	2.40275814454	4.52845953065
ENSMUSG00000053168	9.4853159475317	11.5612008101999	8.55757541299477	8.97741042836927	28.5024555296847	32.5632627475849	22.4506317141208	-1.2189	0.0018549	0.014128	9030619P08Rik	chr15	-	75427606	75431829	857	pseudogene	RIKEN_cDNA_9030619P08_gene	9	12	11	11	26	28	19	0.564507678509	0.688239124134	0.556482743157	0.587005918081	1.64044002741	1.98922745085	1.26620151665
ENSMUSG00000053310	14.7549359183826	15.4149344135998	35.7862244543418	17.9548208567385	316.815755695342	365.173732240773	376.934290358134	-3.6992	1.9166e-42	1.9936e-39	Nrgn	chr9	-	37544492	37552904	1453	protein_coding	neurogranin	14	16	46	22	289	314	319	0.517929427755	0.541244257291	1.3725622662	0.692448825595	10.7547435785	13.1574360576	12.5387752826
ENSMUSG00000053477	202.353406880676	216.772515191248	150.92451182918	159.961131269125	295.98703819288	302.373154084717	288.313375697131	-0.67212	0.00033065	0.0034567	Tcf4	chr18	+	69344146	69687967	7402	protein_coding	transcription_factor_4	192	225	194	196	270	260	244	1.39431312037	1.49407490218	1.13629864056	1.21098177485	1.97234332687	2.13860954857	1.8826552336
ENSMUSG00000053641	62.1815156560411	91.5261730807489	82.4639085252223	71.8192834269542	139.223532779614	196.542550155066	202.055685427087	-1.1419	9.2324e-07	2.2371e-05	Dennd4a	chr9	+	64811340	64919667	8645	protein_coding	DENN/MADD_domain_containing_4A	59	95	106	88	127	169	171	0.366855623012	0.540129056211	0.531594777368	0.465530662159	0.794340223978	1.19022465252	1.12969488698
ENSMUSG00000053702	17.9167079008932	23.1224016203997	36.5641858555231	25.2999748435861	191.84345068057	182.586866120387	244.593724464369	-2.74	8.962e-25	2.5591e-22	Nebl	chr2	-	17343909	17731464	8079	protein_coding	nebulette	17	24	47	31	175	157	207	0.113109603336	0.146013350509	0.252220328929	0.175482859328	1.1712464086	1.18317580095	1.46333172326
ENSMUSG00000053977	400.491117784672	607.926475936343	273.064451814651	458.664060067594	1148.86820750422	730.347464481547	1065.814200323	-1.0962	6.1996e-06	0.00011833	Cd8a	chr6	+	71373427	71379171	3130	protein_coding	CD8_antigen_alpha_chain	380	631	351	562	1048	628	902	6.52600534552	9.90886598617	4.86186187978	8.21150183993	18.1044266953	12.2158176305	16.4585757389
ENSMUSG00000054226	534.339465044286	617.560809944843	614.589506933261	573.738139194873	800.261251410379	718.717727785981	734.962785588587	-0.35384	0.0064808	0.038397	Tprkb	chr6	+	85915738	85930284	2222	protein_coding	Tp53rk_binding_protein	507	641	790	703	730	618	622	12.265127603	14.1792385139	15.4142669012	14.4691122851	17.7642402124	16.9336919423	15.9873462328
ENSMUSG00000054385	15.8088599125528	59.7328708526993	31.896417448435	8.97741042836927	181.977216074141	113.971419616547	118.161219548004	-1.7758	7.1545e-06	0.00013514	Ceacam2	chr7	-	25516042	25540004	3827	protein_coding	carcinoembryonic_antigen-related_cell_adhesion_molecule_2	15	62	41	11	166	98	100	0.210688563924	0.796291647542	0.4644780898	0.131451286071	2.34540289823	1.55910314576	1.49235308648
ENSMUSG00000054417	43.2108837609777	69.3672048611992	41.2319542626112	42.4386674795638	191.84345068057	225.616891893981	397.021697681295	-2.2331	5.6435e-15	5.999e-13	Cyp3a44	chr5	-	145773983	145805874	1962	protein_coding	cytochrome_P450_family_3_subfamily_a_polypeptide_44	41	72	53	52	175	194	336	1.12329291538	1.803733729	1.17116127685	1.21209024805	4.82288467638	6.02018671769	9.78070870547
ENSMUSG00000054422	20861.3715406047	23899.8923748857	18926.2449679397	27100.3536985846	51006.2404186604	36967.4440341957	46826.1096946786	-0.95595	6.5305e-09	2.7172e-07	Fabp1	chr6	+	71199827	71205023	553	protein_coding	fatty_acid_binding_protein_1_liver	19794	24807	24328	33206	46528	31787	39629	1924.05109405	2204.89568945	1907.30924452	2746.13604603	4549.43102736	3499.70666778	4092.77653157
ENSMUSG00000054435	221.32403877574	278.432252845647	210.049578318963	237.493312241405	596.359069544173	577.997913769632	581.353200176181	-1.2721	2.0196e-16	2.5355e-14	Gimap4	chr6	+	48684549	48692060	1804	protein_coding	GTPase_IMAP_family_member_4	210	289	270	291	544	497	492	6.25735691681	7.87408761048	6.48884004933	7.37712381034	16.3053527269	16.7736311948	15.5760961689
ENSMUSG00000054720	52.6961997085094	38.5373360339996	39.6760314602485	37.5418981549988	87.6998631682607	73.267341182066	89.8025268564833	-0.91429	0.00054696	0.0052577	Lrrc8c	chr5	+	105519388	105613018	6976	protein_coding	leucine_rich_repeat_containing_8_family_member_C	50	40	51	46	80	63	76	0.385275771281	0.281833395156	0.316959331411	0.301565722771	0.620085172677	0.549846306206	0.622210263629
ENSMUSG00000054871	22.132403877574	5.78060040509993	14.0033052212642	12.2419233114126	76.7373802722281	86.0600515471886	63.8070585559224	-2.0886	4.0435e-09	1.7473e-07	Tmem158	chr9	-	123259058	123260789	1732	protein_coding	transmembrane_protein_158	21	6	18	15	70	74	54	0.651747798956	0.170271630884	0.450572265166	0.396071860011	2.18533481179	2.60130374624	1.78063916943
ENSMUSG00000054892	21.0784798834038	41.4276362365495	21.0049578318963	35.9096417134771	87.6998631682607	111.645472277434	76.8047927062028	-1.4343	4.2267e-06	8.5609e-05	Txk	chr5	-	72695978	72752773	2327	protein_coding	TXK_tyrosine_kinase	20	43	27	44	80	96	65	0.461999790367	0.908261709048	0.503045442587	0.864742710434	1.85892314766	2.51178281104	1.59531711227
ENSMUSG00000054951	101.176703440338	184.979212963198	109.692557566569	71.8192834269542	199.517188707793	337.262364171415	226.869541532168	-1.0128	0.00047414	0.0046781	9130008F23Rik	chr17	-	40875482	40880558	2159	protein_coding	RIKEN_cDNA_9130008F23_gene	96	192	141	88	182	290	192	2.3901588043	4.37106756374	2.83143312286	1.86406325816	4.55812863569	8.17810326141	5.07900495736
ENSMUSG00000055027	7.37746795919132	5.78060040509993	3.11184560472537	1.63225644152169	23.0212140816684	34.8892100866981	15.3609585412406	-1.6603	0.00025467	0.0027864	Smyd1	chr6	-	71213940	71322233	3361	protein_coding	SET_and_MYND_domain_containing_1	7	6	4	2	21	30	13	0.11195350469	0.0877448570935	0.051597815681	0.0272139824076	0.337845869743	0.543450479888	0.220904666484
ENSMUSG00000055413	44.2648077551479	85.745572675649	67.6826419027768	66.1063858816283	95.3736011954835	96.526814573198	163.062482976246	-0.75894	0.0080784	0.04537	H2-Q5	chr17	+	35394126	35397800	1156	polymorphic_pseudogene	histocompatibility_2_Q_region_locus_5	42	89	87	81	87	83	138	1.95298821417	3.78417407116	3.26288116129	3.20448174075	4.06938940657	4.37146990256	6.81791060682
ENSMUSG00000055720	470.050101399904	474.972666619045	471.444609115894	457.031803626072	620.476531915444	575.671966430518	632.162524581823	-0.37351	0.0029148	0.0203	Ubl7	chr9	+	57910986	57929968	1364	protein_coding	ubiquitin-like_7_(bone_marrow_stromal_cell-derived)	446	493	606	560	566	495	535	17.5763484763	17.7652564874	19.2618542253	18.7760517332	22.4372637203	22.0952064061	22.4011060494
ENSMUSG00000055805	64.2893636443815	89.599306279049	116.694210177201	84.8773349591277	240.078375423114	248.876365285113	242.230500073409	-1.37	5.2246e-10	2.6885e-08	Fmnl1	chr11	+	103171107	103198901	3806	protein_coding	formin-like_1	61	93	150	104	219	214	205	0.861527643762	1.20102790402	1.70868620438	1.24966950429	3.1113091239	3.42335725575	3.076203964
ENSMUSG00000056035	5290.69845073435	9237.39944734969	6932.41404592694	10653.737793812	11289.1648863344	14852.3367339074	12158.7894914896	-0.6347	0.0030318	0.020985	Cyp3a11	chr5	-	145854426	145879964	2344	protein_coding	cytochrome_P450_family_3_subfamily_a_polypeptide_11	5020	9588	8911	13054	10298	12771	10290	115.120926433	201.052441372	164.819531093	254.692770447	237.554418019	331.722196108	250.719329545
ENSMUSG00000056069	23.1863278717441	36.6104692322996	17.8931122271709	34.2773852719554	54.8124144801629	87.2230252167452	64.9886707514024	-1.1324	0.0005368	0.0051737	Fam105a	chr15	-	27655071	27681542	2830	protein_coding	family_with_sequence_similarity_105_member_A	22	38	23	42	50	75	55	0.417873096608	0.659988083526	0.352355648903	0.678724414243	0.955325566386	1.61354864214	1.10995738306
ENSMUSG00000056133	1611.44978708622	1834.37719521838	1359.09856786381	1468.21466914876	3139.65510142373	2154.99020968839	3080.46299361647	-0.80547	2.5583e-06	5.5442e-05	Gm9992	chr17	-	7363712	7385305	1593	protein_coding	predicted_gene_9992	1529	1904	1747	1799	2864	1853	2607	51.5940803555	58.7475962306	47.5463263663	51.6471075249	97.2131620166	70.8217865151	93.4663548518
ENSMUSG00000056144	124.363031312082	145.478443528348	80.1300243216783	99.5676429328228	184.169712653347	167.468208416151	277.67886593781	-0.835	0.0011601	0.0096652	Trim34a	chr7	+	104244457	104340693	2590	protein_coding	tripartite_motif-containing_34A	118	151	103	122	168	144	235	2.44900915903	2.86560361444	1.72415894072	2.15422312246	3.50733580913	3.38508799302	5.1820088284
[truncated: 230 more rows]
